# Supplementary material for: Synthesis and crystal structure of 4,6-di­amino-1-cyclo­hexyl-1,3,5-triazine-2(1H)-thione monohydrate
Source: Acta Crystallogr E Crystallogr Commun. 2026 Mar 5;82(Pt 4):341–4. doi: 10.1107/S2056989026002240 (PMC13055953; doi:10.1107/S2056989026002240)
Supplement: Supplementary file 1 [file e-82-00341-sup1.cif]

##############################################################################
#                                                                            #
# This CIF contains the data in a paper accepted for publication in          #
# Acta Crystallographica Section E. It conforms to the requirements of       #
# Notes for Authors for Acta Crystallographica Section E, and has been       #
# peer reviewed under the auspices of the IUCr Commission on Journals.       #
#                                                                            #
# Full details of the Crystallographic Information File format               #
# are given in the paper "The Crystallographic Information File (CIF):       #
# a New Standard Archive File for Crystallography" by S. R. Hall, F. H.      #
# Allen and I. D. Brown [Acta Cryst. (1991), A47, 655-685].                  #
#                                                                            #
# The current version of the core CIF dictionary is obtainable from          #
# ftp://ftp.iucr.org/pub/cif_core.dic.                                       #
#                                                                            #
# Software is freely available for graphical display of the structure(s)     #
# in this CIF. For information consult the CIF software page                 #
# http://www.iucr.org/resources/cif/software.                                #
#                                                                            #
# This file may be used for bona fide research purposes within the           #
# scientific community so long as proper attribution is given to the journal # 
# article from which it was obtained.                                        #
#                                                                            #
##############################################################################
data_I
_audit_creation_method     'SHELXL-2019/3'
_journal_date_recd_electronic     2026-02-17
_journal_date_accepted     2026-02-28
_journal_name_full     'Acta Crystallographica, Section E'
_journal_year     2026
_journal_volume     82
_journal_issue      1
_journal_page_first     0
_journal_page_last     0
_journal_paper_category     GO
_journal_paper_doi     10.1107/S2056989026002240
_journal_coeditor_code     JP2026
_publ_contact_author_name
;
'Mohamed-Ezzat, Reham A.'
;
_publ_contact_author_address
;
Chemistry of Natural & Microbial Products Department,
National Research Center, Cairo, Egypt
;
_publ_contact_author_email
;
reham_amgad_2010@yahoo.com
;
_publ_contact_author_fax     ?
_publ_contact_author_phone     ?
_publ_section_title
;
Synthesis and crystal structure of
4,6-diamino-1-cyclohexyl-1,3,5-triazine-2(1<i>H</i>)-thione monohydrate
;
_publ_section_title_footnote     .
loop_
    _publ_author_name
    _publ_author_footnote
    _publ_author_address
    'Ahmed, Ebtsam A.' .
;
Department of Chemistry, Faculty of Science, Capital University, Helwan, Cairo,
Egypt
Department of Chemistry, College of Science, King Faisal University,
31982, Al-Ahsa,
Saudi Arabia
;
    'Kariuki, Benson M.' .
;
School of Chemistry, Cardiff University, Main Building, Park Place, Cardiff CF10
3AT,
UK
;
    'Mohamed-Ezzat, Reham A.' .
;
Chemistry of Natural & Microbial Products Department, National Research Centre,
Cairo,
Egypt
;
    'Azzam, Rasha A.' .
;
Department of Chemistry, Faculty of Science, Capital University, Helwan, Cairo,
Egypt
;
    'Elgemeie, Galal H.' .
;
Department of Chemistry, Faculty of Science, Capital University, Helwan, Cairo,
Egypt
;
_publ_section_synopsis
;
In the crystal structure of the title compound,  the diaminotriazinethione
(DTT) moiety and water molecules are hydrogen bonded to form ribbons.
;
_chemical_name_systematic
;
4,6-Diamino-1-cyclohexyl-1,3,5-triazine-2(1<i>H</i>)-thione monohydrate
;
_chemical_name_common     ?
_chemical_formula_moiety     'C9 H15 N5 S, H2 O'
_chemical_formula_sum     'C9 H17 N5 O S'
_chemical_formula_iupac     'C9 H15 N5 S, H2 O'
_chemical_formula_weight     243.33
_chemical_melting_point     ?
_space_group_crystal_system     orthorhombic
_space_group_name_H-M_alt     'P b c a'
_space_group_name_Hall     '-P 2ac 2ab'
loop_
    _space_group_symop_operation_xyz
    'x, y, z'
    '-x+1/2, -y, z+1/2'
    '-x, y+1/2, -z+1/2'
    'x+1/2, -y+1/2, -z'
    '-x, -y, -z'
    'x-1/2, y, -z-1/2'
    'x, -y-1/2, z-1/2'
    '-x-1/2, y-1/2, z'
_cell_length_a     7.0790(4)
_cell_length_b     9.9029(6)
_cell_length_c     33.0489(19)
_cell_angle_alpha     90
_cell_angle_beta     90
_cell_angle_gamma     90
_cell_volume     2316.8(2)
_cell_formula_units_Z     8
_cell_measurement_reflns_used     5364
_cell_measurement_theta_min     3.6920
_cell_measurement_theta_max     28.8850
_cell_measurement_temperature     293(2)
_exptl_crystal_description     needle
_exptl_crystal_colour     colourless
_exptl_crystal_size_max     0.480
_exptl_crystal_size_mid     0.180
_exptl_crystal_size_min     0.070
_exptl_crystal_density_diffrn     1.395
_exptl_crystal_density_meas     ?
_exptl_crystal_density_method     ?
_exptl_crystal_F_000     1040
_exptl_absorpt_coefficient_mu     0.268
_exptl_absorpt_correction_type     gaussian
_exptl_absorpt_process_details
;
(CrysAlisPro; Rigaku, 2024)
;
_exptl_absorpt_correction_T_min     0.545
_exptl_absorpt_correction_T_max     1.000
_diffrn_ambient_temperature     293(2)
_diffrn_source     ?
_diffrn_radiation_type     MoK\a
_diffrn_radiation_wavelength     0.71073
_diffrn_measurement_device_type     'SuperNova, Dual, Cu at home/near, Atlas'
_diffrn_measurement_method     '\w scans'
_diffrn_detector_area_resol_mean     10.5082
_diffrn_reflns_number     20982
_diffrn_reflns_av_R_equivalents     0.0759
_diffrn_reflns_av_unetI/netI     0.0527
_diffrn_reflns_theta_min     3.131
_diffrn_reflns_theta_max     29.706
_diffrn_reflns_theta_full     25.242
_diffrn_measured_fraction_theta_max     0.926
_diffrn_measured_fraction_theta_full     0.999
_diffrn_reflns_limit_h_min     -9
_diffrn_reflns_limit_h_max     8
_diffrn_reflns_limit_k_min     -12
_diffrn_reflns_limit_k_max     13
_diffrn_reflns_limit_l_min     -43
_diffrn_reflns_limit_l_max     45
_refine_special_details     ?
_reflns_number_total     3038
_reflns_number_gt     2038
_reflns_threshold_expression     'I > 2\s(I)'
_refine_ls_structure_factor_coef     Fsqd
_refine_ls_matrix_type     full
_refine_ls_R_factor_all     0.0961
_refine_ls_R_factor_gt     0.0559
_refine_ls_wR_factor_gt     0.1178
_refine_ls_wR_factor_ref     0.1356
_refine_ls_goodness_of_fit_ref     1.085
_refine_ls_restrained_S_all     1.085
_refine_ls_number_reflns     3038
_refine_ls_number_parameters     167
_refine_ls_number_restraints     0
_refine_ls_hydrogen_treatment     mixed
_refine_ls_weighting_scheme     calc
_refine_ls_weighting_details
              'w=1/[\s^2^(Fo^2^)+(0.0441P)^2^+1.2175P] where P=(Fo^2^+2Fc^2^)/3'
_atom_sites_solution_hydrogens     mixed
_atom_sites_solution_primary     ?
_atom_sites_solution_secondary     ?
_refine_ls_shift/su_max     0.000
_refine_ls_shift/su_mean     0.000
_refine_diff_density_max     0.353
_refine_diff_density_min     -0.234
_refine_ls_extinction_method     none
_refine_ls_extinction_coef     .
loop_
    _atom_type_symbol
    _atom_type_description
    _atom_type_scat_dispersion_real
    _atom_type_scat_dispersion_imag
    _atom_type_scat_source
    'C' 'C' 0.0033 0.0016
                         'International Tables Vol C Tables 4.2.6.8 and 6.1.1.4'
    'H' 'H' 0.0000 0.0000
                         'International Tables Vol C Tables 4.2.6.8 and 6.1.1.4'
    'N' 'N' 0.0061 0.0033
                         'International Tables Vol C Tables 4.2.6.8 and 6.1.1.4'
    'O' 'O' 0.0106 0.0060
                         'International Tables Vol C Tables 4.2.6.8 and 6.1.1.4'
    'S' 'S' 0.1246 0.1234
                         'International Tables Vol C Tables 4.2.6.8 and 6.1.1.4'
_computing_data_collection
;
CrysAlis PRO 1.171.43.120a (Rigaku, 2024
;
_computing_cell_refinement
;
CrysAlis PRO 1.171.43.120a (Rigaku, 2024
;
_computing_data_reduction
;
CrysAlis PRO 1.171.43.120a (Rigaku, 2024)
;
_computing_structure_solution
;
<i>SHELXT</i> (Sheldrick, 2015a)
;
_computing_structure_refinement
;
SHELXL (Sheldrick, 2015b)
;
_computing_molecular_graphics
;
ORTEP-3 for Windows (Farrugia, 2012)
;
_computing_publication_material
;
WinGX (Farrugia, 2012)
;
loop_
    _atom_site_type_symbol
    _atom_site_label
    _atom_site_fract_x
    _atom_site_fract_y
    _atom_site_fract_z
    _atom_site_U_iso_or_equiv
    _atom_site_adp_type
    _atom_site_calc_flag
    _atom_site_occupancy
    _atom_site_disorder_assembly
    _atom_site_disorder_group
    C C1 0.3805(3) 0.5848(2) 0.34849(6) 0.0293(5) Uani d 1 . .
    H H1 0.265632 0.575172 0.332190 0.035 Uiso calc 1 . .
    C C2 0.4606(3) 0.4428(2) 0.35160(7) 0.0353(5) Uani d 1 . .
    H H2A 0.373765 0.385546 0.366454 0.042 Uiso calc 1 . .
    H H2B 0.579721 0.444867 0.366096 0.042 Uiso calc 1 . .
    C C3 0.4910(4) 0.3861(3) 0.30934(8) 0.0466(6) Uani d 1 . .
    H H3A 0.552642 0.298912 0.311366 0.056 Uiso calc 1 . .
    H H3B 0.369353 0.372666 0.296438 0.056 Uiso calc 1 . .
    C C4 0.6104(4) 0.4792(3) 0.28334(8) 0.0537(7) Uani d 1 . .
    H H4A 0.737921 0.482095 0.294053 0.064 Uiso calc 1 . .
    H H4B 0.616642 0.443384 0.256053 0.064 Uiso calc 1 . .
    C C5 0.5306(4) 0.6210(3) 0.28206(7) 0.0470(6) Uani d 1 . .
    H H5A 0.409229 0.619649 0.268428 0.056 Uiso calc 1 . .
    H H5B 0.614785 0.678590 0.266612 0.056 Uiso calc 1 . .
    C C6 0.5059(3) 0.6795(2) 0.32441(7) 0.0378(5) Uani d 1 . .
    H H6A 0.627880 0.688390 0.337523 0.045 Uiso calc 1 . .
    H H6B 0.448385 0.768242 0.322833 0.045 Uiso calc 1 . .
    C C7 0.1215(3) 0.6284(2) 0.39842(6) 0.0314(5) Uani d 1 . .
    C C8 0.4316(3) 0.6997(2) 0.41602(6) 0.0320(5) Uani d 1 . .
    C C9 0.1762(3) 0.7788(2) 0.44935(6) 0.0355(5) Uani d 1 . .
    N N1 0.3141(2) 0.63940(18) 0.38824(5) 0.0297(4) Uani d 1 . .
    N N2 0.3644(3) 0.7730(2) 0.44638(5) 0.0371(5) Uani d 1 . .
    N N3 0.0539(3) 0.6996(2) 0.42924(6) 0.0364(5) Uani d 1 . .
    N N4 0.6155(3) 0.6863(2) 0.41318(7) 0.0416(5) Uani d 1 . .
    N N5 0.1052(4) 0.8655(3) 0.47590(7) 0.0531(6) Uani d 1 . .
    S S1 -0.02187(9) 0.52678(7) 0.37155(2) 0.0437(2) Uani d 1 . .
    H H4C 0.687(4) 0.731(3) 0.4295(7) 0.045(7) Uiso d 1 . .
    H H4D 0.678(4) 0.637(3) 0.3961(8) 0.052(8) Uiso d 1 . .
    H H5C 0.185(5) 0.915(3) 0.4903(10) 0.076(10) Uiso d 1 . .
    H H5D -0.011(4) 0.874(3) 0.4776(8) 0.046(8) Uiso d 1 . .
    O O1 0.6834(3) 0.9457(2) 0.47110(6) 0.0525(5) Uani d 1 . .
    H H1O 0.582(5) 0.905(3) 0.4719(9) 0.063 Uiso d 1 . .
    H H2O 0.654(5) 0.993(3) 0.4505(9) 0.063 Uiso d 1 . .
loop_
    _atom_site_aniso_label
    _atom_site_aniso_U_11
    _atom_site_aniso_U_22
    _atom_site_aniso_U_33
    _atom_site_aniso_U_12
    _atom_site_aniso_U_13
    _atom_site_aniso_U_23
    C1 0.0252(12) 0.0335(11) 0.0292(10) 0.0015(9) 0.0002(9) -0.0035(8)
    C2 0.0342(13) 0.0314(11) 0.0401(13) 0.0003(9) 0.0014(10) 0.0002(9)
    C3 0.0475(16) 0.0380(13) 0.0544(15) 0.0028(12) 0.0037(12) -0.0124(11)
    C4 0.0534(18) 0.0636(18) 0.0442(14) 0.0065(14) 0.0130(13) -0.0130(13)
    C5 0.0467(16) 0.0609(17) 0.0334(12) -0.0022(13) 0.0064(11) 0.0032(11)
    C6 0.0360(14) 0.0351(12) 0.0423(13) 0.0000(10) 0.0045(10) 0.0012(10)
    C7 0.0254(12) 0.0305(11) 0.0382(12) 0.0011(9) 0.0004(9) 0.0015(9)
    C8 0.0290(12) 0.0343(12) 0.0327(11) -0.0013(9) -0.0012(9) 0.0003(9)
    C9 0.0302(13) 0.0441(13) 0.0321(11) 0.0000(10) 0.0042(9) -0.0020(10)
    N1 0.0207(9) 0.0341(10) 0.0341(9) -0.0015(8) -0.0004(7) -0.0044(7)
    N2 0.0288(11) 0.0491(12) 0.0332(10) -0.0004(9) -0.0001(8) -0.0080(9)
    N3 0.0257(10) 0.0453(11) 0.0382(10) -0.0032(8) 0.0042(8) -0.0079(9)
    N4 0.0243(11) 0.0550(14) 0.0455(12) 0.0014(10) -0.0041(9) -0.0145(10)
    N5 0.0295(14) 0.0732(17) 0.0567(14) -0.0022(12) 0.0078(11) -0.0297(12)
    S1 0.0250(3) 0.0452(4) 0.0609(4) -0.0053(3) 0.0014(3) -0.0173(3)
    O1 0.0395(12) 0.0657(14) 0.0522(11) -0.0120(9) -0.0087(9) 0.0006(9)
_geom_special_details
;
 All esds (except the esd in the dihedral angle between two l.s. planes)
 are estimated using the full covariance matrix.  The cell esds are taken
 into account individually in the estimation of esds in distances, angles
 and torsion angles; correlations between esds in cell parameters are only
 used when they are defined by crystal symmetry.  An approximate (isotropic)
 treatment of cell esds is used for estimating esds involving l.s. planes.
;
loop_
    _geom_bond_atom_site_label_1
    _geom_bond_atom_site_label_2
    _geom_bond_site_symmetry_2
    _geom_bond_distance
    _geom_bond_publ_flag
    C1 N1 . 1.496(3) ?
    C1 C6 . 1.517(3) ?
    C1 C2 . 1.519(3) ?
    C1 H1 . 0.9800 ?
    C2 C3 . 1.520(3) ?
    C2 H2A . 0.9700 ?
    C2 H2B . 0.9700 ?
    C3 C4 . 1.517(4) ?
    C3 H3A . 0.9700 ?
    C3 H3B . 0.9700 ?
    C4 C5 . 1.515(4) ?
    C4 H4A . 0.9700 ?
    C4 H4B . 0.9700 ?
    C5 C6 . 1.525(3) ?
    C5 H5A . 0.9700 ?
    C5 H5B . 0.9700 ?
    C6 H6A . 0.9700 ?
    C6 H6B . 0.9700 ?
    C7 N3 . 1.328(3) ?
    C7 N1 . 1.408(3) ?
    C7 S1 . 1.683(2) ?
    C8 N4 . 1.312(3) ?
    C8 N2 . 1.326(3) ?
    C8 N1 . 1.375(3) ?
    C9 N5 . 1.327(3) ?
    C9 N2 . 1.337(3) ?
    C9 N3 . 1.344(3) ?
    N4 H4C . 0.86(3) ?
    N4 H4D . 0.87(3) ?
    N5 H5C . 0.89(4) ?
    N5 H5D . 0.83(3) ?
    O1 H1O . 0.82(4) ?
    O1 H2O . 0.85(3) ?
loop_
    _geom_angle_atom_site_label_1
    _geom_angle_atom_site_label_2
    _geom_angle_atom_site_label_3
    _geom_angle_site_symmetry_1
    _geom_angle_site_symmetry_3
    _geom_angle
    _geom_angle_publ_flag
    N1 C1 C6 . . 114.88(17) ?
    N1 C1 C2 . . 113.10(17) ?
    C6 C1 C2 . . 112.89(18) ?
    N1 C1 H1 . . 104.9 ?
    C6 C1 H1 . . 104.9 ?
    C2 C1 H1 . . 104.9 ?
    C1 C2 C3 . . 109.42(19) ?
    C1 C2 H2A . . 109.8 ?
    C3 C2 H2A . . 109.8 ?
    C1 C2 H2B . . 109.8 ?
    C3 C2 H2B . . 109.8 ?
    H2A C2 H2B . . 108.2 ?
    C4 C3 C2 . . 112.0(2) ?
    C4 C3 H3A . . 109.2 ?
    C2 C3 H3A . . 109.2 ?
    C4 C3 H3B . . 109.2 ?
    C2 C3 H3B . . 109.2 ?
    H3A C3 H3B . . 107.9 ?
    C5 C4 C3 . . 111.8(2) ?
    C5 C4 H4A . . 109.3 ?
    C3 C4 H4A . . 109.3 ?
    C5 C4 H4B . . 109.3 ?
    C3 C4 H4B . . 109.3 ?
    H4A C4 H4B . . 107.9 ?
    C4 C5 C6 . . 111.7(2) ?
    C4 C5 H5A . . 109.3 ?
    C6 C5 H5A . . 109.3 ?
    C4 C5 H5B . . 109.3 ?
    C6 C5 H5B . . 109.3 ?
    H5A C5 H5B . . 107.9 ?
    C1 C6 C5 . . 108.28(19) ?
    C1 C6 H6A . . 110.0 ?
    C5 C6 H6A . . 110.0 ?
    C1 C6 H6B . . 110.0 ?
    C5 C6 H6B . . 110.0 ?
    H6A C6 H6B . . 108.4 ?
    N3 C7 N1 . . 119.42(19) ?
    N3 C7 S1 . . 120.31(17) ?
    N1 C7 S1 . . 120.28(16) ?
    N4 C8 N2 . . 117.7(2) ?
    N4 C8 N1 . . 120.5(2) ?
    N2 C8 N1 . . 121.7(2) ?
    N5 C9 N2 . . 117.0(2) ?
    N5 C9 N3 . . 117.4(2) ?
    N2 C9 N3 . . 125.5(2) ?
    C8 N1 C7 . . 117.35(18) ?
    C8 N1 C1 . . 123.59(17) ?
    C7 N1 C1 . . 119.05(17) ?
    C8 N2 C9 . . 115.88(19) ?
    C7 N3 C9 . . 117.17(19) ?
    C8 N4 H4C . . 119.0(17) ?
    C8 N4 H4D . . 127.5(19) ?
    H4C N4 H4D . . 114(3) ?
    C9 N5 H5C . . 118(2) ?
    C9 N5 H5D . . 118.9(19) ?
    H5C N5 H5D . . 123(3) ?
    H1O O1 H2O . . 95(3) ?
loop_
    _geom_hbond_atom_site_label_D
    _geom_hbond_atom_site_label_H
    _geom_hbond_atom_site_label_A
    _geom_hbond_site_symmetry_A
    _geom_hbond_distance_DH
    _geom_hbond_distance_HA
    _geom_hbond_distance_DA
    _geom_hbond_angle_DHA
    _geom_hbond_publ_flag
    N4 H4C N3 1_655 0.86(3) 2.62(3) 3.151(3) 121(2) yes
    N4 H4C O1 . 0.86(3) 2.53(3) 3.239(3) 140(2) yes
    N4 H4D S1 1_655 0.87(3) 2.52(3) 3.313(2) 152(2) yes
    N5 H5C O1 5_676 0.89(4) 2.09(4) 2.967(3) 167(3) yes
    N5 H5D O1 1_455 0.83(3) 2.29(3) 3.094(3) 164(3) yes
    O1 H1O N2 . 0.82(4) 2.19(3) 2.949(3) 153(3) yes
    O1 H2O N3 8_665 0.85(3) 2.61(3) 3.325(3) 142(3) yes
    O1 H2O S1 8_665 0.85(3) 2.79(3) 3.574(2) 153(3) yes
_shelx_space_group_comment
;
The symmetry employed for this shelxl refinement is uniquely defined
by the following loop, which should always be used as a source of
symmetry information in preference to the above space-group names.
They are only intended as comments.
;
_shelx_estimated_absorpt_T_min     0.882
_shelx_estimated_absorpt_T_max     0.981
_shelx_hkl_file
;
   0   0  -5 262.867 54.0603   2
   0   0   5 619.572 84.5361   1
   0   0   5 186.174 99.6151   6
   0   0   5 448.969 111.996   7
   0   0  -6 4179.41 121.728   2
   0   0  -6 4175.79 190.555   1
   0   0   6 3877.73 183.552   1
   0   0   6 4013.62 235.878   7
   0   0   6 3942.98 268.935   6
   0   0  -7 636.772 59.8228   2
   0   0   7 740.386 99.1503   1
   0   0  -7 835.748 104.014   1
   0   0   7 676.948 143.933   6
   0   0   7 554.319 106.211   7
   0   0   8 1337.11 134.220   1
   0   0  -8 1562.84 134.916   1
   0   0  -8 1364.37 82.8115   2
   0   0   8 1466.66 194.975   6
   0   0   8 1315.25 157.296   7
   0   0  -9 113.284 47.1356   1
   0   0  -9 165.323 36.7048   2
   0   0   9 155.291 72.8149   7
   0   0   9 164.446 86.2796   6
   0   0   9 199.917 65.3589   1
   0   0  10 996.917 125.542   1
   0   0 -10 1012.84 125.735   1
   0   0 -10 1036.74 78.4855   2
   0   0  10 1143.43 162.790   7
   0   0  10 1230.28 208.473   6
   0   0 -11 601.197 79.6261   2
   0   0 -11 536.580 113.178   1
   0   0  11 523.814 173.793   6
   0   0  11 389.907 128.374   7
   0   0 -11 656.881 160.396   6
   0   0  11 501.663 111.734   1
   0   0 -12 26994.6 438.304   2
   0   0  12 25442.5 680.411   1
   0   0  12 27661.9 1049.81   6
   0   0  12 27316.3 866.361   7
   0   0 -12 26579.8 815.589   6
   0   0  13 2329.61 236.290   1
   0   0 -13 1754.86 129.733   2
   0   0  13 1506.16 253.539   7
   0   0 -13 2741.53 315.277   6
   0   0  13 2215.35 351.233   6
   0   0 -14 1322.51 113.121   2
   0   0  14 1449.45 191.966   1
   0   0 -14 1394.85 221.454   6
   0   0  14 1279.59 218.130   7
   0   0  14 1743.19 312.709   6
   0   0  15 913.234 161.225   1
   0   0 -15 838.423 97.4630   2
   0   0 -15 831.301 183.012   6
   0   0  15 1062.71 256.709   6
   0   0  15 689.584 172.322   7
   0   0 -16 3409.06 185.365   2
   0   0  16 3673.80 304.124   1
   0   0  16 3682.69 466.685   6
   0   0 -16 3544.56 323.070   6
   0   0  16 3871.62 380.424   7
   0   0 -17 331.957 63.5308   2
   0   0  17 463.275 123.567   1
   0   0  17 354.603 194.704   6
   0   0  17 388.285 136.887   7
   0   0 -17 426.905 139.794   6
   0   0  18 1585.69 212.680   1
   0   0 -18 1592.38 135.843   2
   0   0  18 1850.02 348.685   6
   0   0  18 1782.31 273.498   7
   0   0 -18 1653.78 232.991   6
   0   0 -19 173.684 53.4937   2
   0   0  19 140.385 87.2349   1
   0   0  19 206.951 104.261   7
   0   0  19 273.905 155.228   6
   0   0 -19 331.840 123.555   6
   0   0  20 8073.48 508.919   1
   0   0 -20 7677.93 319.045   2
   0   0  20 8491.46 809.552   6
   0   0 -20 8344.47 535.003   6
   0   0  20 8694.08 626.920   7
   0   0 -21 531.510 97.0262   2
   0   0  21 681.247 156.000   1
   0   0  21 825.971 232.159   7
   0   0  21 404.269 90.5989   5
   0   0 -21 759.536 174.098   6
   0   0 -22 116.802 42.5992   2
   0   0  22 196.616 95.8094   1
   0   0 -22 130.794 71.6396   7
   0   0  22 173.329 100.958   7
   0   0  22 295.176 152.343   6
   0   0 -22 222.105 98.6029   6
   0   0  22 136.537 47.2800   5
   0   0 -23-7.56097 27.3910   2
   0   0  23-28.6213 77.1520   7
   0   0 -23-2.58292 67.4667   7
   0   0  23-3.22035 17.7307   5
   0   0  24 53.9742 59.8669   7
   0   0  24 58.3089 39.9930   5
   0   0 -25-27.5381 46.2503   2
   0   0  25-7.84264 18.1282   5
   0   0 -25 79.5002 58.1990   6
   0   0 -26 1172.06 149.506   2
   0   0 -26 1540.34 249.729   6
   0   0  26 1250.91 164.036   5
   0   0 -27 47.1523 37.2390   2
   0   0  27 19.5292 31.2396   5
   0   0 -27 74.1957 71.8812   6
   0   0  28 462.907 149.771   1
   0   0 -28 369.318 88.4360   2
   0   0 -28 499.436 137.287   6
   0   0  28 374.129 91.0941   5
   0   0  29-24.6760 75.1110   1
   0   0 -29 27.5009 22.8361   2
   0   0  29 32.6235 37.6597   5
   0   0  30 3060.44 400.036   1
   0   0 -30 2519.61 241.694   2
   0   0 -30 3270.64 370.654   6
   0   0  30 3147.86 284.309   5
   0   0 -31 169.016 62.8030   2
   0   0  31 155.066 69.7413   5
   0   0 -31 67.1489 48.8538   6
   0   0  32 1049.14 243.146   1
   0   0 -32 1165.03 166.356   2
   0   0  32 985.921 166.696   5
   0   0 -32 1131.57 223.740   6
   0   0 -32 956.257 140.079   4
   0   0  33 20.7714 28.2780   1
   0   0 -33 76.3852 36.0558   2
   0   0 -33 113.152 75.7126   6
   0   0  33 94.9862 56.4436   5
   0   0  34 4.36705 75.0061   1
   0   0 -34 46.2802 48.9352   6
   0   0  34 43.7530 46.0124   5
   0   0  35 43.2771 65.2669   1
   0   0 -35-24.9226 52.8885   6
   0   0  35 86.1137 59.8480   5
   0   0  36 418.814 120.839   5
   0   0 -36 519.117 153.892   6
   0   0  37 151.144 75.5874   5
   0   0 -37 18.1969 25.5217   6
   0   0 -38 1937.06 303.303   6
   0   0  38 1412.79 225.024   5
   0   0 -39 145.843 64.2570   6
   0   0  39 205.338 98.8696   5
   0   0 -40 1481.69 270.804   6
   0   0  40 1390.33 234.476   5
   0   0  41 174.133 95.4750   5
   0   0 -41 270.677 125.447   6
   0   0  42 130.482 80.6278   5
   0   0 -42 256.289 126.782   6
   0   0  43 375.507 144.088   5
   0   0  44 934.101 221.908   5
   0   0  45 136.163 90.6423   5
   0   1  -3 3.22754 24.3944   1
   0   1   3 5.63631 6.04434   4
   0  -1   3 7.45739 7.19553   6
   0   1   3 3.98376 7.54372   5
   0   1   4 5.12018 5.17393   4
   0  -1  -4 5.41069 4.89055   4
   0   1  -4-18.9509 22.1674   1
   0   1   4 17.3248 17.6122   7
   0   1   4 9.52492 10.5602   5
   0  -1   4-1.27937 9.50107   6
   0  -1  -5 0.80587 3.80841   4
   0   1  -5 13.2004 28.7209   1
   0   1   5-11.7013 12.9800   7
   0   1   5 8.77886 9.45520   4
   0   1   5-0.35486 10.6282   5
   0  -1   5-9.88859 9.11279   6
   0   1  -6 57.9871 32.3768   2
   0  -1  -6-2.34946 8.16042   4
   0   1  -6-16.8695 28.6918   1
   0   1   6 4.01764 12.5681   7
   0   1   6-8.79727 12.6407   4
   0  -1   6-1.27956 16.0252   6
   0   1   6 0.69878 15.9637   5
   0   1  -7 37.2133 41.8198   1
   0   1   7-3.98135 21.7577   7
   0  -1   7-2.93580 22.8843   6
   0   1   7 0.58412 16.0818   4
   0  -1  -7 23.8021 12.8684   4
   0   1   7 3.59087 13.4313   5
   0   1  -8 175.993 51.7685   2
   0   1   8 28.5989 20.9948   1
   0  -1   8 92.4452 64.5461   1
   0   1  -8 109.281 67.6050   1
   0   1   8 15.8161 21.8820   7
   0  -1  -8 19.3779 11.8733   4
   0  -1   8 40.4335 37.0992   6
   0   1   8 2.38332 15.2245   5
   0   1  -9 98.8999 40.7740   2
   0  -1  -9 3.55749 9.83036   2
   0   1   9 1.95837 19.6002   1
   0  -1   9 37.7116 45.0826   1
   0   1  -9 37.1021 49.7017   1
   0  -1   9 31.6782 18.5856   7
   0   1   9 32.4605 35.6638   7
   0  -1  -9 35.9655 55.3480   6
   0  -1   9 0.39559 18.2707   6
   0  -1  -9 18.9885 12.8231   4
   0   1   9-8.67172 11.7949   5
   0  -1 -10 3.07544 12.3995   2
   0   1 -10-26.7375 14.1543   2
   0   1  10 129.660 46.3237   1
   0   1 -10 52.5735 47.3194   1
   0  -1  10 31.7124 51.5935   1
   0   1  10-22.1922 27.9971   7
   0  -1  10-7.45742 22.4365   6
   0  -1  10 4.76103 22.6637   7
   0  -1 -10-1.06168 57.9552   6
   0   1  10 12.7894 16.0625   5
   0  -1 -10-13.1965 13.3080   4
   0   1 -11 34.9405 37.5044   1
   0  -1 -11 7.63415 11.8390   2
   0   1 -11-6.06966 17.6499   2
   0   1  11-24.2614 23.9899   1
   0  -1  11 56.3820 41.2667   1
   0  -1 -11 56.8938 75.7928   6
   0   1  11-11.4062 28.7755   7
   0  -1  11-38.6022 52.1412   7
   0  -1  11 1.82322 31.4294   6
   0   1  11 7.03420 11.5385   5
   0  -1 -11-16.4325 11.8068   4
   0   1 -12-4.42529 30.3676   1
   0   1 -12 0.86992 19.1929   2
   0  -1 -12-0.47461 12.1796   2
   0  -1  12 32.4907 56.4857   1
   0   1  12 28.5371 32.2321   1
   0  -1  12 37.7443 42.8104   6
   0  -1  12 32.7603 19.6114   7
   0   1  12 7.01735 29.0251   7
   0  -1 -12 52.1553 44.9045   6
   0   1  12 16.0506 12.6325   5
   0  -1 -12-7.02261 15.9147   4
   0   1 -13 26.2180 26.5924   2
   0  -1 -13-10.6839 15.4139   2
   0   1 -13 25.0751 46.2287   1
   0   1  13 18.5633 26.9895   1
   0  -1  13-6.23050 40.9631   1
   0  -1  13 34.8682 21.7899   6
   0  -1  13-4.47699 29.4028   7
   0   1  13 0.14240 40.6841   7
   0  -1 -13 30.2977 44.7264   6
   0  -1 -13-7.17449 15.5373   4
   0   1  13 4.61676 12.5181   5
   0   1 -14 11.7681 30.2269   1
   0  -1 -14 1.04893 10.7476   2
   0   1 -14-0.39855 16.8741   2
   0  -1  14 52.3607 41.4235   1
   0   1  14 14.9680 28.9443   1
   0  -1  14-19.1790 38.8551   7
   0  -1 -14-62.1784 35.4218   6
   0  -1  14 58.5962 43.3083   6
   0   1  14-53.5928 48.7570   7
   0  -1 -14-17.6466 28.1643   4
   0   1  14-0.60026 13.6069   5
   0   1 -15-33.1128 43.2941   1
   0  -1 -15 4.09769 18.7335   2
   0   1 -15 34.3142 29.3959   2
   0   1  15-7.77253 17.3847   1
   0  -1  15-47.5279 54.3011   1
   0  -1  15-6.55352 46.2504   6
   0  -1  15 0.76918 20.6865   7
   0   1  15-28.9153 45.2216   7
   0  -1 -15-37.3960 48.1813   6
   0  -1 -15-30.7915 26.1026   4
   0   1  15-3.93100 19.3591   5
   0  -1 -16 13.0870 15.4326   2
   0   1 -16 52.8989 29.2694   2
   0  -1  16-40.8301 44.3676   1
   0   1  16-11.7619 28.6809   1
   0  -1  16-18.8421 29.7226   6
   0  -1 -16-88.7052 92.4016   6
   0  -1  16-52.1434 65.3216   7
   0   1  16-30.8637 38.9756   7
   0   1  16-21.1271 32.4291   5
   0  -1 -16-6.14306 17.3792   4
   0  -1 -17-4.10571 11.5709   2
   0   1 -17 13.4329 18.6514   2
   0   1  17 33.5081 27.1452   1
   0  -1  17-43.1123 58.9275   1
   0  -1  17-17.9954 38.4710   7
   0  -1 -17-3.11155 37.0167   6
   0  -1  17-20.1294 103.885   6
   0   1  17-25.5686 29.0174   7
   0   1  17-64.3167 39.7719   5
   0  -1 -17-29.6315 33.8220   4
   0   1 -18 8.04906 17.4308   2
   0  -1 -18-11.3130 20.5548   2
   0   1  18-5.73289 23.0509   1
   0  -1  18 30.8332 33.5023   1
   0   1  18-25.1385 63.2974   7
   0  -1  18 13.4789 46.9411   7
   0  -1 -18-51.9036 66.1148   6
   0  -1  18-85.3965 101.062   6
   0   1  18-18.3081 15.3401   5
   0  -1 -18-27.5057 34.0317   4
   0  -1 -19-16.3812 16.5037   2
   0   1 -19 36.4553 33.8877   2
   0  -1  19-24.0910 46.7558   1
   0   1  19-21.5964 22.2640   1
   0  -1  19-12.8823 65.4530   7
   0   1  19 18.2196 44.6363   7
   0  -1  19 38.9987 59.2187   6
   0  -1 -19-28.8900 82.5936   6
   0  -1 -19-13.1000 22.5403   4
   0   1  19-3.85767 19.4020   5
   0  -1 -20-32.4606 27.3277   2
   0   1 -20 22.5291 22.3870   2
   0   1  20 42.4947 22.4230   1
   0   1  20 23.4500 49.0436   7
   0  -1  20-43.8377 46.0334   7
   0  -1 -20-73.9208 89.5846   6
   0  -1  20-109.470 90.2168   6
   0   1 -20-122.305 57.7329   6
   0   1  20-14.2248 21.9594   5
   0  -1 -20-4.30069 23.5904   4
   0  -1 -21-16.4459 30.3905   2
   0   1 -21 7.11773 18.9016   2
   0   1  21-40.1695 24.4084   1
   0  -1  21-47.8663 59.8085   7
   0   1  21-8.02780 35.8888   7
   0  -1 -21 31.4283 51.9356   6
   0  -1  21 20.0024 72.5283   6
   0  -1 -21-8.14700 20.0712   4
   0   1  21-26.7569 32.9819   5
   0   1 -21-46.3275 56.9095   6
   0  -1 -22-16.8309 23.0218   2
   0   1 -22 17.6274 20.1739   2
   0   1  22 4.46917 32.7116   1
   0  -1  22 51.7155 59.9585   7
   0  -1 -22-22.7912 26.6166   7
   0  -1  22 6.57409 57.6733   6
   0  -1 -22 83.3030 76.9330   6
   0   1  22-18.3880 67.8329   7
   0  -1 -22-6.99424 15.9801   4
   0   1 -22-44.1460 64.8039   6
   0   1  22-34.9022 40.8705   5
   0  -1 -23-21.8554 25.4429   2
   0   1 -23-20.8393 24.7854   2
   0   1  23-40.1237 38.0744   1
   0  -1  23-69.9861 95.5342   7
   0  -1 -23 42.2244 82.3125   6
   0  -1  23 107.374 126.354   6
   0  -1 -23-29.3161 59.8226   7
   0   1  23 35.9361 71.9906   7
   0  -1 -23-19.6823 21.0019   4
   0   1 -23-36.6713 58.1086   6
   0   1  23-11.8307 31.6027   5
   0  -1 -24-29.9466 33.9428   2
   0   1 -24-15.6641 40.1389   2
   0  -1  24-18.9455 57.6396   1
   0   1  24 15.1009 39.5612   1
   0  -1 -24-9.16236 30.0112   6
   0  -1  24 72.5585 92.9451   7
   0   1  24 7.47175 41.6179   7
   0  -1  24 155.054 137.976   6
   0  -1 -24-35.0659 72.4481   7
   0   1  24-42.9884 43.5117   5
   0  -1 -24-22.8526 31.3882   4
   0   1 -24 170.651 101.297   6
   0   1 -25 0.86750 28.1662   2
   0  -1 -25-39.8311 33.2276   2
   0   1  25-0.63725 33.6733   1
   0  -1  25-52.0756 59.1351   1
   0  -1 -25 39.6400 72.1540   7
   0  -1  25-169.984 128.671   6
   0   1 -25-26.6819 52.9406   6
   0  -1 -25 1.29221 19.0657   4
   0   1  25-29.1398 42.2988   5
   0  -1 -25-2.01681 63.9905   6
   0  -1 -26-50.9505 40.2524   2
   0   1 -26-58.3606 60.8730   2
   0  -1  26 98.8984 95.0831   1
   0   1  26 35.6614 80.0433   1
   0  -1 -26-4.30556 76.0592   7
   0   1 -26-76.3177 71.8288   6
   0  -1 -26-4.91164 18.7919   4
   0  -1 -26 26.7545 48.9611   6
   0  -1  26 23.0660 20.5567   5
   0   1  26-4.70473 35.2603   5
   0  -1 -27-25.2587 34.5771   2
   0   1 -27-52.8203 61.6898   2
   0  -1  27 2.90377 67.3863   1
   0  -1 -27 9.26403 44.0661   7
   0  -1 -27 54.5690 23.9179   4
   0  -1  27-19.5847 39.4742   5
   0   1 -27-80.3036 79.7361   6
   0  -1 -27 7.94235 28.4423   6
   0   1  27-8.51693 32.3791   5
   0   1 -28-50.1895 55.7238   2
   0  -1  28-33.9520 57.4215   1
   0  -1 -28 155.366 110.539   7
   0  -1  28 40.4697 34.0636   5
   0   1  28-57.7568 52.7648   5
   0  -1 -28-2.66770 13.0861   4
   0   1 -28 9.15445 29.4424   6
   0  -1 -28 40.5232 74.1422   6
   0   1 -29-81.4258 74.0765   2
   0  -1  29-69.1500 75.1333   1
   0  -1 -29 123.031 89.7470   7
   0  -1 -29 10.5003 43.5120   6
   0  -1 -29 0.76780 16.0653   4
   0  -1  29-5.53707 30.9393   5
   0   1 -29-57.7994 61.1165   6
   0   1  29-8.51441 20.5436   5
   0   1 -30 17.5250 44.9637   2
   0  -1  30 14.9847 54.5188   1
   0  -1 -30 3.28969 17.4907   4
   0   1 -30-34.4236 37.4875   6
   0  -1  30-3.85012 19.8120   5
   0  -1 -30 4.96714 46.9260   6
   0   1  30-30.7371 35.1968   5
   0   1 -31 9.42286 29.9067   2
   0  -1  31 48.9868 56.0705   1
   0  -1 -31 24.7303 40.2902   7
   0   1  31 13.8576 34.9291   5
   0  -1 -31 8.41780 65.8108   6
   0  -1  31-7.43257 24.0328   5
   0   1 -31-13.2074 33.9371   6
   0  -1 -31-3.83322 23.2827   4
   0   1  32 80.9228 24.3079   1
   0  -1  32-108.464 105.767   1
   0   1 -32 7.91637 20.2491   2
   0  -1  32-50.6831 45.4800   5
   0   1 -32-121.340 69.9954   6
   0   1  32-51.4662 48.4195   5
   0  -1 -32-4.59928 7.69431   4
   0  -1 -32-8.15096 59.2736   6
   0   1  33 72.5567 80.6155   1
   0   1 -33-64.5178 49.7563   2
   0   1 -33 88.3861 60.6738   6
   0  -1  33-10.3128 34.2756   5
   0  -1 -33 10.0447 36.4902   6
   0   1  33 21.1902 30.8161   5
   0   1  34-95.8364 113.115   1
   0   1 -34-81.2800 61.9883   2
   0   1  34 4.18072 48.0704   5
   0  -1 -34 23.9996 47.8956   6
   0   1 -34 37.2461 55.7067   6
   0  -1  34-57.3889 40.7410   5
   0   1 -35-41.4494 68.1213   2
   0  -1  35 52.8383 42.9342   5
   0   1  35-35.5994 37.8106   5
   0  -1 -35-2.30265 50.2355   6
   0   1 -35 85.9572 55.1060   6
   0   1 -36-36.9864 58.6470   2
   0   1 -36 51.8875 46.0701   6
   0  -1 -36-70.8200 86.2400   6
   0  -1  36 13.9878 18.5391   5
   0   1  36-19.5192 48.7305   5
   0   1 -37 15.6094 23.0922   2
   0  -1  37 4.30455 22.8490   5
   0   1 -37-27.5084 48.9102   6
   0   1  37-43.4385 43.9163   5
   0  -1 -37-100.380 99.4661   6
   0   1  38-10.2759 58.2129   5
   0   1 -38 71.3440 75.5525   6
   0  -1 -38-23.1088 76.8733   6
   0  -1  38-5.50822 41.7967   5
   0  -1  39 76.0509 58.0263   5
   0   1 -39 38.0993 38.2261   6
   0   1  39 21.6251 50.5206   5
   0   1  40 9.58439 38.1737   5
   0   1 -40 6.34036 35.2592   6
   0  -1  40 72.1349 35.0842   5
   0   1  41 48.4654 58.9446   5
   0   1 -41-69.0087 59.1295   6
   0  -1  41-103.995 63.8232   5
   0  -1  42-21.9058 25.8553   5
   0   1  42 2.02291 36.8619   5
   0  -1 -42 71.6595 70.3052   6
   0   1  43 77.6594 68.6262   5
   0  -1  43-80.9199 60.1649   5
   0   1  44 86.0321 71.5368   5
   0  -1  44 63.7960 56.0418   5
   0   1  45 91.8613 72.2772   5
   0  -1  45 47.6197 51.4371   5
   0   2   0 1655.88 143.306   1
   0  -2   0 997.591 106.056   1
   0  -2   1 43459.1 725.924   1
   0   2   1 43108.0 605.573   1
   0   2  -1 43089.4 700.444   1
   0  -2  -1 44434.5 633.852   1
   0  -2  -2 45890.9 586.951   1
   0  -2   2 44776.9 775.035   1
   0   2  -2 43871.7 751.245   1
   0   2   2 44447.7 560.897   1
   0  -2  -2 48203.6 546.084   5
   0   2   3 30651.8 415.003   1
   0  -2  -3 32326.0 440.869   1
   0   2  -3 31691.1 668.757   1
   0  -2  -3 32839.0 464.198   5
   0   2   4 4638.03 110.935   2
   0   2  -4 4547.57 277.154   1
   0  -2   4 4499.58 140.743   6
   0   2   4 5320.32 199.299   5
   0   2  -5 21025.3 607.714   1
   0   2  -5 22205.7 427.932   2
   0  -2   5 20494.1 334.195   6
   0   2   5 21360.7 273.002   4
   0   2  -6 62248.1 1086.41   1
   0  -2   6 65294.4 647.734   6
   0   2   6 61865.0 482.578   4
   0   2  -7 136045. 1124.44   2
   0   2  -7 133431. 1627.45   1
   0  -2   7 132916. 1031.29   6
   0   2   7 134988. 1110.87   5
   0   2   7 132093. 735.475   4
   0   2  -8 144182. 1192.75   2
   0   2  -8 137395. 1741.53   1
   0  -2   8 138470. 1169.90   6
   0   2   8 142972. 833.988   4
   0   2   8 146679. 1195.21   5
   0   2  -9 33841.7 895.299   1
   0   2  -9 32974.9 602.447   2
   0  -2   9 31750.9 621.591   6
   0   2   9 32181.0 428.989   4
   0  -2  -9 34208.1 339.329   4
   0   2   9 34132.5 592.094   5
   0   2 -10 1001.31 128.277   2
   0   2 -10 897.113 201.528   1
   0   2  10 813.453 108.667   7
   0  -2  10 680.425 100.541   6
   0  -2 -10 739.969 52.9957   4
   0   2  10 823.618 104.704   5
   0   2  10 612.073 67.1480   4
   0   2 -11 8841.50 482.340   1
   0   2 -11 8980.37 326.263   2
   0  -2  11 8430.94 493.864   1
   0  -2  11 8561.61 378.720   6
   0   2  11 9670.37 384.988   7
   0  -2 -11 9006.00 182.208   4
   0   2  11 8628.63 273.843   4
   0   2  11 9194.37 336.801   5
   0   2 -12 49660.7 775.100   2
   0   2 -12 48994.9 1146.03   1
   0  -2  12 49350.5 1217.65   1
   0   2  12 51283.5 575.329   1
   0  -2  12 49621.6 994.487   6
   0   2  12 52628.5 959.578   7
   0   2  12 47842.8 683.222   4
   0  -2 -12 50449.7 442.753   4
   0   2  12 52195.1 813.977   5
   0   2 -13 549.267 130.528   2
   0   2 -13 760.409 245.335   1
   0   2  13 405.216 90.0992   1
   0  -2  13 484.535 161.018   1
   0  -2  13 85.9546 54.6468   6
   0   2  13 436.044 127.282   5
   0   2 -14 2704.29 280.946   1
   0  -2  14 2872.34 301.945   1
   0   2  14 2794.54 165.366   1
   0   2 -14 2901.33 204.425   2
   0  -2 -14 3348.57 419.356   6
   0   2  14 3161.31 253.206   7
   0  -2  14 2674.00 267.544   6
   0   2  14 3173.65 209.615   5
   0  -2 -14 2996.59 112.231   4
   0   2 -15 307.235 124.929   1
   0   2 -15 387.274 82.6122   2
   0  -2  15 297.009 103.369   1
   0   2  15 416.499 79.5072   1
   0  -2 -15 388.143 160.287   6
   0  -2  15 272.739 89.2070   7
   0  -2  15 241.997 73.1057   6
   0   2  15 389.749 95.2560   7
   0   2  15 519.138 94.8954   5
   0  -2 -15 370.121 42.8317   4
   0   2 -16 1655.69 161.023   2
   0   2 -16 1417.03 224.958   1
   0   2  16 1439.87 139.281   1
   0  -2  16 1314.28 211.170   6
   0   2  16 1629.53 203.947   7
   0  -2 -16 1750.86 302.937   6
   0  -2  16 1663.69 231.856   7
   0   2  16 1789.29 171.364   5
   0  -2 -16 1679.48 89.1460   4
   0   2  17 7244.15 322.039   1
   0   2 -17 6772.88 325.599   2
   0  -2  17 7606.26 512.299   7
   0  -2 -17 8493.69 704.225   6
   0   2  17 7383.00 434.338   7
   0  -2  17 6681.73 505.083   6
   0   2  17 7604.94 356.304   5
   0  -2 -17 7136.83 186.866   4
   0   2  18 6569.76 325.937   1
   0   2 -18 6475.36 328.307   2
   0   2  18 6768.83 442.453   7
   0  -2 -18 6502.50 617.130   6
   0  -2  18 6588.52 506.710   7
   0  -2  18 5487.27 486.672   6
   0  -2 -18 6357.34 183.333   4
   0   2  18 7084.60 353.003   5
   0   2 -19 4583.85 284.101   2
   0   2  19 4730.73 287.498   1
   0  -2  19 4334.39 416.659   7
   0   2  19 4366.90 361.738   7
   0  -2 -19 4975.63 549.540   6
   0  -2  19 4040.49 433.113   6
   0   2  19 4678.53 291.597   5
   0  -2 -19 4132.36 154.434   4
   0   2  20 4208.90 283.593   1
   0   2 -20 4108.40 274.603   2
   0  -2 -20 4366.77 506.551   6
   0   2  20 4279.45 367.966   7
   0  -2  20 4238.34 477.168   6
   0  -2  20 3928.21 417.051   7
   0   2 -20 4508.81 301.579   6
   0  -2 -20 4245.71 470.154   7
   0   2  20 4424.32 291.161   5
   0  -2 -20 4126.98 152.180   4
   0   2  21 1012.80 149.554   1
   0   2 -21 724.107 121.850   2
   0  -2  21 764.300 195.494   1
   0  -2 -21 1018.93 265.667   6
   0  -2  21 685.496 186.815   7
   0   2 -21 858.595 139.607   6
   0  -2  21 482.694 169.443   6
   0   2  21 890.377 186.523   7
   0  -2 -21 829.551 220.159   7
   0   2  21 735.114 128.062   5
   0  -2 -21 671.781 63.4974   4
   0   2 -22 676.472 120.074   2
   0  -2  22 478.596 164.882   1
   0   2  22 667.225 119.456   1
   0  -2 -22 907.190 229.378   7
   0   2  22 819.563 168.263   7
   0  -2  22 742.781 214.094   6
   0   2 -22 765.325 129.628   6
   0  -2  22 834.440 211.365   7
   0  -2 -22 786.538 223.878   6
   0   2  22 693.932 121.920   5
   0  -2 -22 716.434 63.5443   4
   0   2 -23 61.7297 37.2375   2
   0  -2 -23 127.533 28.1045   4
   0   2  23 140.365 54.2922   1
   0  -2  23-24.0037 67.8046   1
   0  -2  23 90.0881 88.6821   7
   0  -2 -23 81.3853 92.9808   7
   0  -2 -23 108.087 115.293   6
   0  -2  23 338.524 158.412   6
   0   2  23 227.298 99.8225   7
   0   2 -23 116.698 54.8428   6
   0   2  23 190.444 69.7862   5
   0   2 -24 127.940 58.3029   2
   0  -2 -24 149.968 28.1499   4
   0  -2  24 86.8030 78.9462   1
   0   2  24 227.295 77.5706   1
   0  -2 -24 215.973 107.762   6
   0  -2 -24 70.0545 72.6757   7
   0  -2  24 41.5744 41.2381   6
   0   2  24 273.262 105.345   7
   0  -2  24 56.3349 59.7988   7
   0   2 -24 179.438 66.9426   6
   0   2  24 162.100 60.6679   5
   0   2 -25 779.771 126.069   2
   0  -2  25 665.649 194.486   1
   0   2  25 692.264 138.473   1
   0   2 -25 749.114 140.108   6
   0  -2 -25 828.285 226.961   7
   0  -2 -25 593.445 189.847   6
   0  -2 -25 724.320 64.2052   4
   0   2  25 779.234 136.851   5
   0  -2 -26-1.77590 7.41065   4
   0   2 -26 13.8087 22.4801   2
   0   2  26 2.39899 33.7071   1
   0  -2  26-54.3601 76.1012   1
   0  -2 -26 6.98648 67.4508   6
   0  -2 -26 85.1409 68.3984   7
   0   2 -26 18.3996 50.3823   6
   0   2  26-33.3574 39.0268   5
   0   2 -27-22.0131 35.8752   2
   0  -2 -27-6.78870 12.1715   4
   0   2  27-18.0525 55.7473   1
   0  -2  27-29.0239 83.9217   1
   0  -2 -27 2.60517 61.2006   6
   0  -2 -27-55.3805 68.1437   7
   0   2 -27 22.7879 43.6758   6
   0   2  27-31.1405 42.3254   5
   0   2 -28 137.499 58.8059   2
   0  -2 -28 160.847 28.6960   4
   0   2  28 262.069 93.6509   1
   0  -2  28 183.899 129.270   1
   0  -2 -28 214.745 129.289   6
   0  -2 -28 184.539 118.376   7
   0   2  28 217.507 86.2182   5
   0   2 -28 222.732 76.3602   6
   0   2 -29 1434.94 196.161   2
   0   2  29 1540.50 224.016   1
   0   2 -29 1971.47 244.963   6
   0  -2 -29 1655.44 328.028   6
   0  -2 -29 1414.06 307.156   7
   0  -2 -29 1731.95 95.1083   4
   0   2  29 1819.34 230.900   5
   0  -2  29 1634.44 188.323   5
   0   2 -30 1570.19 210.510   2
   0   2  30 1629.97 237.584   1
   0  -2 -30 1832.96 343.635   6
   0  -2 -30 1434.66 314.585   7
   0   2 -30 1855.93 243.697   6
   0  -2  30 1569.54 189.691   5
   0  -2 -30 1530.58 86.9723   4
   0   2  30 1764.52 232.567   5
   0   2 -31 540.978 126.823   2
   0   2  31 722.617 166.091   1
   0  -2 -31 986.841 281.721   7
   0   2 -31 1167.04 194.000   6
   0  -2 -31 677.551 57.2818   4
   0   2  31 900.116 173.544   5
   0  -2 -31 931.154 260.566   6
   0  -2  31 684.049 130.702   5
   0   2 -32 4054.25 353.836   2
   0   2  32 4157.10 391.249   1
   0  -2 -32 5065.91 560.593   6
   0  -2 -32 4881.04 589.846   7
   0   2 -32 5413.53 422.965   6
   0   2  32 5283.16 417.233   5
   0  -2  32 4581.38 336.511   5
   0   2 -33 505.283 136.347   2
   0  -2 -33 1004.89 299.328   7
   0   2  33 575.490 149.797   5
   0  -2  33 392.341 112.006   5
   0  -2 -33 662.837 216.762   6
   0   2 -33 472.962 133.774   6
   0   2 -34 225.070 98.2605   2
   0  -2 -34 548.075 234.806   7
   0  -2  34 277.880 96.0782   5
   0   2 -34 543.703 137.521   6
   0   2  34 362.840 110.121   5
   0  -2 -34 497.239 179.728   6
   0   2 -35-34.9483 58.1298   2
   0  -2 -35 80.3021 103.923   7
   0   2  35-0.46919 21.3544   5
   0  -2  35 61.8542 32.4700   5
   0   2 -35 51.9968 56.1043   6
   0  -2 -35 110.656 111.665   6
   0   2 -36 686.249 154.926   2
   0  -2 -36 694.052 237.636   7
   0   2  36 1210.42 220.675   5
   0  -2  36 714.553 147.779   5
   0   2 -36 995.108 189.569   6
   0  -2 -36 1141.10 271.667   6
   0   2 -37-75.2553 54.4058   2
   0   2 -37 49.1768 42.8011   6
   0  -2  37 49.4593 35.7095   5
   0   2  37 30.8467 48.6585   5
   0  -2 -37 131.125 114.372   6
   0   2 -38-70.5275 62.8308   2
   0  -2  38-12.9198 29.6976   5
   0  -2 -38-28.0688 64.9076   6
   0   2 -38 43.7593 36.5841   6
   0   2  38 122.675 81.9324   5
   0   2 -39 1.41612 31.8680   2
   0   2 -39-25.0541 26.8581   6
   0   2  39 64.6868 73.0078   5
   0  -2  39 40.8883 46.0222   5
   0  -2 -39 40.1326 52.7595   6
   0   2 -40-23.8986 51.7617   2
   0   2 -40 215.158 91.8628   6
   0   2  40 77.2048 66.8325   5
   0  -2  40 121.985 62.1889   5
   0  -2 -40-58.6285 63.4057   6
   0   2 -41 103.600 72.2014   6
   0   2  41 30.7729 24.1521   5
   0  -2 -41 41.2342 27.3884   6
   0  -2  41 42.3736 16.7306   5
   0  -2 -42-76.2221 71.7881   6
   0  -2  42 25.7303 35.9750   5
   0   2  43 487.811 161.872   5
   0  -2  43 514.604 138.455   5
   0   3   0-13.5496 26.7162   1
   0  -3   0 13.1817 26.2946   1
   0   3   0 27.5332 23.0435   2
   0   3  -1-23.7615 33.0586   1
   0   3   1 2.30898 22.1616   1
   0  -3  -1 2.81411 25.8786   1
   0  -3   1-0.21233 32.9900   1
   0   3  -1 3.07775 25.0265   2
   0   3   1 17.1689 21.9974   2
   0  -3   2 15.6904 43.3466   1
   0   3   2-21.3611 19.6895   1
   0   3  -2-17.7037 36.9043   1
   0  -3  -2 12.5037 20.7026   1
   0   3   2 16.6205 19.0726   2
   0   3  -2 12.8168 32.7744   2
   0  -3  -2-14.0054 16.1857   5
   0  -3  -3-6.54546 21.9668   1
   0  -3   3 16.2831 48.9187   1
   0   3  -3-8.38879 34.1056   1
   0   3  -3 22.5855 31.9924   2
   0   3   3 7.27349 17.1911   2
   0   3   3-2.05396 16.0623   1
   0  -3  -3-8.03176 19.4157   5
   0  -3  -4 18.2148 22.4081   1
   0  -3   4 103.172 65.3044   1
   0   3  -4 1.87723 41.2859   1
   0   3  -4 56.6565 43.5920   2
   0   3   4 29.4834 16.3709   2
   0   3   4 15.3001 15.7682   1
   0  -3  -4-26.6317 22.3848   5
   0  -3  -5-2.09262 15.3871   1
   0  -3   5 22.6892 48.3703   1
   0   3  -5-0.80319 31.5701   1
   0   3  -5 79.2450 49.2535   2
   0   3   5 24.1758 14.3123   2
   0  -3  -5 14.9608 13.8871   5
   0  -3  -6-9.51799 14.1898   1
   0   3   6 12.5154 14.4062   4
   0   3   6-3.47189 7.28914   2
   0  -3  -6 0.53375 13.5275   5
   0  -3   6 2.50869 7.02292   6
   0   3  -7 35.9747 67.6786   1
   0   3   7-3.51100 11.2521   4
   0   3   7 12.8073 12.1484   2
   0   3  -7 43.4453 36.4919   2
   0  -3   7-1.22719 12.2017   6
   0  -3  -7 20.0990 14.5004   5
   0   3  -8-28.9009 67.8405   1
   0   3  -8 18.0358 31.4737   2
   0   3   8 11.9993 15.1826   4
   0   3   8-12.6308 8.08098   2
   0   3   8 13.2193 25.3677   5
   0  -3   8 11.7038 13.0156   6
   0   3  -9 60.4560 74.6618   1
   0   3  -9 14.8933 29.6834   2
   0   3   9 6.20232 8.51482   4
   0  -3   9 34.0434 24.2703   6
   0   3   9-6.22274 16.5825   5
   0   3  10-17.8807 20.1898   4
   0   3 -10 31.6641 31.4429   2
   0   3  10-0.90752 19.8167   5
   0  -3  10 11.1804 16.2267   6
   0   3 -11 1.36770 17.5732   2
   0  -3  11-10.7711 18.2540   6
   0   3  11 12.6713 15.5141   4
   0   3  11-32.2144 29.7743   5
   0   3 -12 23.2396 32.3697   2
   0   3 -12 58.4294 71.8951   1
   0   3  12 20.1956 27.4927   5
   0  -3  12-36.3999 37.4343   6
   0   3  12 26.1610 22.5823   4
   0   3 -13-17.6523 21.4372   2
   0   3 -13-0.80286 31.2100   1
   0  -3  13 33.0999 20.9849   6
   0   3  13-6.31621 16.5422   4
   0   3  13-7.27025 23.7568   5
   0   3 -14 59.2534 43.9577   2
   0   3  14 9.42146 36.5573   5
   0  -3  14 35.5280 43.3460   6
   0   3  14-40.8419 32.1947   4
   0   3 -15 42.3188 40.4823   2
   0   3 -15-34.3514 47.7086   1
   0  -3  15 25.2059 39.8588   6
   0   3  15-34.2847 36.0168   4
   0   3  15 27.3587 36.9933   5
   0   3 -16-49.6360 68.7202   1
   0   3 -16 33.1349 35.5015   2
   0   3  16 45.2998 26.3944   5
   0  -3  16 19.5773 28.8181   6
   0   3  16-47.7016 39.4913   4
   0   3 -17 2.37185 44.0313   1
   0   3 -17 41.0203 47.1740   2
   0  -3  17-56.6742 63.1263   1
   0   3  17 10.7389 17.4933   7
   0   3  17 30.9145 41.0437   5
   0  -3  17-2.85556 19.3967   6
   0   3 -18-4.32551 22.1793   2
   0  -3  18-65.4605 62.7529   1
   0  -3 -18-87.5653 67.2835   6
   0   3  18 1.57208 24.9572   7
   0  -3  18 27.8673 45.4725   6
   0   3  18-24.3745 35.8629   5
   0   3 -19 22.8801 26.0550   2
   0  -3  19 7.88157 54.3106   1
   0   3  19 1.22377 11.6045   1
   0  -3 -19-137.840 113.823   6
   0  -3  19 6.89695 54.3816   6
   0  -3  19-10.6761 56.4506   7
   0  -3 -19-18.8340 82.3586   7
   0   3  19 1.15381 39.2348   7
   0   3  19-8.50260 15.8874   5
   0   3 -19 27.2414 22.6930   6
   0   3 -20 44.3708 37.0436   2
   0  -3  20 49.7557 57.4937   1
   0   3  20-5.73666 18.6123   1
   0  -3  20-5.68553 37.6896   6
   0  -3 -20-59.4710 78.6039   7
   0   3  20-8.15125 30.4988   7
   0  -3 -20 118.536 126.039   6
   0  -3  20 6.21952 35.2418   7
   0   3  20-7.00616 29.1637   5
   0   3 -20 17.0487 15.8372   6
   0   3 -21-27.5537 22.4383   2
   0   3  21 1.85606 19.9058   1
   0  -3  21-100.954 97.8713   1
   0   3  21-16.4241 31.4172   7
   0  -3 -21-21.1939 51.8396   6
   0  -3  21-28.8005 47.1341   7
   0  -3 -21-66.7805 68.5634   7
   0  -3  21 31.2355 63.8553   6
   0   3  21-27.6017 48.4440   5
   0   3 -22-2.21631 19.5479   2
   0   3  22 10.8612 14.3225   1
   0  -3  22-31.5485 44.9490   1
   0  -3 -22 8.38806 90.9151   6
   0  -3 -22-54.3373 58.4962   7
   0   3  22 35.3215 50.6646   7
   0  -3  22 79.6061 80.4073   7
   0  -3  22-26.6017 47.1930   6
   0   3  22-22.5044 31.9533   5
   0   3 -22 177.416 75.7630   6
   0   3 -23 22.0184 26.3123   2
   0   3  23 33.0168 20.2564   1
   0  -3  23 30.5553 47.0669   1
   0  -3 -23-45.0848 84.8366   7
   0   3  23-27.7908 46.1231   5
   0   3 -23-4.58796 26.8224   6
   0   3 -24 24.3200 21.2355   2
   0   3  24-3.67738 22.1355   1
   0   3 -24-10.8050 19.1152   6
   0   3  24-21.6218 31.3389   5
   0   3 -25-36.2061 29.6675   2
   0  -3  25-12.2896 46.3760   1
   0   3  25 13.3409 18.2946   1
   0  -3 -25 13.0715 76.6640   6
   0  -3 -25 15.6403 56.6786   7
   0   3  25-48.5904 42.0802   5
   0   3 -25-4.60501 22.7319   6
   0   3 -26 4.91603 48.3369   2
   0   3  26-7.40711 26.4601   1
   0  -3 -26-30.8434 66.7416   7
   0  -3 -26-29.5644 55.3615   6
   0   3 -26 21.8839 32.6394   6
   0   3  26-58.7085 59.3346   5
   0   3 -27-7.17015 30.1807   2
   0   3  27-11.4947 23.0502   1
   0  -3 -27 12.3998 43.0939   7
   0  -3 -27-21.0000 53.2612   6
   0   3 -27 21.6469 36.1092   6
   0   3  27 31.8805 33.1566   5
   0   3 -28-41.0685 49.7865   2
   0   3  28-6.92877 31.4924   1
   0  -3 -28 18.5389 42.4430   6
   0  -3 -28 25.5618 45.6846   7
   0   3  28-5.62928 19.7344   5
   0   3 -28 58.7449 58.2786   6
   0   3 -29-39.5023 56.2416   2
   0   3  29-38.7063 29.8095   1
   0  -3 -29-96.9481 102.681   6
   0  -3 -29-101.417 108.058   7
   0   3  29-30.3384 37.1757   5
   0   3 -29 56.5075 46.1837   6
   0   3 -30 5.42690 39.2304   2
   0   3  30-36.4047 23.9850   1
   0  -3 -30-11.1131 38.7067   7
   0   3 -30 29.3058 28.9863   6
   0   3  30 6.96476 30.0538   5
   0   3 -31-30.1216 62.3700   2
   0   3  31 36.2111 33.0744   1
   0  -3 -31 114.430 126.733   7
   0  -3 -31-76.0019 78.0898   6
   0   3  31 33.4923 56.0166   5
   0   3 -31-14.2777 34.6101   6
   0   3 -32-114.063 91.4556   2
   0  -3 -32 80.9767 81.4703   6
   0  -3 -32 38.0628 75.2185   7
   0   3  32-79.6722 72.5013   5
   0   3 -32 8.26825 26.6476   6
   0  -3  32-29.2211 28.2397   5
   0   3 -33-128.248 80.8588   2
   0  -3 -33-0.48281 109.240   7
   0  -3 -33 52.6054 83.4916   6
   0  -3  33-39.6960 35.5918   5
   0   3  33 2.58709 35.3851   5
   0   3 -33-1.91414 31.2318   6
   0   3 -34 66.0505 24.4353   2
   0  -3 -34-1.48742 98.7602   7
   0   3  34-19.1339 57.9751   5
   0  -3  34 4.71204 30.4338   5
   0   3 -34-0.79736 24.8123   6
   0  -3 -34 23.6191 73.0892   6
   0   3 -35-53.2520 66.1032   2
   0  -3 -35 89.6554 123.618   7
   0   3  35 30.7049 56.8914   5
   0  -3 -35 87.9213 99.2131   6
   0   3 -35 8.91593 46.5926   6
   0  -3  35-23.3604 36.9410   5
   0   3 -36 8.43297 41.9947   2
   0  -3 -36 106.409 103.819   7
   0   3  36-29.0732 35.3344   5
   0  -3  36-17.3774 37.4665   5
   0  -3 -36-79.0095 59.2155   6
   0   3 -36 54.6013 52.1645   6
   0   3 -37-75.3009 84.2020   2
   0  -3 -37 33.7849 48.1626   6
   0   3  37-130.888 82.1855   5
   0  -3  37 21.9611 28.2620   5
   0   3 -37 53.0545 41.8416   6
   0   3 -38-54.9586 68.3067   2
   0  -3 -38 49.7658 80.2980   7
   0  -3  38 0.18282 23.1922   5
   0   3  38 164.712 96.4498   5
   0   3 -38 176.667 81.5973   6
   0  -3 -38 72.5853 79.1397   6
   0   3 -39 31.1684 40.2898   2
   0  -3 -39 0.56992 67.0762   7
   0  -3  39 25.1118 30.3857   5
   0   3 -39 64.9619 71.2246   6
   0   3  39 10.4963 32.4279   5
   0  -3 -39-13.4846 39.2440   6
   0   3 -40 53.0207 32.9354   2
   0  -3  40 28.3004 33.0120   5
   0  -3 -40 28.2347 49.2092   6
   0   3  40 46.3752 56.9777   5
   0   3 -40 113.918 84.1934   6
   0   3 -41 86.0036 73.0942   2
   0   3  41 148.937 88.8723   5
   0  -3  41-38.4018 38.0058   5
   0  -3 -41 87.7210 79.8622   6
   0   3 -42-190.890 95.7364   2
   0  -3 -42 101.174 104.791   6
   0  -4   0 206.639 80.0382   1
   0   4   0 359.179 75.4146   2
   0   4   0 288.130 86.0225   1
   0  -4   1 10875.3 503.848   1
   0   4   1 10065.0 438.212   1
   0   4  -1 9700.76 469.020   1
   0   4   1 10581.2 319.925   2
   0  -4  -1 10464.5 460.564   1
   0   4  -1 10995.5 345.735   2
   0   4  -2 4236.00 222.572   2
   0   4   2 3827.45 262.482   1
   0   4  -2 3949.30 310.194   1
   0  -4  -2 3905.98 269.892   1
   0  -4   2 4159.73 331.177   1
   0   4   2 3976.40 189.644   2
   0  -4  -2 4309.65 219.574   5
   0   4   3 4908.00 204.114   2
   0   4  -3 4878.32 242.290   2
   0   4  -3 4523.71 335.850   1
   0   4   3 4505.89 266.387   1
   0  -4  -3 4984.98 288.927   1
   0  -4   3 5065.44 371.082   1
   0  -4  -3 6116.49 284.738   5
   0   4  -4 1045.98 165.827   1
   0  -4  -4 961.765 119.449   1
   0  -4   4 1031.42 183.233   1
   0   4  -4 1080.97 123.859   2
   0   4   4 1008.84 90.3787   2
   0  -4  -4 1141.91 117.790   5
   0  -4   5 10478.5 559.996   1
   0  -4  -5 10186.5 373.390   1
   0   4  -5 10154.1 530.778   1
   0   4  -5 10788.1 378.040   2
   0   4   5 10396.8 274.760   2
   0  -4  -5 10269.6 345.276   5
   0  -4  -6 3038.81 187.648   1
   0  -4   6 2928.24 309.282   1
   0   4   6 3095.60 150.192   4
   0   4  -6 2612.51 298.090   1
   0   4   6 2803.07 138.750   2
   0   4  -6 2908.44 203.019   2
   0  -4  -6 2890.66 186.690   5
   0  -4  -7 49.7331 13.0395   1
   0   4  -7 56.1023 60.0007   1
   0  -4   7 70.4342 65.6358   1
   0   4  -7 106.306 48.2208   2
   0   4   7 69.4394 20.5029   2
   0   4   7 95.6909 32.2692   4
   0  -4  -7 83.3256 32.7516   5
   0  -4   7 99.3787 31.0061   6
   0  -4  -8 925.307 81.5007   1
   0   4  -8 1091.31 200.517   1
   0   4  -8 1196.04 144.320   2
   0   4   8 926.752 72.4262   2
   0  -4  -8 978.098 113.550   5
   0  -4   8 1101.72 104.480   6
   0   4   8 1002.46 86.6083   4
   0   4  -9 17429.9 777.605   1
   0   4   9 18325.2 305.064   2
   0   4  -9 19219.6 555.634   2
   0  -4   9 19628.2 461.249   6
   0  -4  -9 18684.1 509.853   5
   0   4   9 18998.6 380.557   4
   0   4 -10 21807.1 598.861   2
   0   4 -10 22594.7 878.966   1
   0   4  10 21415.2 302.417   2
   0  -4  10 21913.8 512.477   6
   0   4  10 22323.6 419.024   4
   0   4 -11 393.722 147.598   1
   0   4 -11 550.328 125.815   2
   0   4  11 312.507 50.1541   4
   0  -4  11 324.304 70.9762   6
   0   4 -12 5878.04 324.320   2
   0   4 -12 5410.29 450.151   1
   0  -4  12 5506.84 294.295   6
   0   4  12 5600.93 222.078   4
   0   4 -13 18155.7 586.402   2
   0   4 -13 18772.0 856.678   1
   0  -4  13 19581.0 600.981   6
   0   4  13 19530.9 430.829   4
   0   4 -14 9091.49 609.764   1
   0   4 -14 9419.29 426.293   2
   0  -4  14 8875.35 432.354   6
   0   4  14 8681.72 301.281   4
   0   4 -15 9959.56 447.277   2
   0   4 -15 8931.35 624.906   1
   0  -4 -15 9744.87 545.482   7
   0  -4  15 9480.06 471.890   6
   0   4  15 9589.27 337.252   4
   0   4  15 11919.7 517.488   5
   0   4 -16 9987.82 665.597   1
   0   4 -16 10804.5 477.983   2
   0  -4  16 9981.78 719.606   1
   0  -4  16 9871.18 509.816   6
   0  -4 -16 9983.50 578.948   7
   0   4  16 10071.7 371.731   4
   0   4 -17 162.917 75.3354   2
   0  -4  17 138.870 94.4083   1
   0  -4 -17-7.72234 71.0962   7
   0  -4  17 76.0554 44.9317   6
   0   4  17 7.81884 24.3577   4
   0   4  17 157.801 81.8053   5
   0   4 -18 9.31553 26.3165   2
   0  -4  18-2.99511 42.9428   1
   0  -4 -18-8.16488 59.9165   7
   0   4  18 8.14424 19.2849   4
   0  -4  18 5.03707 27.3007   6
   0   4  18 22.0316 25.5056   5
   0   4 -18 30.9908 32.1919   6
   0   4 -19 299.540 85.5515   2
   0  -4  19 234.343 119.104   1
   0  -4 -19 290.069 113.338   7
   0   4  19 306.236 69.3769   4
   0   4  19 508.976 126.318   5
   0  -4  19 327.073 108.589   6
   0   4 -19 468.191 89.9506   6
   0   4 -20 1112.18 161.565   2
   0  -4  20 997.707 244.800   1
   0  -4 -20 1119.81 236.739   7
   0  -4  20 1146.73 213.605   6
   0   4 -20 1320.76 153.375   6
   0   4  20 1554.47 220.152   5
   0   4 -21 1524.87 200.627   2
   0  -4  21 1920.10 346.402   1
   0  -4 -21 1215.18 325.667   6
   0  -4  21 1429.20 250.323   6
   0  -4 -21 1236.61 261.073   7
   0   4  21 2024.00 256.956   5
   0   4 -21 1831.35 182.475   6
   0  -4  22 3909.94 495.088   1
   0   4 -22 3308.98 294.123   2
   0  -4 -22 3427.60 432.419   7
   0  -4 -22 3545.32 575.673   6
   0   4 -22 4151.93 280.251   6
   0   4 -23 2639.26 280.127   2
   0  -4 -23 2523.92 390.896   7
   0  -4 -23 3011.98 533.883   6
   0   4  23 4290.07 390.245   5
   0   4 -23 3912.58 279.588   6
   0   4 -24 8048.47 478.099   2
   0  -4 -24 8559.73 745.166   7
   0  -4 -24 9092.93 891.912   6
   0   4 -24 9430.95 440.191   6
   0   4 -25 2850.04 292.470   2
   0  -4 -25 3269.27 469.056   7
   0  -4 -25 3789.36 588.886   6
   0   4  25 4309.25 403.883   5
   0   4 -25 3489.68 273.863   6
   0   4 -26 1250.78 194.094   2
   0  -4 -26 1238.06 318.011   7
   0  -4 -26 1508.16 364.547   6
   0   4  26 1963.19 278.462   5
   0   4 -26 1680.18 195.594   6
   0   4 -27 639.358 145.938   2
   0  -4 -27 627.983 234.276   7
   0  -4 -27 441.646 183.489   6
   0   4 -27 944.068 154.510   6
   0   4  27 798.925 171.760   5
   0   4 -28 2705.29 298.391   2
   0  -4 -28 2604.58 441.014   7
   0  -4 -28 3223.88 533.216   6
   0   4 -28 3557.78 295.974   6
   0   4  28 3839.42 385.760   5
   0   4 -29 1247.24 214.444   2
   0  -4 -29 1861.08 410.278   6
   0  -4 -29 1464.14 351.809   7
   0   4  29 1766.71 267.810   5
   0   4 -29 2034.62 228.091   6
   0   4 -30 23.0859 44.4194   2
   0  -4 -30 90.0677 115.578   6
   0  -4 -30 110.774 81.9565   7
   0   4 -30 122.624 62.7271   6
   0   4  30 6.35385 23.6654   5
   0   4 -31-4.23569 59.2895   2
   0  -4 -31 30.6104 60.4668   6
   0  -4 -31-27.1985 56.7107   7
   0   4 -31 77.8443 44.4337   6
   0   4  31-50.2224 44.9852   5
   0   4 -32 20.8865 48.6118   2
   0  -4 -32 56.4255 98.9274   6
   0  -4 -32 0.50841 33.9146   7
   0   4  32 59.8957 43.4895   5
   0   4 -32 138.566 67.7797   6
   0   4 -33 573.942 148.929   2
   0  -4 -33 666.993 206.855   6
   0  -4 -33 650.818 241.894   7
   0   4  33 1135.82 226.620   5
   0  -4  33 786.684 135.159   5
   0   4 -33 960.459 168.298   6
   0   4 -34-75.3580 78.4409   2
   0  -4 -34 78.2163 87.7425   7
   0   4 -34 78.6992 61.1763   6
   0  -4  34-20.4311 21.1860   5
   0   4  34 6.30551 49.3750   5
   0   4 -35 116.770 73.5756   2
   0  -4 -35 503.559 218.719   7
   0  -4 -35 558.270 212.722   6
   0   4 -35 594.478 141.358   6
   0  -4  35 271.694 83.8959   5
   0   4  35 358.478 139.203   5
   0   4 -36 167.254 81.9202   2
   0  -4 -36 359.455 193.440   6
   0  -4 -36 250.947 154.480   7
   0  -4  36 294.104 91.3854   5
   0   4  36 424.596 147.590   5
   0   4 -36 526.303 132.528   6
   0   4 -37 1042.37 217.608   2
   0  -4 -37 947.353 295.748   7
   0  -4 -37 1308.47 328.938   6
   0  -4  37 1220.30 184.178   5
   0   4 -37 1514.79 227.483   6
   0   4 -38 14.0360 37.8867   2
   0  -4 -38-117.916 110.016   7
   0  -4  38 84.8622 50.8581   5
   0   4 -38 307.401 107.344   6
   0  -4 -38 136.945 125.186   6
   0   4 -39-117.593 97.1834   2
   0   4 -39 77.4426 67.2651   6
   0  -4 -39 53.0229 89.9783   6
   0   4 -40 14.6912 33.6083   2
   0  -4 -40 276.142 157.491   6
   0   4 -41 10.1230 65.9389   2
   0  -4 -41 196.684 113.345   6
   0   4 -42-132.215 84.9673   2
   0   4 -43-167.265 111.255   2
   0  -5   0 51.9676 60.1540   1
   0   5   0 13.2784 31.3069   2
   0   5   0-3.01473 41.2850   1
   0  -5   1 53.9494 47.2203   1
   0  -5  -1-35.9171 24.3334   1
   0   5   1-0.85269 28.2104   1
   0   5  -1-31.6494 49.8082   1
   0   5   1 26.5957 32.4081   2
   0   5  -1 20.8804 27.3094   2
   0  -5   2-6.23161 43.1375   1
   0  -5  -2 48.3335 59.4356   1
   0   5  -2-39.2484 49.6869   1
   0   5  -2 57.3536 38.4657   2
   0   5   2-2.36520 18.2341   2
   0  -5  -2-6.88272 13.7479   5
   0  -5  -3-0.95876 24.9743   1
   0  -5   3-41.5530 55.7298   1
   0   5   3 32.4393 30.0262   2
   0   5  -3-2.47922 40.1576   1
   0   5  -3 69.3824 45.1226   2
   0  -5  -3 1.28140 23.0137   5
   0  -5   4-7.34995 27.7596   1
   0  -5  -4 25.5318 39.8538   1
   0   5  -4-6.34454 30.2092   1
   0   5   4 61.4056 35.4574   2
   0   5  -4 46.7040 48.8444   2
   0  -5  -4 10.2433 8.94032   5
   0  -5  -5 48.1564 28.2590   1
   0  -5   5 30.7516 50.0646   1
   0   5  -5 84.3487 50.4310   2
   0   5   5 92.2341 38.5747   2
   0   5  -5 14.8511 33.6511   1
   0  -5  -5 81.2421 42.2376   5
   0  -5  -6-3.64917 25.6328   1
   0  -5   6 21.7163 42.0479   1
   0   5   6-10.4823 19.1139   2
   0   5  -6 52.1752 40.9151   2
   0  -5   7-69.7800 78.1892   1
   0  -5  -7-30.0919 29.6833   1
   0   5  -7-72.4111 65.9745   1
   0   5   7-3.43880 11.7682   2
   0   5  -7-2.29972 18.1907   2
   0   5   7 20.1743 23.4293   4
   0  -5   7-0.74115 18.1123   6
   0  -5   8 12.9352 39.4649   1
   0  -5  -8 37.0619 22.0862   1
   0   5  -8 5.31385 49.2889   1
   0   5   8 9.29457 10.6330   2
   0   5  -8 55.9320 44.3402   2
   0   5   8 58.6891 31.6508   4
   0  -5   8 6.48072 13.8465   6
   0  -5   9 40.2898 33.2910   1
   0  -5  -9-21.2627 25.5451   1
   0   5   9-0.16934 16.7361   4
   0   5  -9 46.1889 42.3135   2
   0   5   9-3.69994 12.0439   2
   0   5  -9 36.6641 39.3719   1
   0  -5   9 16.6696 25.3400   6
   0  -5  10 19.9151 53.3967   1
   0  -5 -10-16.6134 13.7966   1
   0   5 -10 46.0692 41.2258   2
   0   5  10-10.8864 13.9858   2
   0   5  10 36.6232 23.9777   4
   0   5 -10 32.6272 49.1139   1
   0  -5  10 21.8298 26.6365   6
   0  -5  11 93.9656 86.1083   1
   0   5  11-10.4977 12.9361   2
   0   5  11 15.6489 17.6553   4
   0   5 -11 33.6336 34.1680   2
   0  -5  11 11.8121 23.4819   6
   0  -5 -11 34.5273 36.4691   5
   0   5  12-14.1510 15.4837   4
   0   5 -12 18.5787 32.1691   1
   0   5 -12 3.40078 31.4042   2
   0  -5  12 12.3788 50.9618   1
   0  -5 -12-14.0236 19.5904   7
   0  -5  12 17.1683 10.9729   6
   0  -5 -12 8.09686 21.3822   5
   0   5  13-15.5309 13.2046   4
   0   5 -13 7.55000 27.9052   2
   0   5 -13-78.7174 86.2732   1
   0  -5  13-22.2867 39.1249   1
   0  -5 -13-38.1113 48.0445   7
   0  -5  13-12.0090 10.9241   6
   0  -5 -13 16.1890 13.2036   5
   0   5 -14-11.4960 38.5490   2
   0   5  14-23.3810 22.3932   4
   0   5 -14-79.0192 81.1981   1
   0  -5  14-0.65200 62.5518   1
   0  -5 -14 50.4975 40.4966   7
   0  -5  14-0.84222 14.8805   6
   0   5 -15 36.5839 21.6067   2
   0  -5  15 97.4151 98.6569   1
   0  -5 -15 61.9652 53.9943   7
   0   5  15 87.2804 37.9890   4
   0  -5  15 68.6565 42.7734   6
   0   5 -16-50.3514 55.0576   2
   0  -5  16 37.3982 74.4715   1
   0  -5 -16-13.2929 19.2391   7
   0  -5  16-6.52123 23.4372   6
   0   5  16 28.3090 27.4173   4
   0   5 -17-58.2227 38.0063   2
   0  -5  17 70.8989 47.1506   1
   0  -5 -17 15.6314 86.6737   7
   0  -5  17-30.9431 36.6134   6
   0   5  17 4.81927 27.8565   4
   0   5 -18 73.4606 59.7234   2
   0  -5  18 31.1941 87.6928   1
   0  -5 -18 133.230 67.0623   7
   0   5  18 54.5534 47.5053   4
   0  -5  18 50.4154 37.4462   6
   0   5 -19-12.4494 27.1611   2
   0  -5 -19-7.42535 50.1490   7
   0   5  19-19.3436 19.9793   4
   0  -5 -20 8.03631 58.7578   7
   0   5  20 58.1947 28.3535   4
   0   5 -21 10.7421 20.6003   2
   0  -5 -21-105.287 112.125   7
   0   5  21-62.7205 40.7193   4
   0   5 -22 43.8160 40.5086   2
   0  -5 -22 5.59213 62.0975   7
   0   5 -23 40.2627 40.8869   2
   0  -5 -23 26.4907 96.1137   6
   0  -5 -23-76.2655 102.836   7
   0   5 -24-10.0122 39.6292   2
   0  -5 -24 52.7932 65.1480   6
   0  -5 -24-69.5583 118.922   7
   0   5 -25-34.9565 27.2221   2
   0  -5 -25-169.366 140.372   6
   0  -5 -25-102.469 99.2942   7
   0   5 -26 57.6908 48.9199   2
   0  -5 -26-105.045 99.6691   7
   0  -5 -26 106.324 146.237   6
   0   5 -27-21.2744 58.1586   2
   0  -5 -27 29.1194 95.7031   6
   0  -5 -27 12.5883 70.1223   7
   0   5 -28 39.9465 48.4704   2
   0  -5 -28-84.0700 48.4807   6
   0  -5 -28 32.1074 90.5037   7
   0   5 -29 19.6869 44.7104   2
   0  -5 -29 79.7783 161.867   6
   0  -5 -29-70.6115 97.3862   7
   0   5 -30-44.2508 57.7772   2
   0  -5 -30 131.001 140.545   7
   0  -5 -30-119.489 114.402   6
   0   5 -31 10.7364 28.2210   2
   0  -5 -31-140.832 143.568   6
   0  -5 -31 28.1102 125.690   7
   0   5 -32-80.2923 79.0337   2
   0  -5 -32-65.2247 81.4069   6
   0  -5 -32 87.2619 94.7914   7
   0   5 -33 5.54511 26.2906   2
   0  -5 -33 43.1110 119.722   6
   0  -5 -33 30.7957 62.4522   7
   0   5 -34-274.208 112.232   2
   0  -5 -34 7.42908 122.578   6
   0  -5 -34 106.906 105.835   7
   0   5 -35-84.0488 83.4262   2
   0  -5 -35-75.4988 89.5380   6
   0  -5 -35 165.786 86.1210   7
   0  -5  35 22.5699 36.0158   5
   0   5 -36-74.0176 87.3338   2
   0  -5 -36-15.6455 100.187   7
   0  -5 -36 133.747 115.840   6
   0   5 -37-86.7540 75.6067   2
   0  -5 -37 90.7751 134.306   6
   0  -5 -37 96.0886 145.905   7
   0   5 -38-111.255 78.0806   2
   0  -5 -38 39.7907 66.8352   6
   0   5 -39-10.8411 58.6299   2
   0  -5 -39 72.6488 125.798   6
   0   5 -40-137.072 92.7662   2
   0  -5 -40 206.972 136.346   6
   0   5 -41-39.8022 47.5586   2
   0  -5 -41 18.1345 53.3677   6
   0   5 -42-116.167 125.420   2
   0  -6   0 2013.15 268.763   1
   0   6   0 1777.39 169.802   2
   0  -6   0 2093.23 179.431   5
   0  -6  -1 112.343 65.1320   1
   0  -6   1 56.2592 66.2027   1
   0   6   1 65.5400 36.5068   2
   0   6  -1 146.982 54.5402   2
   0  -6  -1 79.9034 34.7551   5
   0  -6   2 196.158 99.1103   1
   0  -6  -2 90.5485 43.7173   1
   0   6   2 176.954 57.3685   2
   0   6  -2 208.080 65.2511   2
   0   6   3 2265.04 184.676   2
   0   6  -3 2419.68 212.497   2
   0  -6  -3 2281.59 255.869   1
   0  -6   3 2739.02 333.523   1
   0  -6  -4 3035.17 281.968   1
   0  -6   4 3427.82 375.616   1
   0   6  -4 3260.50 250.702   2
   0   6   4 3067.43 207.510   2
   0   6   5 4037.85 231.603   2
   0  -6  -5 4072.82 316.516   1
   0   6  -5 4062.67 284.366   2
   0  -6   5 4186.08 424.851   1
   0  -6   6 3753.71 412.653   1
   0  -6  -6 3694.01 290.062   1
   0   6   6 3779.77 221.103   2
   0   6   6 4391.04 222.212   4
   0   6  -6 3691.70 272.967   2
   0  -6  -7 221.247 68.4548   1
   0  -6   7 438.112 154.302   1
   0   6   7 388.179 66.9770   4
   0   6  -7 480.245 106.302   2
   0   6   7 276.192 61.3710   2
   0  -6  -7 192.876 57.9989   5
   0  -6  -8 1810.96 185.018   1
   0  -6   8 1974.86 312.525   1
   0   6  -8 1750.08 193.378   2
   0   6   8 1854.13 147.379   2
   0  -6   8 2082.13 162.586   6
   0   6   8 2048.98 151.988   4
   0  -6  -8 1758.60 179.242   5
   0  -6  -9 1019.41 128.489   1
   0  -6   9 1210.09 254.016   1
   0   6   9 983.128 107.111   2
   0   6  -9 1153.82 168.655   2
   0   6   9 1181.83 120.112   4
   0  -6   9 1096.29 121.727   6
   0  -6  -9 954.109 136.318   5
   0  -6 -10 7989.08 311.269   1
   0   6  10 8007.87 292.165   2
   0  -6  10 9296.42 722.038   1
   0   6 -10 8764.92 445.953   2
   0  -6  10 8701.26 354.143   6
   0  -6 -10 8243.52 403.087   5
   0   6  10 8647.35 316.596   4
   0   6 -11 1112.94 164.371   2
   0   6  11 920.327 95.1821   2
   0  -6 -11 844.294 86.2704   1
   0  -6  11 842.990 223.369   1
   0  -6  11 987.649 126.903   6
   0  -6 -11 859.756 132.059   5
   0   6  11 983.858 110.195   4
   0  -6  12 161.831 107.537   1
   0  -6 -12 44.7333 15.3104   1
   0   6  12 52.7691 26.1708   2
   0   6 -12 93.6392 54.0737   2
   0   6  12 32.3579 23.0971   4
   0  -6  12 36.0494 28.0185   6
   0  -6 -12 31.5519 21.7796   5
   0   6 -13 42.1894 21.0497   2
   0   6  13 60.9549 26.6597   4
   0  -6  13-15.8422 30.9013   1
   0  -6 -13 44.0145 38.5950   7
   0  -6 -13 19.9013 18.7865   5
   0  -6  13 75.7791 38.2336   6
   0   6 -14 207.198 74.6995   2
   0   6  14 153.386 44.5299   4
   0  -6  14 290.925 139.114   1
   0  -6 -14 260.050 86.6720   7
   0  -6 -14 138.009 52.6369   5
   0  -6  14 211.166 64.8126   6
   0   6  15 514.561 86.1721   4
   0   6 -15 428.389 106.334   2
   0  -6  15 716.169 229.857   1
   0  -6 -15 538.443 130.938   7
   0  -6  15 384.074 91.1422   6
   0   6 -16 1724.26 231.485   2
   0  -6  16 1748.39 214.155   6
   0  -6 -16 1808.15 252.761   7
   0   6  16 1686.27 160.997   4
   0   6 -17 25611.2 851.993   2
   0  -6 -17 24137.6 940.232   7
   0   6  17 25105.3 637.539   4
   0   6 -18 844.880 181.388   2
   0  -6 -18 782.175 208.493   7
   0   6  18 618.642 115.904   4
   0   6 -19 132.489 92.4988   2
   0  -6 -19 120.940 113.650   7
   0   6  19 34.7625 33.4819   4
   0   6 -20 8106.95 506.790   2
   0  -6 -20 8302.04 625.267   7
   0   6  20 8069.61 407.918   4
   0   6 -21 10778.8 599.493   2
   0  -6 -21 10090.2 703.672   7
   0   6  21 10288.0 476.100   4
   0   6 -22 132.312 95.9460   2
   0  -6 -22 94.1840 79.3531   7
   0   6  22-4.41892 26.5674   4
   0   6 -23 1309.43 214.317   2
   0  -6 -23 1210.88 284.537   7
   0   6  23 1305.85 180.872   4
   0   6 -24 2760.60 314.676   2
   0  -6 -24 3014.38 435.596   7
   0   6  24 2076.43 225.799   4
   0   6 -25 1082.00 197.661   2
   0  -6 -25 1398.31 454.618   6
   0  -6 -25 1350.24 293.697   7
   0   6 -26 351.445 117.985   2
   0  -6 -26 197.179 153.806   6
   0  -6 -26 386.925 181.264   7
   0   6 -27 725.114 166.167   2
   0  -6 -27 510.883 259.200   6
   0  -6 -27 516.952 191.081   7
   0   6 -28 156.026 101.215   2
   0  -6 -28-64.8403 78.4412   7
   0  -6 -28 160.792 174.649   6
   0   6 -29 1985.88 284.589   2
   0  -6 -29 2004.02 476.366   6
   0  -6 -29 1771.46 383.067   7
   0   6 -30 81.4792 79.9468   2
   0  -6 -30 43.1086 83.6769   7
   0  -6 -30-77.4153 105.436   6
   0   6 -31 182.652 86.9698   2
   0  -6 -31 229.713 149.224   7
   0  -6 -31-37.7030 77.8953   6
   0   6 -32 10.9547 32.4420   2
   0  -6 -32 33.2375 69.2305   7
   0  -6 -32-113.049 142.255   6
   0   6 -33 557.457 154.360   2
   0  -6 -33 368.421 199.595   6
   0  -6 -33 360.927 209.454   7
   0   6 -34 148.647 87.8964   2
   0  -6 -34-218.172 152.743   7
   0  -6 -34-60.1632 85.0702   6
   0   6 -35-18.4577 57.1708   2
   0  -6 -35-22.3000 59.3988   7
   0  -6 -35 26.5822 66.9008   6
   0   6 -36 180.971 78.6187   2
   0  -6 -36 173.064 151.678   7
   0  -6 -36 115.127 112.574   6
   0   6 -37 145.088 92.9816   2
   0  -6 -37 208.611 146.487   6
   0   6 -38 52.4381 82.2250   2
   0  -6 -38 32.9951 70.6342   6
   0   6 -39-250.608 121.823   2
   0  -6 -39 431.324 204.814   6
   0  -6 -40 190.804 153.034   6
   0  -7   0-8.41094 25.7106   1
   0   7   0-5.02992 21.8330   2
   0  -7   1-25.5747 44.2784   1
   0  -7  -1 53.0882 62.9925   1
   0   7  -1-14.1346 30.4360   2
   0   7   1-15.4926 31.7430   2
   0  -7  -2-0.89575 58.3890   1
   0  -7   2 11.8753 47.3769   1
   0   7  -2-14.3523 19.6188   2
   0   7   2 19.0249 19.3720   2
   0  -7  -3-12.6550 40.7780   1
   0  -7   3 76.4496 74.7291   1
   0   7   3 87.2720 48.2668   2
   0   7  -3 60.7080 42.6266   2
   0  -7  -3-3.37268 28.1709   5
   0  -7  -4 14.2191 37.1114   1
   0  -7   4-48.4926 56.8496   1
   0   7  -4-11.5326 25.6781   2
   0   7   4 86.2164 54.3616   2
   0  -7  -4-27.0426 24.6554   5
   0  -7  -5 9.07031 29.9822   1
   0  -7   5 71.0779 72.7363   1
   0   7  -5-14.5135 34.0564   2
   0   7   5 20.2821 18.2692   2
   0  -7  -5 29.6435 24.9606   5
   0  -7   6-3.81563 67.9608   1
   0  -7  -6-47.4203 67.7426   1
   0   7   6 16.3095 22.3585   4
   0   7   6 8.27812 20.3694   2
   0   7  -6 6.83461 26.7164   2
   0  -7  -6 14.2484 12.9451   5
   0  -7  -7 369.926 107.564   1
   0  -7   7 205.834 111.353   1
   0   7   7 338.104 82.2284   2
   0   7  -7 278.828 93.5482   2
   0   7   7 506.649 89.5145   4
   0  -7  -7 213.776 72.4400   5
   0  -7   8 33.8386 44.6654   1
   0  -7  -8-3.10763 16.5037   1
   0   7   8-19.6414 27.1495   2
   0   7   8 18.9244 15.2275   4
   0   7  -8 4.82747 24.9928   2
   0  -7   8-32.8373 24.0911   6
   0  -7  -8 26.0294 23.7238   5
   0  -7   9 58.2006 130.691   1
   0  -7  -9-4.80279 21.5708   1
   0   7   9-18.1911 27.1632   4
   0   7   9 5.81982 14.8932   2
   0   7  -9-43.3524 50.8358   2
   0  -7   9 29.6422 24.9653   6
   0  -7  -9-4.08155 27.9517   5
   0  -7  10 9.20210 75.9044   1
   0  -7 -10-6.31909 13.9478   1
   0   7 -10 3.21857 40.3996   2
   0   7  10 78.0288 43.8168   4
   0   7  10-2.11142 21.7667   2
   0  -7  10 37.2982 32.7984   6
   0  -7 -10 14.1165 24.6539   5
   0  -7  11 26.6993 46.5583   1
   0  -7 -11-9.65059 18.4464   1
   0   7  11 70.4696 45.6866   2
   0   7  11 69.3638 53.1879   4
   0   7 -11 32.4219 45.4861   2
   0  -7 -11 66.1915 50.1511   5
   0  -7  11 27.7829 49.2474   6
   0  -7 -12 23.2388 22.7726   1
   0   7  12-35.8012 33.4637   2
   0   7 -12 36.7150 43.0362   2
   0   7  12-3.74560 16.4848   4
   0  -7 -12-9.13896 30.8836   5
   0  -7  12 1.13753 12.4328   6
   0   7  13 3.65564 15.8626   4
   0  -7 -13-0.59307 8.24317   1
   0   7  14 29.4209 36.2448   4
   0   7 -14 26.2102 23.2931   2
   0  -7 -14 81.9105 50.0514   7
   0   7 -15-10.9503 35.7511   2
   0   7  15-48.8078 23.6079   4
   0  -7 -15-29.6279 48.7963   7
   0   7 -16 68.3201 60.2276   2
   0   7  16 1.82933 27.5169   4
   0  -7 -16 13.5254 30.1796   7
   0   7 -17 45.0322 71.3766   2
   0  -7 -17 81.0193 104.293   7
   0   7  17 139.455 55.7901   4
   0   7 -18 102.344 77.4493   2
   0  -7 -18 122.747 75.8608   7
   0   7  18 86.2669 60.8706   4
   0   7 -19-11.1400 23.3291   2
   0  -7 -19-19.6275 51.1122   7
   0   7  19 1.31164 17.7027   4
   0   7 -20 82.3534 52.6353   2
   0  -7 -20 16.4962 52.3099   7
   0   7  20 12.8307 26.4666   4
   0   7 -21 314.254 117.028   2
   0  -7 -21 579.947 177.316   7
   0   7  21 449.471 105.495   4
   0   7 -22-11.6622 46.2011   2
   0  -7 -22-14.5297 53.5545   7
   0   7  22-16.4008 17.9060   4
   0   7 -23-26.7224 52.7454   2
   0  -7 -23-58.5052 85.9093   7
   0   7  23 12.0113 20.1418   4
   0   7 -24 146.413 100.072   2
   0   7  24 71.4683 50.9734   4
   0   7 -25 246.198 133.072   2
   0   7  25 227.889 110.128   4
   0   7 -26-47.1644 71.5899   2
   0  -7 -26-13.1185 56.0142   7
   0   7 -27 106.170 74.8824   2
   0  -7 -27 85.9889 139.555   6
   0  -7 -27 120.252 69.7072   7
   0   7 -28 730.107 183.631   2
   0  -7 -28 763.473 247.458   7
   0  -7 -28 1087.03 399.866   6
   0   7 -29 27.3266 82.5317   2
   0  -7 -29 231.060 282.400   6
   0  -7 -29 433.628 257.800   7
   0   7 -30 10.9429 38.4664   2
   0  -7 -30-26.6207 91.0265   7
   0  -7 -30 15.6906 70.6587   6
   0   7 -31 128.616 90.2182   2
   0  -7 -31 152.352 84.0289   7
   0  -7 -31 167.088 148.029   6
   0   7 -32-18.8304 46.8501   2
   0  -7 -32-86.8166 99.1853   7
   0   7 -33-192.050 103.983   2
   0  -7 -33-0.64577 126.881   7
   0  -7 -33-33.7118 76.1651   6
   0   7 -34-228.519 135.578   2
   0  -7 -34-115.042 123.408   6
   0  -7 -34 99.4436 137.090   7
   0   7 -35-77.9934 103.123   2
   0  -7 -35-98.8324 111.314   6
   0  -7 -36 293.285 199.671   6
   0  -7 -37-311.631 187.410   6
   0  -7 -38-129.285 124.729   6
   0  -7 -39-43.7403 78.1563   6
   0  -8   0 41.4463 60.1984   1
   0   8   0 147.345 67.2021   2
   0  -8   0-7.38344 26.0730   5
   0  -8   1 1517.77 271.234   1
   0  -8  -1 1507.32 257.669   1
   0   8  -1 1480.53 188.707   2
   0   8   1 1490.13 187.763   2
   0  -8  -1 1553.97 178.157   5
   0  -8   1 1713.37 192.850   5
   0  -8  -2 251.384 96.7659   1
   0  -8   2 418.066 142.366   1
   0   8   2 232.275 73.8573   2
   0   8  -2 384.456 99.6818   2
   0  -8  -2 356.908 88.5932   5
   0  -8   2 388.145 90.0096   5
   0   8   3 2626.91 239.784   2
   0  -8  -3 2640.31 333.817   1
   0   8  -3 2799.73 266.515   2
   0  -8   3 3061.43 399.444   1
   0  -8  -3 2832.60 242.182   5
   0  -8   4 130.659 59.5000   1
   0  -8  -4 318.778 129.017   1
   0   8   4 329.342 90.3174   2
   0   8  -4 354.562 103.401   2
   0  -8  -4 374.667 94.5318   5
   0  -8   5 1011.32 242.502   1
   0  -8  -5 1024.72 187.677   1
   0   8   5 1114.21 151.957   2
   0   8  -5 916.364 158.852   2
   0   8   5 1231.20 139.311   4
   0  -8  -5 999.559 148.392   5
   0  -8  -6 382.420 111.927   1
   0  -8   6 164.404 121.820   1
   0   8  -6 306.826 102.052   2
   0   8   6 441.012 96.8268   2
   0   8   6 338.992 74.4016   4
   0  -8  -6 380.141 95.9933   5
   0  -8  -7 552.397 130.955   1
   0  -8   7 424.016 165.421   1
   0   8   7 571.060 94.9362   4
   0   8  -7 398.762 110.846   2
   0   8   7 413.968 88.1377   2
   0  -8  -7 468.435 103.540   5
   0  -8  -8 1615.78 215.933   1
   0   8   8 1719.88 183.845   2
   0   8  -8 1723.84 229.202   2
   0   8   8 1665.91 164.330   4
   0  -8  -8 1576.44 194.317   5
   0  -8  -9 976.856 161.255   1
   0   8  -9 1072.88 186.299   2
   0   8   9 1243.50 154.339   2
   0   8   9 1298.51 144.939   4
   0  -8 -10 2608.46 238.597   1
   0   8  10 2650.13 214.741   2
   0   8 -10 2598.08 286.302   2
   0   8  10 2918.37 218.218   4
   0  -8 -11 1489.41 162.443   1
   0   8  11 1364.55 151.792   2
   0   8 -11 1647.09 234.680   2
   0   8  11 1562.47 160.956   4
   0  -8 -12 6417.67 300.844   1
   0   8 -12 6975.92 475.578   2
   0   8  12 6322.23 311.172   2
   0   8  12 6728.00 336.583   4
   0  -8 -13 2400.71 152.382   1
   0   8 -13 3079.44 325.643   2
   0   8  13 2814.77 223.895   4
   0   8 -14 2138.71 279.868   2
   0  -8 -14 2406.49 297.429   7
   0   8  14 2111.02 195.519   4
   0   8 -15 10266.1 600.067   2
   0  -8 -15 11241.8 640.980   7
   0   8  15 10413.3 436.455   4
   0   8 -16 870.658 188.296   2
   0   8  16 512.764 100.739   4
   0  -8 -16 590.913 148.879   7
   0   8 -17 618.126 157.417   2
   0  -8 -17 889.923 187.433   7
   0   8  17 636.408 115.785   4
   0   8 -18 3132.84 344.891   2
   0  -8 -18 3276.20 370.813   7
   0   8  18 2943.97 248.433   4
   0   8 -19 331.884 111.890   2
   0  -8 -19 338.182 128.678   7
   0   8  19 367.081 90.9259   4
   0   8 -20 139.844 73.8723   2
   0  -8 -20 144.892 94.7518   7
   0   8  20 156.778 61.4420   4
   0   8 -21 539.760 152.591   2
   0  -8 -21 319.403 133.205   7
   0   8  21 453.774 107.353   4
   0   8 -22 2.33369 39.4131   2
   0  -8 -22 163.051 102.832   7
   0   8  22 89.1395 46.0612   4
   0   8 -23 182.053 95.4719   2
   0  -8 -23 173.804 104.786   7
   0   8  23 136.952 57.0833   4
   0   8 -24 103.407 63.6639   2
   0  -8 -24 253.727 129.109   7
   0   8  24 330.894 101.567   4
   0   8 -25 1894.34 292.978   2
   0  -8 -25 2177.31 381.345   7
   0   8  25 1893.34 247.499   4
   0   8 -26 45.5361 81.5765   2
   0  -8 -26 117.500 150.988   7
   0   8  26-36.3590 44.4657   4
   0   8 -27 151.701 80.6131   2
   0  -8 -27 207.165 114.995   7
   0   8 -28 229.440 119.297   2
   0  -8 -28 186.301 224.063   6
   0  -8 -28 259.909 137.820   7
   0   8 -29 572.626 181.343   2
   0  -8 -29 823.859 267.036   7
   0  -8 -29 1053.72 368.642   6
   0   8 -30-166.865 109.835   2
   0  -8 -30-340.717 209.687   6
   0  -8 -30 22.6373 84.5478   7
   0   8 -31 33.0905 63.4875   2
   0  -8 -31-23.7863 177.335   7
   0   8 -32 281.533 126.300   2
   0  -8 -32 666.046 264.580   7
   0  -8 -32 444.196 260.800   6
   0  -8 -33 33.9304 79.0421   6
   0  -8 -34 1199.37 389.554   6
   0  -8 -35 251.059 181.005   6
   0  -8 -36 33.2049 74.3853   6
   0  -9   0 5.95842 39.0529   1
   0   9   0-32.3833 40.4043   2
   0  -9   0-10.5028 21.4524   5
   0  -9  -1-69.2407 120.657   1
   0  -9   1-98.6989 119.028   1
   0   9  -1-23.7292 47.2738   2
   0   9   1 8.14489 40.4522   2
   0  -9   1-13.0298 27.8349   5
   0  -9  -1 51.7686 43.2854   5
   0  -9  -2-66.9668 100.002   1
   0  -9   2-12.5933 92.2847   1
   0   9   2-83.3114 60.8013   2
   0   9  -2-58.5198 51.9677   2
   0  -9  -2 34.4025 32.8019   5
   0  -9   2 3.29382 28.4466   5
   0  -9   3-113.243 112.867   1
   0  -9  -3 36.9781 33.3653   1
   0   9  -3-7.49240 46.5544   2
   0   9   3-6.15210 23.3763   4
   0   9   3-35.9273 38.2423   2
   0  -9   3-43.4809 35.2674   5
   0  -9  -3-6.76302 22.1839   5
   0  -9  -4-28.9928 53.8244   1
   0   9   4 43.0895 42.3449   4
   0   9  -4-0.75046 35.2798   2
   0   9   4-39.7759 42.0646   2
   0  -9   4 4.71319 27.2171   5
   0  -9  -5-91.3820 65.1451   1
   0   9   5-20.5192 51.4464   2
   0   9   5 2.58269 24.6051   4
   0   9  -5-150.936 85.3252   2
   0  -9   5 6.76624 27.6215   5
   0  -9  -6-25.7317 28.3060   1
   0   9   6 49.0589 32.7152   4
   0   9  -6-52.6358 45.3899   2
   0   9   6-96.7633 68.0649   2
   0  -9   6-10.8052 13.2016   5
   0  -9  -7 9.61725 41.7234   1
   0   9  -7-90.2601 74.7848   2
   0   9   7 31.9831 29.3287   4
   0   9   7-78.1253 54.5552   2
   0  -9   7 13.4342 17.8251   5
   0   9  -8-36.5843 52.4529   2
   0   9   8 0.13870 18.8835   2
   0   9   8 46.6696 36.9599   4
   0  -9  -8-18.7510 30.2034   1
   0   9   9 62.2300 43.7500   4
   0   9   9 17.0638 35.0035   2
   0   9  -9 35.7917 37.6709   2
   0   9  10 1.27818 14.9655   4
   0   9 -10-15.5240 40.0442   2
   0   9  10 32.3142 33.5028   2
   0  -9 -10 42.9842 40.1011   1
   0   9 -11 79.2496 73.8064   2
   0   9  11 20.4401 16.5562   2
   0   9  11 2.85346 18.1288   4
   0  -9 -11 1.45201 24.9237   1
   0   9  12 79.5774 44.1076   4
   0   9 -12 90.1611 65.3105   2
   0  -9 -12-16.2306 30.2534   1
   0   9 -13 37.7991 29.8511   2
   0   9  13 45.8359 34.7172   4
   0   9  14 13.7467 20.6612   4
   0   9 -14-19.8160 32.8788   2
   0   9 -15 59.3535 55.9598   2
   0   9  15-25.8232 38.5644   4
   0  -9 -15 63.5009 73.2103   7
   0   9 -16-35.7303 54.3509   2
   0   9  16 2.81229 39.6215   4
   0  -9 -16 59.1172 50.2502   7
   0   9 -17 25.5166 35.2415   2
   0   9  17-28.8368 46.8018   4
   0  -9 -17 20.0067 34.1226   7
   0   9 -18-32.6859 56.8681   2
   0  -9 -18-23.8978 42.3576   7
   0   9  18 41.3610 39.1230   4
   0   9 -19 12.6684 52.5084   2
   0  -9 -19-43.8225 50.3728   7
   0   9  19 24.9141 35.8591   4
   0   9 -20 18.9280 33.2810   2
   0  -9 -20 104.292 67.7078   7
   0   9  20 3.46997 36.5217   4
   0   9 -21-51.7904 63.7886   2
   0  -9 -21 3.38220 76.7467   7
   0   9  21 38.4265 40.3711   4
   0   9 -22 51.4256 60.9679   2
   0  -9 -22-44.1884 71.4024   7
   0   9  22-14.0121 42.0110   4
   0   9 -23 49.5578 60.8572   2
   0   9  23-14.2126 25.3531   4
   0   9 -24 92.6936 73.3207   2
   0  -9 -24-85.5453 78.6843   7
   0   9  24 16.9499 34.9622   4
   0   9 -25-57.1658 79.5749   2
   0  -9 -25-41.3344 60.6080   7
   0   9 -26-31.4645 78.4706   2
   0  -9 -26 122.202 99.7110   7
   0   9 -27 132.900 104.405   2
   0  -9 -27 7.04312 35.3212   7
   0   9 -28-92.4356 78.4457   2
   0  -9 -28-93.5435 94.1939   7
   0  -9 -29-84.7655 168.454   6
   0  -9 -29-129.352 118.436   7
   0  -9 -30 251.345 200.047   6
   0  -9 -31 351.609 232.420   6
   0  -9 -32-165.470 163.982   6
   0  -9 -33-308.287 211.683   6
   0  10   0 77.0569 61.9321   2
   0 -10  -1 155.284 100.775   1
   0  10   1 156.000 62.9665   4
   0  10  -1 120.834 67.7357   2
   0  10   1 108.934 52.9677   2
   0  10  -2 63.4419 47.7578   2
   0  10   2 8.41448 29.0565   2
   0  10   2 114.512 55.2887   4
   0 -10   2 13.7186 25.4137   5
   0 -10  -3 408.172 138.119   1
   0  10   3 529.419 126.821   2
   0  10   3 748.301 128.784   4
   0  10  -3 511.739 129.668   2
   0 -10   3 721.478 129.067   5
   0 -10  -4-38.4973 33.7533   1
   0  10   4 59.7164 44.8003   4
   0  10  -4 75.3669 60.1118   2
   0  10   4-33.1427 43.8746   2
   0 -10   4 56.5079 37.6407   5
   0 -10  -5 2042.53 308.702   1
   0  10  -5 1775.80 251.415   2
   0  10   5 1903.17 236.314   2
   0  10   5 1874.20 202.807   4
   0 -10   5 2026.72 220.335   5
   0 -10  -6 700.449 171.873   1
   0  10   6 946.172 166.684   2
   0  10  -6 948.458 201.809   2
   0  10   6 1013.50 158.522   4
   0 -10   6 998.967 156.428   5
   0  10   7 5873.97 405.487   2
   0  10  -7 5694.27 469.096   2
   0  10   7 6329.04 367.758   4
   0 -10   7 6946.41 418.822   5
   0  10   8 1735.35 219.649   2
   0  10  -8 1662.63 264.051   2
   0 -10   8 2368.36 255.086   5
   0  10   8 2050.81 211.876   4
   0  10  -9 997.694 199.686   2
   0  10   9 1117.84 173.432   2
   0  10   9 1195.63 162.943   4
   0 -10   9 1275.89 177.747   5
   0  10 -10 170.891 92.7541   2
   0  10  10 182.106 66.0193   4
   0  10  10 256.146 80.4308   2
   0 -10  10 201.116 74.2631   5
   0  10 -11 2021.83 292.028   2
   0  10  11 1859.53 206.833   2
   0  10  11 2189.57 223.338   4
   0  10  12 723.296 129.269   4
   0  10 -12 733.995 183.352   2
   0  10 -13 312.432 125.707   2
   0  10  13 230.066 66.6048   4
   0  10  14 180.927 67.8371   4
   0  10 -14 84.0361 68.5701   2
   0  10 -15 60.5773 80.3469   2
   0  10  15-13.8318 34.9230   4
   0 -10 -15 51.7748 69.5866   7
   0  10 -16 31.7958 42.7197   2
   0  10  16 39.8060 27.7374   4
   0 -10 -16 26.8709 61.4885   7
   0  10  17 153.371 52.1749   4
   0  10 -17 349.807 132.300   2
   0 -10 -17 344.400 136.801   7
   0  10 -18 47.8779 53.8231   2
   0 -10 -18-3.46558 31.8393   7
   0  10  18 63.5180 48.0046   4
   0  10 -19 119.795 86.0748   2
   0 -10 -19 163.964 76.1453   7
   0  10  19 171.727 74.8944   4
   0  10 -20 58.1455 52.6128   2
   0 -10 -20 112.546 82.9312   7
   0  10  20 113.549 74.3834   4
   0  10 -21 33.5563 38.2786   2
   0 -10 -21-21.4908 67.4086   7
   0  10 -22 32.9363 35.9413   2
   0 -10 -22 54.9427 83.3288   7
   0  10  22 119.517 60.5373   4
   0  10 -23 317.462 132.999   2
   0 -10 -23 262.363 138.582   7
   0  10  23 229.962 90.5652   4
   0  10 -24 146.335 67.0509   2
   0 -10 -24 268.868 145.708   7
   0 -10 -25 31.6340 56.5550   7
   0 -10 -29-45.3078 104.267   6
   0 -10 -30 187.921 179.608   6
   0  11   0-34.4780 74.5026   2
   0  11   0 23.1168 47.0437   4
   0  11  -1-72.7357 70.8728   2
   0  11   1-30.7141 54.6751   2
   0  11  -1 74.8914 57.7232   4
   0  11   1 52.5860 38.0996   4
   0  11   2 52.9455 36.4612   2
   0  11   2 7.87118 25.5706   4
   0  11  -2 72.5718 52.5129   4
   0  11  -2 25.8665 34.3045   2
   0  11  -3-21.7650 50.7284   2
   0  11   3 38.3074 41.6501   4
   0  11   3-51.2570 52.5736   2
   0  11   4 16.7557 25.0385   4
   0  11  -4 5.30756 45.5639   2
   0  11   4-75.7744 57.4691   2
   0  11   5-25.5182 43.1692   2
   0  11   5 18.5066 26.3953   4
   0  11  -5-6.20983 29.6010   2
   0  11   6 49.5004 51.3000   2
   0  11   6 4.46454 20.5046   4
   0  11  -6 22.7688 41.9038   2
   0  11   7 47.6956 45.1145   2
   0  11   7 21.2705 29.0898   4
   0  11  -7-1.62470 48.4793   2
   0  11   8 48.0112 39.8556   4
   0  11   8 26.3406 21.3552   2
   0  11  -8 26.9919 52.8058   2
   0  11  -9 86.3890 77.6643   2
   0  11   9-55.5203 55.1246   2
   0  11   9 2.63137 23.6162   4
   0  11  10-64.9876 45.7881   4
   0  11 -10-214.109 102.980   2
   0  11  11 9.94395 40.5521   4
   0  11 -11-58.4551 80.8501   2
   0  11  12-21.7834 26.7443   4
   0  11 -12 116.717 82.3495   2
   0  11  13-61.4317 39.5966   4
   0  11 -13-50.6395 58.2393   2
   0  11 -14-145.469 83.8402   2
   0  11  14 24.7691 31.2435   4
   0  11  15-54.7660 53.0770   4
   0 -11 -15 70.4303 50.0162   7
   0  11  16-53.8445 39.8944   4
   0  11 -16-29.1355 32.6651   2
   0 -11 -16-55.7458 55.7524   7
   0  11 -17-9.01916 63.1187   2
   0  11  17-4.30983 26.3420   4
   0 -11 -17 84.2379 68.6973   7
   0  11 -18-8.17954 54.3209   2
   0 -11 -18 18.2365 38.6386   7
   0  11  18 45.6496 27.9465   4
   0  11 -19 81.3568 87.9771   2
   0 -11 -19-56.7094 59.9192   7
   0  11  19 118.864 71.2411   4
   0 -11 -20 38.8806 54.5174   7
   0  11  20-83.9882 53.8554   4
   0  11  21-59.9126 47.4738   4
   0  12   0 1387.46 249.048   2
   0  12   0 1996.80 236.175   4
   0  12  -1 662.197 175.198   2
   0  12  -1 804.429 153.936   4
   0  12   1 843.106 155.153   4
   0  12   1 604.395 165.989   2
   0  12  -2 270.688 122.669   2
   0  12   2 227.355 88.0331   4
   0  12   2 251.684 110.403   2
   0  12  -2 374.249 106.455   4
   0  12   3 1449.41 242.598   2
   0  12  -3 1437.59 259.447   2
   0  12  -3 1664.86 218.678   4
   0  12   3 1419.96 203.760   4
   0  12  -4 251.327 87.3689   4
   0  12  -4 249.939 107.922   2
   0  12   4 226.481 87.2021   4
   0  12   4 219.048 96.5286   2
   0  12   5 89.9253 61.1389   4
   0  12  -5 95.9308 71.2569   4
   0  12   5 78.0958 58.2870   2
   0  12  -5 120.088 78.4020   2
   0  12  -6 408.244 148.424   2
   0  12   6 337.054 108.576   2
   0  12   6 428.032 113.751   4
   0  12  -6 501.792 124.423   4
   0  12  -7 38.0375 52.5263   2
   0  12   7 52.8966 29.4968   4
   0  12  -8 3.16003 62.0661   2
   0  12   8 49.4129 61.3637   4
   0  12   9 552.437 128.214   4
   0  12  -9 600.969 187.201   2
   0  12  10 153.401 75.3479   4
   0  12 -10 202.000 101.873   2
   0  12  11 216.103 81.3848   4
   0  12 -11 194.402 97.1278   2
   0  12  12 133.063 75.7724   4
   0  12 -12 189.099 99.6793   2
   0  12  13 75.7436 38.0538   4
   0  12 -13 123.590 86.0256   2
   0  12 -14-26.0684 79.9428   2
   0  12  14-51.4816 52.4310   4
   0 -12 -14 135.496 100.976   7
   0  12  15 48.9294 53.5153   4
   0  12  16-69.3744 77.1764   4
   0  12  17 382.025 113.020   4
   0  12  18 125.694 67.3310   4
   0  13   0 27.2869 43.9599   2
   0  13  -1-42.3497 33.6232   2
   0  13   1-63.1643 58.8514   2
   0  13  -2 6.95794 53.9004   2
   0  13  -3 94.3391 86.9269   2
   0  13  -4-41.8574 61.4610   2
   0  13  -5-90.0427 71.4312   2
   0  13  -6 42.8248 39.7406   2
   0  13  -7 99.0944 94.5173   2
   0  13  -8-66.8790 51.4446   2
   0  13  10-26.6938 49.2708   4
   0  13  11-53.3691 46.5402   4
   0  13  12-12.5841 18.9179   4
   0  13  13-49.3937 46.2375   4
   0  13  14-77.2560 64.5479   4
  -1   0   0-18.7054 18.2904   3
   1   0  -1 6.47056 17.0352   1
  -1   0  -1-14.0040 20.1182   3
  -1   0   1 8.10261 14.6097   3
   1   0  -2 33264.1 526.208   1
  -1   0   2 31240.9 292.808   7
   1   0   2 30746.7 431.963   4
   1   0  -3-10.7574 16.2781   1
   1   0  -3-19.1713 19.2929   7
  -1   0   3-0.63807 7.93317   7
  -1   0  -3 2.26730 12.0009   4
   1   0   3-6.20087 11.5796   4
   1   0  -4 16982.6 417.230   1
  -1   0   4 15487.6 387.031   1
  -1   0   4 16681.5 340.533   7
   1   0  -4 17895.2 403.943   7
   1   0   4 18299.3 378.559   7
  -1   0   4 16671.2 207.196   6
   1   0   4 16694.1 235.218   4
  -1   0  -4 17257.7 296.598   4
   1   0   5-5.56470 8.72662   4
   1   0  -5 4.36792 21.0914   1
  -1   0   5 30.6357 19.2182   1
   1   0   5 1.46140 16.1050   7
   1   0  -5 7.28589 20.2897   7
  -1   0   5 10.9668 17.4009   7
   1   0  -5 6.23613 3.93748   6
  -1   0  -5 18.2387 10.7822   4
  -1   0   5 0.36159 8.04229   6
   1   0  -6 5431.28 271.690   1
  -1   0   6 5044.09 244.920   1
   1   0   6 5314.76 255.706   7
  -1   0   6 5202.88 175.534   6
  -1   0   6 5100.73 237.335   7
   1   0  -6 5537.74 279.058   7
   1   0   6 5088.05 96.1712   4
   1   0  -6 4976.78 138.010   6
  -1   0  -6 5435.90 130.395   4
  -1   0   7 21.8996 33.0721   1
   1   0  -7-59.2136 49.1420   1
   1   0   7 42.0320 42.1474   7
  -1   0   7 7.61803 19.7578   7
   1   0  -7 6.19875 26.2843   7
   1   0  -7-4.49594 6.29326   6
  -1   0   7 7.33073 12.4506   6
  -1   0  -7-4.02458 7.15658   4
   1   0  -7-8.41055 8.45993   5
   1   0  -8 3401.00 244.154   1
   1   0   8 3245.30 173.900   2
  -1   0   8 3265.38 222.796   1
   1   0  -8 3739.69 259.835   7
   1   0  -8 3410.38 144.851   6
  -1   0   8 3960.69 253.503   7
   1   0   8 3629.53 245.524   7
  -1   0   8 3270.91 190.519   6
   1   0  -8 3304.57 137.675   5
  -1   0  -8 3609.28 87.0791   4
   1   0   9-17.4348 24.5248   2
  -1   0  -9-2.03902 6.31649   4
   1   0  -9 9.75889 25.6600   1
  -1   0   9 4.17419 28.5419   1
   1   0   9 8.83766 29.7263   7
   1   0  -9-4.35476 33.5649   7
  -1   0   9 48.9914 23.9248   7
   1   0  -9-6.90899 9.94011   5
   1   0  -9 6.09275 12.7601   6
  -1   0   9 38.5575 33.2070   6
   1   0 -10 3962.75 280.007   1
   1   0  10 3961.55 199.537   2
  -1   0  10 3798.62 260.635   1
   1   0 -10 4275.64 198.837   6
  -1   0  10 4022.35 262.125   6
  -1   0  10 4297.51 297.308   7
   1   0  10 4298.72 304.237   7
   1   0 -10 4211.38 306.588   7
  -1   0 -10 4237.31 87.6493   4
   1   0 -10 3735.48 165.095   5
  -1   0  10 4452.97 187.264   5
   1   0  11-15.9605 25.3755   2
  -1   0 -11 8.18843 7.43210   4
   1   0 -11 40.4919 41.8320   1
  -1   0  11 8.20257 22.8309   1
   1   0  11-14.3450 26.2610   7
  -1   0  11 53.5339 52.0713   7
   1   0 -11 64.0863 93.6720   7
  -1   0  11 12.0251 19.6476   6
   1   0 -11-3.08362 13.2671   5
   1   0 -11 4.45334 23.0475   6
  -1   0  11-6.32306 16.9622   5
   1   0  12 1029.18 104.442   2
   1   0 -12 1187.95 166.031   1
  -1   0  12 1059.60 151.436   1
  -1   0  12 1159.51 176.846   7
   1   0  12 1137.59 172.224   7
   1   0 -12 1317.93 123.708   6
   1   0 -12 1346.48 188.644   7
  -1   0  12 1079.60 164.180   6
  -1   0  12 1670.47 131.946   5
   1   0  13 16.3618 24.1938   2
   1   0 -13 11.4210 35.1057   1
  -1   0  13 30.5923 57.1345   1
  -1   0  13-8.06028 32.0440   7
   1   0 -13-24.5639 40.4816   7
  -1   0  13-6.22003 21.7742   6
   1   0  13-5.15536 25.1182   7
  -1   0  13 43.7891 32.6553   5
   1   0 -13 26.9537 36.6417   6
   1   0 -14 5026.25 341.735   1
   1   0  14 4629.67 223.615   2
  -1   0  14 4496.65 331.394   1
  -1   0  14 5355.98 399.723   7
  -1   0  14 4533.71 381.347   6
   1   0 -14 5369.09 280.645   6
   1   0  14 4854.76 392.568   7
   1   0 -14 4898.07 379.527   7
  -1   0  14 5509.52 244.336   5
   1   0  15 30.6608 22.6507   2
   1   0  15 13.7407 37.4905   1
   1   0 -15 101.960 77.9525   1
  -1   0  15 21.9715 58.7639   1
  -1   0  15 147.754 104.457   6
   1   0  15-48.4074 61.8868   7
  -1   0  15 87.1089 73.0975   7
   1   0 -15 269.252 153.559   7
   1   0 -15 104.756 71.7562   6
  -1   0  15 83.8065 56.4294   5
   1   0  16 8001.71 303.320   2
   1   0 -16 7193.27 434.797   1
   1   0  16 7600.75 444.822   1
  -1   0  16 7345.81 450.610   1
  -1   0  16 7123.52 539.038   6
   1   0 -16 8596.53 382.507   6
  -1   0  16 7208.47 496.073   7
   1   0 -16 7913.59 512.936   7
   1   0  16 8033.80 545.074   7
  -1   0  16 8200.07 310.267   5
   1   0  17-1.87714 45.8227   1
   1   0  17 9.98949 38.1951   2
  -1   0  17 211.884 98.9568   1
   1   0 -17 56.8640 69.0340   1
   1   0 -17 628.690 175.570   7
   1   0  17 251.241 149.371   7
  -1   0  17 243.009 144.508   7
  -1   0  17-13.4498 54.8160   6
  -1   0  17 77.4489 58.5132   5
   1   0 -17 404.284 102.469   6
   1   0  18 496.255 79.8257   2
  -1   0  18 433.345 111.418   1
   1   0 -18 427.093 115.630   1
   1   0  18 398.428 107.858   1
   1   0  18 555.533 169.668   7
   1   0 -18 529.905 137.560   7
  -1   0  18 440.421 124.904   7
  -1   0  18 460.693 142.535   6
   1   0 -18 471.539 91.2629   6
  -1   0  18 477.742 79.9215   5
   1   0  19 28.5978 30.9671   2
  -1   0  19 49.0037 67.1624   1
   1   0  19-15.2729 25.9755   1
   1   0 -19 49.6217 53.3805   1
   1   0  19-33.3678 36.5327   7
  -1   0  19 15.2556 56.6933   6
  -1   0  19-28.7455 23.1840   7
   1   0 -19-6.61550 68.6421   7
  -1   0  19 67.8864 44.5847   5
   1   0 -19 28.7335 29.0439   6
   1   0  20 4684.85 387.585   1
   1   0 -20 4759.39 373.550   1
  -1   0  20 5051.78 407.140   1
   1   0  20 5457.44 509.064   7
  -1   0  20 5101.83 544.107   6
   1   0 -20 5035.31 458.765   7
   1   0 -20 5456.33 347.954   6
  -1   0  20 5492.42 478.921   7
  -1   0  20 5140.21 277.230   5
   1   0 -21 206.101 98.8650   1
   1   0  21 7.86763 58.0437   1
  -1   0  21 438.719 148.448   1
   1   0 -21 420.928 138.792   6
  -1   0  21 204.975 198.857   6
   1   0  21 266.963 166.719   7
   1   0 -21 539.967 190.280   7
  -1   0 -21 629.196 222.937   6
  -1   0  21 349.562 150.129   7
  -1   0  21 348.800 88.7044   5
   1   0 -22 11753.0 615.546   1
   1   0 -22 13030.2 419.831   2
  -1   0  22 13086.1 766.700   7
  -1   0 -22 14200.2 841.315   6
   1   0 -22 13635.2 566.891   6
   1   0 -22 15434.8 833.728   7
   1   0  22 13316.9 838.776   7
  -1   0  22 13219.3 981.988   6
  -1   0  22 13808.5 483.393   5
   1   0 -23 1028.31 224.657   1
   1   0  23 957.267 271.524   7
  -1   0 -23 1821.34 331.852   6
  -1   0  23 750.806 233.123   7
   1   0 -23 865.207 155.917   6
  -1   0  23 1171.66 390.813   6
   1   0 -23 1284.10 268.903   7
  -1   0  23 439.128 112.602   5
   1   0 -24 41.6024 42.6431   2
   1   0 -24-10.4832 49.0709   1
   1   0  24 79.4452 89.3289   7
  -1   0  24 36.6356 48.1248   7
  -1   0  24 117.682 169.615   6
   1   0 -24 54.8192 96.8022   7
  -1   0 -24 210.766 111.857   6
   1   0 -24 20.6198 30.5786   6
  -1   0  24 40.3774 37.0394   5
   1   0 -25 32.9171 34.2817   2
   1   0 -25-21.6492 24.5906   1
  -1   0  25 56.1353 57.9630   6
   1   0 -25 114.459 86.9577   7
   1   0 -25-97.9441 66.9282   6
  -1   0  25-15.8733 21.4773   5
  -1   0 -25-18.0288 35.3589   6
   1   0 -26 4.36907 42.6003   1
   1   0 -26-0.49072 19.2301   2
  -1   0  26 91.3259 109.542   6
   1   0 -26 62.9441 37.4995   7
  -1   0 -26 16.1015 42.6928   6
  -1   0  26 23.0175 28.2025   5
   1   0 -26-23.2882 32.5447   6
  -1   0  27 16.6578 34.4004   1
   1   0  27-24.3859 58.0702   1
   1   0 -27 11.1070 34.7956   2
  -1   0  27 24.8778 34.3956   5
  -1   0 -27 32.6131 62.8493   6
   1   0 -27-39.3070 38.4023   6
   1   0 -28 1185.58 144.842   2
  -1   0  28 1028.26 221.540   1
   1   0  28 1303.84 253.511   1
   1   0 -28 1187.94 188.132   6
  -1   0 -28 1335.92 271.736   6
  -1   0  28 1372.15 182.664   5
  -1   0  29 197.989 113.041   1
   1   0 -29 34.2789 41.8746   2
  -1   0  29 43.6525 45.6893   5
   1   0 -29 42.1061 38.6210   6
  -1   0 -29 32.8336 56.0380   6
  -1   0  30 474.620 162.425   1
   1   0  30 36.8091 46.8846   1
   1   0 -30 199.337 64.8970   2
   1   0 -30 393.919 108.913   6
  -1   0 -30 272.018 47.8730   4
  -1   0  30 356.863 100.530   5
  -1   0 -30 437.290 170.469   6
  -1   0  31 32.4789 50.0804   1
   1   0  31 34.8372 49.9009   1
   1   0 -31 13.0162 17.5167   2
  -1   0  31 49.2087 67.3576   5
  -1   0 -31 160.090 97.6011   6
   1   0 -31 61.8374 54.3796   6
  -1   0 -31-28.2018 17.3824   4
   1   0  32 126.274 84.1059   1
  -1   0  32 335.446 141.638   1
   1   0 -32 329.890 86.2953   2
  -1   0  32 382.166 117.928   5
  -1   0 -32 227.519 39.0175   4
  -1   0 -32 464.375 174.370   6
  -1   0 -32 307.118 29.3591   4
   1   0  32 340.422 104.314   5
   1   0 -32 327.515 101.194   6
  -1   0  33-10.8363 37.4758   1
   1   0 -33 9.30004 29.7973   2
  -1   0  33-5.39501 51.8514   5
  -1   0 -33 49.4306 68.9344   6
   1   0  33 29.9302 43.7852   5
   1   0 -33 15.3879 46.3890   6
   1   0 -33 26.9358 33.2925   4
   1   0 -34 912.684 146.881   2
   1   0  34 1161.58 268.712   1
  -1   0  34 724.406 219.352   1
   1   0 -34 1062.04 189.831   6
  -1   0 -34 1318.66 274.738   6
   1   0  34 1061.95 190.718   5
  -1   0  34 1408.85 218.199   5
   1   0 -35-36.3564 38.7907   2
   1   0 -35 25.9920 27.3865   6
  -1   0  35 134.134 82.9475   5
   1   0  35 71.5229 46.1244   5
   1   0 -36 104.727 50.8529   2
  -1   0  36 279.882 87.7186   5
   1   0  36 240.892 97.9973   5
  -1   0 -36 258.110 112.283   6
   1   0 -36 286.061 106.845   6
   1   0 -37 40.2042 42.4266   2
   1   0 -37 94.9138 61.7128   6
   1   0  37 64.2625 50.1517   5
  -1   0 -37 132.284 95.3456   6
  -1   0  37 146.394 74.5252   5
  -1   0  38 395.351 124.209   5
   1   0 -38 450.406 132.838   6
  -1   0 -38 433.701 164.221   6
   1   0  38 344.713 112.274   5
   1   0  39 3.37156 37.1469   5
  -1   0 -39-83.5849 96.7024   6
   1   0 -40 68.6808 76.1678   6
   1   0  40 159.722 82.7643   5
   1   0  41-6.65306 42.4866   5
  -1   0 -41 65.2290 69.0493   6
   1   0 -41-24.6107 47.3313   6
   1   0 -42 56.7745 51.1604   6
   1   0  42 18.9751 43.7748   5
   1   0  43 89.6958 64.3943   5
   1   0  44 24.6550 38.0346   5
   1   1   0-4.99598 23.7924   1
  -1   1   0 31.6731 19.1266   4
   1   1   1 68.8287 23.1773   1
   1   1  -1 14.7161 19.6820   1
  -1  -1  -1 42.5847 20.5389   1
  -1   1  -1 86.5810 21.7544   6
   1  -1   1 108.815 35.5774   6
  -1   1   1 83.1132 27.2585   4
  -1   1  -1 86.4012 23.2815   4
   1   1   2 2532.07 142.470   3
   1   1   2 2574.75 147.715   1
  -1  -1  -2 2479.07 136.664   1
   1   1  -2 2720.08 190.610   1
  -1   1  -2 2807.67 141.708   6
  -1  -1  -2 2595.05 93.6661   7
   1  -1   2 2758.50 175.273   6
  -1   1   2 2598.00 144.541   4
  -1   1  -2 2394.08 106.695   4
  -1   1   3 15509.7 356.214   3
   1   1   3 14858.6 353.309   3
   1   1   3 15197.8 343.914   1
   1   1  -3 16702.9 486.785   1
   1   1   3 15154.1 250.615   7
  -1  -1  -3 14722.9 288.829   7
   1  -1   3 16520.7 477.191   6
  -1   1  -3 15111.2 380.318   6
  -1   1   3 15754.8 389.281   4
   1  -1   3 14574.9 227.849   4
  -1   1  -3 15370.1 252.307   4
  -1  -1  -4 495.317 60.7179   3
  -1   1   4 487.594 61.8176   3
   1  -1  -4 583.707 70.9129   3
   1   1   4 465.849 64.8990   3
   1  -1  -4 438.344 54.5763   1
   1   1  -4 653.754 106.949   1
   1  -1   4 933.080 145.515   6
  -1   1  -4 1117.18 131.541   6
   1   1   4 488.171 56.1157   7
  -1  -1  -4 509.591 62.3915   7
  -1   1   4 438.526 67.2943   4
   1  -1   4 519.498 43.6044   4
  -1   1  -4 570.866 46.8808   4
   1  -1  -5 67401.0 728.671   3
   1   1  -5 70835.2 1115.48   1
   1  -1  -5 65712.1 727.791   1
   1  -1  -5 64819.7 600.862   6
  -1   1  -5 71200.6 1005.48   6
   1  -1   5 72437.3 1201.13   6
   1  -1  -5 68188.5 746.753   7
  -1  -1  -5 68717.9 879.483   7
   1   1   5 70039.6 763.958   7
   1  -1  -5 66662.6 793.023   4
  -1   1   5 67414.5 909.123   4
  -1   1  -5 68008.3 495.645   4
  -1   1  -6 128.821 26.3960   4
   1  -1  -6 130.554 32.0868   3
  -1  -1  -6 66.1290 28.4349   3
  -1   1   6 67.0225 21.3975   1
   1   1  -6 48.3165 32.6488   1
   1  -1  -6 134.155 37.4208   1
  -1  -1  -6 143.719 51.9329   7
   1  -1  -6 531.612 97.1290   6
   1  -1  -6 118.247 41.1317   7
   1  -1   6 493.562 135.369   6
  -1   1   6 235.686 92.3389   6
  -1  -1   6 109.903 31.9050   7
   1   1   6 99.1618 33.6075   7
   1   1  -6 82.7518 14.1322   5
  -1  -1   6 99.9882 24.6006   6
   1  -1  -6 155.726 43.5339   4
   1   1  -7 17568.2 615.849   1
  -1  -1  -7 18679.3 425.358   3
   1  -1  -7 17341.6 366.160   3
   1  -1   7 16597.0 427.801   2
  -1   1   7 17085.4 380.478   1
  -1  -1   7 17911.7 579.101   1
   1  -1  -7 17235.3 414.265   1
   1  -1  -7 16985.3 398.139   6
  -1   1   7 18301.4 417.771   7
  -1  -1  -7 17835.4 532.871   7
  -1  -1   7 18293.8 324.769   6
   1   1   7 18200.1 479.647   7
   1  -1   7 18324.4 692.258   6
  -1  -1   7 17621.6 486.317   7
  -1   1   7 19413.7 617.178   6
  -1   1  -7 17373.5 564.220   6
   1  -1  -7 18572.5 496.267   7
   1  -1  -7 16623.4 440.486   4
  -1   1  -7 17754.3 247.231   4
   1  -1   8 5195.82 239.136   2
  -1   1  -8 5065.84 238.163   2
   1   1  -8 5397.19 346.599   1
   1  -1  -8 5284.04 246.709   1
  -1  -1   8 4639.15 313.703   1
  -1   1   8 4880.74 217.602   1
   1   1   8 5621.60 293.997   7
   1  -1  -8 5390.30 290.995   7
  -1   1   8 5403.96 242.697   7
  -1   1  -8 5649.46 354.253   6
  -1  -1   8 5172.03 283.499   7
   1  -1   8 5894.58 425.016   6
  -1  -1  -8 5001.15 302.906   7
  -1  -1   8 5028.96 190.299   6
   1  -1  -8 5521.47 257.423   6
  -1   1   8 6145.23 378.656   6
   1  -1  -8 6171.17 239.383   5
   1  -1  -8 5044.08 253.350   4
   1   1  -9 1649.22 197.163   1
  -1   1  -9 1569.37 136.649   2
   1  -1   9 1627.50 135.177   2
   1  -1  -9 1740.67 148.211   1
  -1   1   9 1478.79 128.703   1
  -1  -1   9 1529.41 191.466   1
   1  -1   9 1722.09 245.786   6
  -1   1  -9 1911.30 211.572   6
   1  -1  -9 1831.73 164.714   6
  -1   1   9 1892.78 226.832   6
  -1  -1   9 1648.12 123.043   6
   1  -1  -9 1727.76 183.559   7
  -1  -1  -9 1819.45 192.715   7
  -1   1   9 1614.95 156.236   7
  -1  -1   9 1804.75 179.767   7
   1   1   9 1711.85 177.000   7
  -1  -1   9 2105.28 108.301   5
   1  -1  -9 1590.57 148.173   4
   1  -1  -9 1738.93 122.157   5
   1   1  -9 1920.19 108.790   6
   1  -1  10 4873.52 237.705   2
   1  -1 -10 4905.87 258.586   1
   1   1 -10 4846.14 340.116   1
  -1   1 -10 4871.55 247.691   2
  -1  -1  10 4701.44 334.398   1
  -1   1  10 4414.05 230.521   1
  -1  -1  10 4840.67 234.441   6
  -1   1  10 5368.99 402.895   6
  -1   1  10 4727.43 269.272   7
   1   1  10 5414.88 332.782   7
   1  -1 -10 5350.04 346.891   7
   1  -1  10 5364.53 448.552   6
   1  -1 -10 5321.19 287.128   6
  -1  -1  10 4755.53 314.433   7
  -1  -1 -10 4953.61 334.773   7
  -1  -1  10 5131.72 165.389   5
   1  -1 -10 4753.50 206.541   5
   1   1 -10 5251.45 194.265   6
   1  -1 -10 4762.93 263.155   4
   1   1  11 4194.76 190.352   2
   1  -1 -11 4160.35 256.816   1
  -1   1 -11 4657.92 250.341   2
  -1  -1  11 4525.62 341.520   1
   1  -1  11 4263.44 227.873   2
   1   1 -11 4578.52 338.250   1
  -1   1  11 4193.61 233.076   1
  -1  -1 -11 4418.77 327.909   7
   1  -1 -11 4681.55 344.224   7
   1  -1  11 5416.88 346.409   7
   1  -1  11 4753.12 450.222   6
  -1  -1  11 4576.98 248.612   6
  -1   1  11 5043.33 415.747   6
   1   1  11 4889.47 324.069   7
  -1   1  11 4656.47 281.077   7
   1  -1 -11 4864.49 281.086   6
  -1  -1  11 4351.39 318.061   7
  -1  -1  11 4508.16 161.734   5
   1   1 -11 4894.51 201.369   6
   1  -1 -11 4492.97 208.535   5
   1  -1 -11 4162.90 253.753   4
   1   1  12 243.346 47.3408   2
   1  -1  12 317.993 63.8581   2
  -1   1 -12 455.425 99.3664   2
   1  -1 -12 337.433 80.5844   1
  -1   1  12 284.780 65.0741   1
   1   1 -12 307.046 97.7118   1
  -1  -1  12 431.984 123.509   1
  -1   1  12 366.457 146.850   6
   1  -1  12 471.873 116.752   7
  -1  -1  12 214.650 72.9464   7
   1  -1 -12 285.073 92.8832   7
   1  -1 -12 536.167 124.431   6
  -1   1  12 336.299 89.3510   7
   1   1  12 485.147 126.025   7
   1  -1  12 315.534 137.785   6
  -1  -1 -12 348.638 117.842   7
   1   1 -12 225.983 48.1019   6
   1  -1 -12 239.321 78.5235   4
   1  -1 -12 265.512 51.5762   5
  -1  -1  12 317.891 49.8416   5
  -1  -1  12 304.329 75.0095   6
  -1   1 -13 14829.0 475.199   2
  -1  -1  13 15195.1 659.591   1
   1  -1  13 15743.9 446.729   2
   1  -1 -13 15633.9 513.782   1
   1   1 -13 14968.4 640.475   1
   1   1  13 15238.1 367.818   2
  -1   1  13 15148.8 487.231   1
   1  -1  13 15875.2 886.154   6
   1   1  13 15972.4 657.379   7
  -1  -1  13 16400.8 677.722   7
  -1  -1 -13 15054.7 645.787   7
  -1  -1  13 15581.6 549.123   6
   1   1 -13 16964.2 412.027   6
  -1   1  13 17071.9 849.497   6
   1  -1 -13 16421.8 714.605   7
  -1   1  13 16092.5 575.231   7
   1  -1 -13 15963.3 550.299   6
   1  -1  13 16456.6 651.634   7
   1  -1 -13 14402.0 404.574   5
  -1   1  13 17464.2 470.253   5
  -1  -1  13 15001.9 329.398   5
   1  -1 -13 14487.3 489.929   4
  -1   1 -14 8144.49 358.533   2
   1   1 -14 7546.52 474.708   1
  -1  -1  14 8002.16 491.074   1
   1   1  14 7579.15 259.361   2
   1  -1  14 7340.45 309.756   2
   1  -1  14 7499.96 459.427   1
   1  -1 -14 7792.55 376.505   1
  -1   1  14 7240.25 356.328   1
  -1  -1  14 7392.33 405.924   6
  -1   1  14 7964.62 444.516   7
  -1  -1  14 7353.79 482.977   7
   1  -1  14 8141.90 684.102   6
   1   1 -14 8311.87 307.902   6
  -1   1  14 8659.97 642.822   6
   1   1  14 7876.94 484.131   7
   1  -1 -14 8891.08 442.641   6
  -1  -1 -14 7744.44 505.234   7
   1  -1 -14 8035.08 527.747   7
   1  -1  14 7819.95 469.002   7
   1  -1 -14 7500.76 296.891   5
   1  -1 -14 7409.90 366.045   4
  -1   1  14 9638.77 364.840   5
  -1  -1  14 7722.35 248.006   5
  -1   1 -15 7904.45 356.683   2
   1   1  15 7065.00 254.603   2
   1  -1  15 7259.33 471.331   1
   1  -1 -15 7490.61 377.284   1
   1  -1  15 7616.49 323.140   2
   1   1 -15 7602.13 474.539   1
  -1  -1  15 7442.70 485.061   1
  -1   1  15 7558.59 374.719   1
   1  -1 -15 8062.83 420.646   6
   1   1 -15 8610.71 326.727   6
  -1   1  15 8165.31 448.347   7
  -1   1  15 8134.65 640.682   6
  -1  -1  15 7423.26 506.572   7
  -1  -1  15 6974.43 426.582   6
   1  -1  15 7768.43 676.863   6
   1  -1  15 7928.71 504.799   7
   1   1  15 7729.95 496.157   7
  -1  -1 -15 7422.68 492.057   7
  -1  -1  15 7675.97 259.026   5
  -1   1  15 9130.74 363.147   5
   1  -1 -15 6913.62 355.896   4
   1  -1 -16 4808.34 309.680   1
  -1   1 -16 5503.66 305.721   2
   1   1 -16 5118.60 391.959   1
  -1  -1  16 5362.23 418.303   1
   1   1  16 4820.36 212.267   2
   1  -1  16 4980.08 272.104   2
   1  -1  16 4736.83 386.312   1
  -1   1  16 4922.83 315.893   1
   1  -1  16 5411.59 596.307   6
  -1  -1  16 4971.59 433.188   7
   1  -1 -16 5964.14 384.413   6
  -1   1  16 5012.39 383.592   7
  -1  -1  16 4365.26 370.130   6
   1   1 -16 5429.02 270.626   6
  -1   1  16 5717.92 569.577   6
   1   1  16 5496.92 431.391   7
   1  -1  16 5028.70 416.544   7
  -1  -1  16 5316.87 224.975   5
  -1   1  16 6285.22 327.805   5
   1  -1 -16 4823.82 301.895   4
  -1  -1  17 9206.90 566.471   1
  -1   1 -17 8801.98 393.198   2
   1   1 -17 7887.39 505.253   1
   1  -1  17 8356.67 531.632   1
   1   1  17 8624.28 440.421   1
   1   1  17 8459.70 286.955   2
   1  -1 -17 7713.30 400.300   1
   1  -1  17 8955.66 362.174   2
  -1   1  17 8554.97 426.820   1
   1   1 -17 9696.87 375.087   6
   1   1  17 9833.40 578.683   7
  -1   1  17 9238.34 514.202   7
   1  -1  17 9850.03 831.174   6
   1  -1  17 8925.14 578.057   7
   1  -1 -17 9874.75 491.168   6
  -1  -1  17 8668.86 548.600   6
  -1   1  17 9266.84 740.496   6
  -1  -1  17 8774.40 589.016   7
   1  -1 -17 7894.87 390.000   4
  -1   1  17 12108.4 470.453   5
  -1  -1  17 9168.41 306.406   5
   1  -1 -18 1561.61 205.512   1
   1   1  18 2003.17 223.574   1
   1  -1  18 2139.47 183.255   2
  -1   1 -18 2455.27 221.488   2
   1   1  18 2060.15 145.750   2
   1   1 -18 1991.05 285.469   1
  -1  -1  18 2297.43 289.649   1
  -1   1  18 2029.72 225.001   1
  -1  -1  18 2193.92 315.628   7
   1  -1 -18 2847.36 290.827   6
   1   1 -18 2166.28 186.523   6
   1  -1  18 2343.76 307.025   7
  -1   1  18 2735.73 293.256   7
  -1  -1  18 2165.91 285.961   6
   1  -1  18 2838.58 484.606   6
   1   1  18 2251.35 294.917   7
  -1   1  18 2867.33 252.175   5
  -1  -1  18 2284.48 162.949   5
   1  -1 -18 2414.30 228.171   4
   1  -1 -19 5895.24 364.838   1
   1   1  19 5962.30 391.992   1
   1   1  19 6542.68 261.260   2
   1   1 -19 6152.32 448.856   1
  -1   1 -19 6348.40 348.287   2
  -1   1  19 6327.00 396.859   1
   1  -1 -19 6863.16 431.091   6
   1  -1  19 6738.73 736.729   6
  -1  -1 -19 7022.16 672.454   6
  -1  -1  19 6588.96 536.994   7
  -1  -1  19 6581.77 538.318   6
  -1   1  19 6527.50 457.387   7
   1   1 -19 7102.20 341.069   6
   1  -1  19 6400.30 523.483   7
   1  -1 -19 6632.07 544.110   7
   1   1  19 7303.63 532.213   7
  -1   1  19 9200.79 428.668   5
   1  -1 -19 6242.53 357.322   4
  -1  -1  19 6685.37 281.583   5
  -1   1 -20 414.715 108.365   2
   1   1 -20 395.556 134.329   1
   1   1  20 224.902 117.735   1
   1  -1 -20 165.565 125.225   1
  -1   1  20 302.869 122.351   1
  -1  -1  20 257.900 122.280   6
   1  -1  20 874.020 329.329   6
   1  -1 -20 292.556 189.151   7
   1   1  20 187.074 142.205   7
  -1  -1 -20 641.733 188.656   7
  -1  -1 -20 410.885 182.193   6
   1  -1  20 107.754 129.109   7
  -1   1  20 561.719 157.736   7
  -1  -1  20 203.063 173.214   7
   1  -1 -20 583.903 160.536   6
   1  -1 -20 424.292 111.207   4
  -1  -1  20 252.013 65.5145   5
  -1   1  20 430.181 104.339   5
   1   1 -20 390.200 104.718   6
  -1   1 -21 578.445 114.202   2
   1  -1 -21 761.167 89.4018   2
  -1   1  21 641.074 137.633   1
   1   1  21 680.263 140.211   1
   1   1 -21 610.175 143.713   1
   1  -1 -21 745.015 137.482   1
   1   1 -21 911.101 132.893   6
   1  -1  21 641.436 178.424   7
  -1  -1 -21 679.973 198.082   6
   1  -1 -21 736.631 193.165   7
  -1   1  21 641.912 156.418   7
  -1  -1 -21 554.831 162.725   7
   1  -1  21 666.019 244.335   6
   1   1  21 814.447 183.786   7
  -1  -1  21 798.968 193.087   7
  -1  -1  21 740.191 192.362   6
   1  -1 -21 533.199 105.228   4
   1  -1 -21 674.642 144.792   6
  -1   1 -21 857.353 186.874   6
  -1  -1  21 719.169 101.317   5
  -1   1  21 829.924 133.532   5
   1   1  22 2071.43 249.308   1
   1   1 -22 2025.97 292.373   1
   1   1 -22 2084.99 185.927   2
   1  -1 -22 2062.76 148.404   2
   1  -1 -22 2050.44 232.506   1
  -1   1 -22 2087.24 209.655   2
  -1   1  22 2275.33 256.837   1
  -1  -1  22 2075.58 346.150   6
  -1   1  22 2299.17 294.978   7
  -1   1 -22 2448.49 307.468   6
   1  -1 -22 2388.20 267.678   6
  -1  -1 -22 2384.70 392.574   6
  -1  -1 -22 2116.35 317.664   7
   1   1 -22 2482.52 223.663   6
   1  -1  22 2218.59 450.507   6
  -1  -1  22 2363.26 349.126   7
   1   1  22 2237.74 315.623   7
   1  -1 -22 2245.45 337.308   7
   1  -1  22 2185.79 339.540   7
  -1   1  22 2700.93 244.277   5
  -1  -1  22 2035.57 173.273   5
   1  -1 -22 1889.94 207.655   4
   1  -1 -23 2082.39 245.900   1
   1   1  23 2150.21 263.826   1
  -1   1 -23 2129.39 221.566   2
   1   1 -23 2395.75 205.093   2
   1  -1 -23 2276.02 161.196   2
   1  -1  23 1870.28 284.677   1
   1   1 -23 2188.02 303.613   1
  -1   1  23 2478.25 275.440   1
   1   1 -23 2812.94 244.440   6
   1  -1 -23 2236.03 341.780   7
  -1  -1  23 2276.40 376.669   6
   1  -1  23 2232.14 351.066   7
  -1   1  23 2621.49 323.204   7
  -1  -1 -23 2697.20 424.887   6
  -1  -1 -23 2335.97 333.896   7
   1   1  23 2190.56 327.526   7
   1  -1 -23 2845.46 300.993   6
  -1   1 -23 2882.85 337.596   6
  -1  -1  23 2230.57 349.800   7
  -1   1  23 2921.75 261.487   5
  -1  -1  23 2430.94 194.792   5
   1  -1 -23 2330.74 231.559   4
   1   1  24 2100.66 267.016   1
  -1  -1  24 2286.21 340.760   1
   1  -1 -24 2097.98 159.122   2
   1   1 -24 2035.42 296.503   1
  -1   1 -24 2080.75 218.887   2
   1  -1  24 2143.86 318.523   1
   1  -1 -24 2259.39 257.573   1
   1   1 -24 2214.64 198.083   2
  -1   1  24 2132.18 262.207   1
   1   1  24 2435.35 342.728   7
  -1  -1 -24 2649.21 361.319   7
  -1  -1  24 2516.03 383.230   7
  -1  -1 -24 2044.73 370.859   6
   1  -1 -24 2843.29 392.017   7
  -1   1  24 2423.69 319.134   7
   1   1 -24 2757.11 246.750   6
  -1   1 -24 2487.85 322.085   6
   1  -1  24 2625.51 391.960   7
   1  -1 -24 2509.44 284.926   6
  -1  -1  24 1651.16 341.434   6
  -1  -1  24 2253.90 195.437   5
   1  -1 -24 2016.69 216.990   4
  -1   1  24 2964.00 279.383   5
   1   1 -25 854.312 192.155   1
   1  -1 -25 719.081 155.016   1
  -1   1 -25 756.381 143.496   2
   1  -1 -25 754.870 99.5241   2
   1   1 -25 826.642 122.164   2
  -1   1  25 694.183 159.452   1
  -1  -1  25 933.732 222.473   1
   1   1  25 951.401 184.425   1
   1  -1  25 664.187 188.475   1
  -1   1 -25 1147.87 224.295   6
  -1  -1 -25 880.611 240.375   6
   1   1 -25 1387.90 185.363   6
   1  -1 -25 1103.43 192.837   6
  -1  -1  25 625.700 222.991   6
  -1  -1 -25 1195.01 254.852   7
   1  -1 -25 1046.30 244.785   7
   1  -1 -25 776.901 138.751   4
  -1  -1  25 853.100 123.834   5
  -1   1  25 1262.16 185.333   5
   1   1 -26 1084.78 149.049   2
   1   1 -26 921.619 209.460   1
   1  -1 -26 1003.37 118.654   2
  -1   1 -26 1320.65 181.218   2
  -1   1  26 919.912 185.352   1
   1  -1  26 1005.92 221.068   1
  -1  -1  26 1159.31 253.087   1
  -1   1 -26 1382.62 256.015   6
  -1  -1 -26 1381.23 309.310   6
  -1  -1 -26 1677.73 308.659   7
   1  -1 -26 1460.18 292.343   7
   1  -1 -26 1417.77 225.835   6
   1   1 -26 1475.33 190.668   6
  -1   1  26 1596.31 217.014   5
   1  -1 -26 937.708 150.497   4
  -1  -1  26 1168.60 150.717   5
   1   1 -27 5639.59 332.423   2
   1  -1 -27 6000.53 295.746   2
   1   1 -27 5087.54 494.569   1
  -1  -1  27 5853.79 566.451   1
   1  -1  27 5924.98 566.146   1
   1  -1 -27 6523.30 473.878   6
   1   1 -27 6674.83 405.366   6
   1  -1 -27 6791.36 633.459   7
  -1   1 -27 6959.54 550.894   6
  -1  -1 -27 6706.74 675.046   6
  -1  -1 -27 6432.46 606.818   7
   1   1  27 6219.17 406.826   5
  -1   1  27 8166.64 498.250   5
   1  -1 -27 5617.78 362.465   4
  -1  -1  27 6370.83 352.916   5
   1  -1 -28 1048.47 130.927   2
   1   1 -28 1192.80 266.076   1
   1   1 -28 833.133 143.353   2
   1  -1  28 1139.51 255.978   1
  -1  -1  28 1208.19 271.436   1
  -1   1 -28 1657.54 285.435   6
   1   1 -28 1124.40 177.267   6
   1  -1 -28 1202.95 212.013   6
  -1  -1 -28 1544.95 336.050   6
   1  -1 -28 1815.87 346.477   7
  -1  -1  28 920.633 145.680   5
   1  -1 -28 1079.32 163.314   4
   1   1  28 1143.63 180.582   5
  -1   1  28 1543.81 224.109   5
   1  -1 -29 1181.85 138.765   2
   1   1 -29 1153.85 160.496   2
   1  -1  29 1491.34 296.824   1
  -1  -1  29 1254.56 279.397   1
  -1  -1 -29 1895.56 360.602   6
   1  -1 -29 1677.64 248.898   6
  -1   1 -29 1932.76 302.375   6
   1   1 -29 1557.95 207.338   6
   1  -1 -29 2042.53 364.579   7
   1   1  29 1316.90 197.384   5
   1  -1 -29 1160.60 165.181   4
  -1  -1  29 1314.34 168.503   5
  -1   1  29 1582.75 219.435   5
   1   1 -30 47.3245 54.2280   2
   1  -1 -30 55.8466 37.3417   2
   1  -1  30 7.05426 50.7149   1
  -1  -1  30 275.472 139.100   1
  -1  -1 -30 214.064 157.481   6
   1  -1 -30 228.417 173.898   7
   1  -1 -30 74.5587 70.9706   6
   1  -1 -30 103.908 60.3366   4
   1   1 -30 120.731 65.4879   6
  -1  -1  30 53.2159 54.4193   5
  -1   1 -30 164.145 116.150   6
   1   1  30 72.0504 65.1487   5
  -1   1  30 97.1598 80.8497   5
   1  -1  31 3438.10 460.205   1
   1   1  31 3490.54 405.976   1
   1   1 -31 3421.56 283.909   2
   1  -1 -31 3685.21 258.809   2
  -1  -1  31 3266.00 446.605   1
   1  -1 -31 3818.22 377.281   6
  -1  -1 -31 3979.97 513.228   6
   1  -1 -31 4692.11 567.858   7
  -1   1 -31 4038.47 441.097   6
   1   1 -31 4181.86 343.192   6
   1   1  31 3596.64 330.907   5
  -1  -1  31 3802.44 307.474   5
  -1   1  31 4378.97 382.801   5
   1  -1 -31 3296.48 276.648   4
   1   1 -32 2649.51 259.817   2
   1  -1 -32 2768.63 226.781   2
   1   1  32 2792.22 373.962   1
  -1   1  32 2632.28 344.979   1
   1  -1 -32 3433.00 367.270   6
  -1  -1 -32 3553.64 483.729   6
  -1   1 -32 3031.21 385.448   6
   1  -1 -32 3678.82 521.886   7
   1   1 -32 3183.48 308.497   6
  -1  -1  32 3254.25 295.940   5
   1   1  32 3217.29 321.745   5
  -1   1  32 3432.50 337.081   5
   1  -1 -32 2647.69 245.158   4
   1  -1 -33 489.489 104.487   2
   1   1 -33 572.763 121.429   2
  -1   1  33 544.810 161.549   1
   1   1  33 550.464 169.379   1
   1  -1 -33 839.717 253.731   7
   1   1 -33 682.495 148.867   6
  -1   1  33 692.937 158.120   5
  -1  -1  33 483.219 123.966   5
   1  -1 -33 479.480 136.402   6
  -1   1 -33 417.797 149.552   6
   1   1  33 497.625 132.738   5
  -1  -1 -33 867.199 254.038   6
   1   1 -34 278.914 96.4685   2
   1  -1 -34 204.541 65.1622   2
   1   1  34 271.659 138.893   1
  -1   1  34 170.558 94.0623   1
   1  -1 -34 511.398 196.676   7
  -1  -1  34 307.186 94.3791   5
  -1   1  34 335.143 111.531   5
  -1   1 -34 367.294 141.846   6
   1   1 -34 246.635 90.7883   6
   1  -1 -34 240.667 102.407   6
  -1  -1 -34 785.756 234.398   6
   1   1  34 373.193 120.576   5
   1   1 -35 876.953 159.774   2
   1  -1 -35 701.776 122.539   2
   1   1 -35 1108.31 188.166   6
   1   1  35 776.140 168.811   5
  -1   1  35 956.541 187.814   5
   1  -1  35 874.493 171.633   5
  -1   1 -35 937.195 222.607   6
   1  -1 -35 981.675 198.306   6
  -1  -1  35 914.309 183.203   5
  -1  -1 -35 1173.42 280.343   6
   1   1 -36 800.615 158.161   2
   1   1 -36 905.462 174.046   6
   1  -1  36 664.236 158.074   5
  -1  -1 -36 821.596 225.027   6
  -1  -1  36 1110.50 202.392   5
   1   1  36 895.455 185.021   5
   1  -1 -36 894.902 190.902   6
  -1   1 -36 862.818 209.726   6
   1   1 -37 32.0858 53.2870   2
  -1  -1  37 138.461 78.4530   5
   1  -1 -37-30.7449 53.8305   6
  -1   1 -37-48.6102 79.3327   6
   1   1  37 136.568 83.0805   5
  -1  -1 -37 48.6512 88.5053   6
   1  -1  37 99.2389 58.5059   5
   1   1 -37 28.2691 49.5209   6
   1   1 -38 433.907 116.394   2
  -1  -1  38 722.242 154.910   5
   1   1  38 981.287 200.061   5
   1  -1 -38 791.250 181.594   6
   1   1 -38 794.403 166.513   6
  -1  -1 -38 830.929 238.638   6
   1  -1  38 735.853 164.222   5
  -1   1 -38 535.383 162.404   6
   1   1 -39 730.018 156.385   2
   1   1 -39 1139.81 200.156   6
  -1  -1 -39 984.798 259.776   6
   1  -1 -39 1035.55 213.335   6
  -1   1 -39 949.386 219.241   6
   1   1  39 839.469 184.267   5
  -1  -1  39 1182.62 210.399   5
   1  -1  39 849.232 177.904   5
   1   1  40 358.838 126.592   5
   1  -1 -40 274.210 118.968   6
  -1  -1 -40 385.531 173.192   6
   1  -1  40 319.117 109.937   5
  -1   1 -40 459.720 159.513   6
  -1  -1  40 297.143 108.975   5
   1   1 -40 343.022 112.693   6
   1  -1 -41 203.734 96.5108   6
  -1   1 -41 258.163 122.673   6
  -1  -1 -41 23.7010 29.8788   6
   1   1  41 140.649 90.7462   5
   1   1 -41 172.256 84.0701   6
   1  -1  41 77.6443 57.2212   5
   1  -1 -42 100.664 65.9582   6
   1   1  42 134.677 88.2613   5
   1  -1  42 52.4186 48.9710   5
   1   1 -42-13.2355 25.6128   6
   1   1  43-20.5365 34.2739   5
   1  -1 -43-63.8399 54.5714   6
   1  -1  43 67.4803 55.7064   5
   1  -1  44 414.494 134.625   5
   1  -1  45 155.970 84.2510   5
   1   2   0 45.6058 45.6088   1
  -1  -2   0 10.4946 30.2577   1
  -1   2   0-12.8489 18.3675   4
   1  -2   0-66.8650 37.2910   2
   1  -2   0 3.62205 4.11255   6
   1  -2   1 2408.58 155.019   2
   1  -2  -1 2567.68 147.520   2
  -1  -2   1 2524.96 196.276   1
   1   2   1 2779.42 200.787   1
   1   2  -1 2615.21 207.418   1
  -1  -2  -1 2468.62 172.452   1
   1  -2   1 2363.54 84.7115   6
   1   2  -1 2456.24 90.4383   5
  -1   2  -1 2546.89 118.109   4
  -1   2   1 2611.72 126.546   4
   1   2  -2 11694.5 457.494   1
  -1  -2  -2 10476.4 335.809   1
  -1  -2   2 10930.6 425.442   1
   1   2   2 11217.1 379.864   1
   1  -2   2 10425.4 221.209   6
  -1   2   2 10681.6 266.652   4
   1   2  -2 10266.5 159.256   5
  -1   2  -2 10799.3 240.772   4
   1   2  -3 4852.10 304.615   1
  -1   2  -3 4501.13 219.771   2
  -1  -2  -3 4279.10 206.632   1
   1   2   3 4900.24 238.125   1
   1  -2   3 4278.69 164.941   6
  -1   2  -3 4885.59 137.215   6
  -1   2   3 4782.18 187.348   4
  -1   2  -3 4962.91 161.531   4
   1   2  -4 20988.9 668.623   1
  -1   2  -4 20518.8 481.491   2
   1   2   4 20031.5 464.032   1
  -1  -2  -4 19097.5 403.595   1
   1  -2   4 19503.7 406.998   6
  -1   2  -4 20576.5 322.315   6
  -1   2   4 20010.9 406.914   4
  -1   2  -4 19643.0 322.181   4
   1  -2  -4 20435.3 365.678   4
   1   2  -5 6367.93 380.135   1
  -1   2  -5 6014.22 268.954   2
   1   2   5 6495.64 251.220   1
  -1  -2  -5 5986.36 212.433   1
  -1  -2  -5 5957.53 221.314   7
  -1   2  -5 6318.44 204.195   6
   1  -2   5 5818.04 251.228   6
   1  -2  -5 6369.19 208.682   4
  -1   2   5 5890.22 233.011   4
   1   2  -6 33530.1 888.673   1
   1   2   6 29702.3 508.676   3
  -1   2  -6 29675.4 631.252   2
  -1   2   6 30973.2 494.597   3
   1   2   6 32682.1 544.459   1
  -1  -2  -6 30174.3 551.031   7
   1  -2   6 30968.7 648.251   6
  -1   2  -6 33220.5 520.133   6
   1  -2  -6 31277.7 476.683   4
  -1   2   6 31643.0 572.486   4
  -1   2  -7 1100.16 132.414   2
   1   2   7 1064.20 96.5382   3
  -1   2   7 1014.12 85.9171   3
   1   2   7 1080.44 95.8162   1
   1   2  -7 956.653 159.081   1
   1  -2  -7 1132.61 88.5744   1
  -1   2  -7 1128.91 102.727   6
   1  -2   7 981.090 129.236   6
  -1  -2  -7 1113.44 119.889   7
   1  -2  -7 1020.87 88.7310   4
  -1   2   7 981.757 113.757   4
  -1   2  -8 1559.05 146.125   2
   1   2  -8 1623.04 212.578   1
   1  -2  -8 1544.31 107.171   1
   1   2   8 1679.54 115.558   1
  -1  -2  -8 1491.94 152.673   7
   1  -2  -8 1701.43 203.752   6
  -1   2  -8 1422.98 128.005   6
   1  -2   8 1568.36 174.924   6
   1   2   8 1733.34 141.869   7
  -1  -2   8 1530.03 104.624   6
   1  -2  -8 1495.38 111.046   4
  -1   2   8 1462.18 140.989   4
   1   2  -9 3188.96 298.165   1
  -1   2  -9 3183.73 217.142   2
   1  -2   9 3110.09 197.279   2
   1  -2  -9 3329.79 164.620   1
   1  -2  -9 3386.90 303.067   6
   1  -2   9 3012.74 262.245   6
   1   2   9 3562.26 210.911   7
  -1   2  -9 3134.95 205.263   6
  -1  -2  -9 3131.92 238.473   7
   1  -2  -9 3826.17 218.663   5
  -1   2   9 2807.02 206.163   4
   1  -2  -9 3362.52 170.554   4
  -1  -2   9 3068.10 158.830   6
  -1  -2   9 3013.66 86.7657   5
  -1   2 -10 8026.42 346.612   2
   1  -2  10 8107.02 328.855   2
  -1  -2 -10 8599.67 272.901   3
   1   2 -10 7992.72 471.820   1
  -1  -2  10 8001.68 479.700   1
   1  -2 -10 8321.55 277.535   1
   1  -2  10 7798.22 453.628   6
   1   2  10 8569.26 345.582   7
  -1  -2  10 7868.58 271.395   6
  -1  -2 -10 7761.44 407.023   7
  -1   2 -10 8550.36 354.672   6
   1  -2 -10 8679.42 491.244   6
   1  -2 -10 8318.73 308.815   5
  -1  -2  10 7566.37 157.534   5
  -1   2  10 7918.46 364.531   4
   1  -2 -10 8117.68 276.192   4
  -1   2 -11 265.143 82.0071   2
   1  -2 -11 334.270 51.4233   3
  -1  -2 -11 220.543 43.3158   3
   1  -2  11 285.405 95.1834   1
   1  -2  11 317.581 68.2247   2
  -1  -2  11 260.991 111.345   1
   1  -2 -11 307.816 61.1339   1
  -1   2  11 290.182 45.9492   1
   1   2 -11 228.998 94.2935   1
   1  -2  11 348.230 102.383   6
  -1  -2 -11 280.023 78.4275   7
   1   2  11 361.691 78.7319   7
   1  -2 -11 254.873 96.0458   6
  -1  -2  11 334.069 39.2193   5
   1   2  11 257.855 21.0068   4
  -1   2  11 197.734 60.1145   4
   1  -2 -11 328.208 64.7386   5
  -1  -2  11 288.652 58.9457   6
   1  -2 -11 309.291 59.8917   4
  -1   2 -11 384.930 83.3290   6
  -1   2 -12 177.436 61.3152   2
  -1  -2 -12 193.315 44.7421   3
   1  -2 -12 221.149 43.9358   3
   1  -2  12 136.995 69.7687   1
   1  -2  12 216.108 59.5760   2
   1  -2 -12 190.667 41.5805   1
  -1   2  12 194.330 41.7019   1
  -1  -2  12 272.758 106.546   1
   1   2 -12 175.685 73.0968   1
  -1  -2 -12 300.286 93.3752   7
   1  -2 -12 207.210 83.4308   6
  -1  -2  12 185.759 69.0042   7
   1   2  12 275.159 77.0170   7
   1  -2  12 214.701 83.6664   6
  -1   2  12 259.130 69.5626   7
  -1   2 -12 207.389 63.5794   6
  -1  -2  12 210.555 50.1128   6
  -1  -2  12 228.125 34.5841   5
   1  -2 -12 211.803 46.9499   4
   1  -2 -12 196.325 48.0304   5
   1  -2  13 1502.76 151.608   2
   1  -2 -13 1418.40 130.649   1
  -1  -2  13 1388.22 215.206   1
   1   2  13 1337.79 99.2840   2
  -1  -2 -13 1548.53 126.604   3
  -1   2 -13 1459.09 161.688   2
   1  -2  13 1322.74 207.780   1
   1  -2 -13 1417.16 105.985   3
   1   2 -13 1214.77 198.989   1
  -1   2  13 1391.66 113.416   1
  -1  -2  13 1510.63 197.053   7
  -1   2 -13 1567.31 175.948   6
   1  -2  13 1450.47 231.201   6
  -1  -2  13 1430.64 149.313   6
  -1   2  13 1472.67 166.686   7
  -1  -2 -13 1409.51 207.413   7
   1   2  13 1487.20 175.735   7
   1  -2 -13 1248.79 192.078   6
  -1  -2  13 1349.82 87.9158   5
   1  -2 -13 1422.84 135.707   5
   1  -2 -13 1523.65 129.978   4
   1   2 -13 1697.44 127.667   6
   1  -2 -14 7090.26 299.023   1
  -1   2 -14 6867.01 350.150   2
   1  -2  14 7281.67 334.594   2
   1  -2  14 7050.64 487.997   1
   1  -2 -14 6982.73 234.299   3
  -1  -2 -14 7325.63 282.502   3
  -1  -2  14 6936.67 498.447   1
   1   2 -14 6723.67 476.751   1
   1   2  14 6989.25 224.165   2
  -1   2  14 6639.13 261.401   1
   1  -2  14 7116.18 543.693   6
   1  -2 -14 7146.31 481.482   6
  -1  -2  14 6848.66 355.458   6
  -1   2  14 7641.69 378.116   7
  -1  -2 -14 7800.94 504.632   7
  -1  -2  14 6712.65 435.987   7
   1   2  14 7564.76 416.034   7
   1   2 -14 7752.04 283.109   6
   1  -2 -14 7005.90 286.187   4
   1  -2 -14 7023.90 312.235   5
  -1  -2  14 6636.11 207.157   5
  -1  -2 -15 3438.73 199.890   3
   1  -2  15 3708.18 244.043   2
   1   2  15 3247.68 152.619   2
   1  -2 -15 3441.40 167.489   3
  -1   2 -15 3256.97 256.145   2
   1   2 -15 3264.25 347.382   1
   1  -2 -15 3293.75 213.774   1
  -1   2  15 3005.79 186.574   1
  -1  -2  15 3208.88 260.247   6
   1  -2  15 3382.99 402.218   6
  -1   2  15 3515.01 270.176   7
   1  -2 -15 3818.28 363.410   6
   1   2  15 3568.36 290.678   7
  -1  -2  15 3319.34 317.692   7
   1  -2 -15 3176.42 219.879   5
  -1  -2  15 3437.79 155.846   5
   1   2 -15 3859.70 208.849   6
   1  -2 -15 3427.11 208.163   4
   1   2 -16 1255.44 226.493   1
   1  -2 -16 1193.62 133.575   1
  -1   2 -16 1150.89 155.112   2
   1   2  16 1179.48 91.1418   2
  -1   2  16 1150.03 121.909   1
   1   2  16 1225.79 180.675   7
  -1  -2  16 1278.93 206.761   7
   1  -2  16 1412.09 221.414   7
   1  -2  16 1188.05 252.057   6
  -1   2  16 1258.07 163.257   7
   1  -2 -16 1468.31 228.245   6
  -1  -2  16 1116.66 168.573   6
   1   2 -16 1318.15 128.992   6
  -1  -2  16 1245.83 99.3984   5
   1  -2 -16 1174.43 138.758   5
   1  -2 -16 1257.40 127.883   4
   1   2  17 13.2251 14.5586   2
   1   2  17 36.5496 30.7568   1
  -1   2 -17 79.3979 48.2677   2
   1   2 -17 30.7316 59.0774   1
  -1   2  17 0.76004 16.3399   1
   1  -2 -17 35.8912 25.3463   1
   1  -2 -17 10.5555 59.7872   6
  -1  -2  17 22.6175 24.1483   7
   1  -2  17 37.2253 52.7125   6
  -1   2  17 32.4842 21.4414   7
   1  -2  17 36.8493 49.9926   7
   1   2  17-5.65399 31.0074   7
  -1  -2  17 71.1594 28.1015   5
  -1  -2  17 23.9403 27.3360   6
   1  -2 -17 22.5180 24.9134   4
   1   2 -17 80.1214 36.8101   6
   1   2  18 6.97590 13.7743   2
   1   2  18 6.78218 22.3334   1
  -1   2 -18 67.6597 52.1693   2
  -1   2  18-10.4882 25.7011   1
   1  -2 -18 25.5771 25.9133   1
   1   2 -18 24.0151 66.5313   1
  -1  -2 -18 1.43624 88.8377   6
   1   2  18 9.16103 35.9818   7
  -1  -2  18 27.0989 47.7123   7
   1  -2  18 20.7453 31.9157   7
   1  -2 -18 27.7926 30.7225   6
   1  -2  18-31.2367 59.1707   6
  -1   2  18-6.26367 18.2014   7
  -1  -2  18 15.2408 20.7878   5
   1   2 -18 92.3862 46.5303   6
   1  -2 -18 51.2139 28.6234   4
  -1  -2  18-14.9340 20.4046   6
   1  -2 -19 980.210 76.4249   2
   1   2  19 893.604 84.5325   2
   1   2  19 870.964 131.916   1
  -1   2 -19 903.271 144.156   2
   1  -2 -19 800.643 122.799   1
   1   2 -19 988.056 196.350   1
  -1   2  19 829.745 117.636   1
   1  -2 -19 855.341 197.879   7
  -1  -2 -19 738.564 183.138   7
  -1  -2 -19 914.155 270.195   6
  -1   2  19 907.727 154.806   7
   1  -2 -19 929.857 180.845   6
  -1  -2  19 943.578 186.612   6
   1  -2  19 860.528 179.918   7
   1  -2  19 736.285 212.953   6
   1   2  19 987.451 178.357   7
  -1  -2  19 869.020 190.262   7
  -1   2  19 1091.08 151.688   5
  -1  -2  19 827.390 93.9885   5
   1  -2 -19 825.076 108.786   4
   1   2 -19 1156.57 131.497   6
  -1   2 -20 467.964 100.785   2
   1  -2 -20 431.949 53.9132   2
   1  -2 -20 355.154 83.5953   1
  -1  -2  20 289.243 137.602   1
   1  -2  20 294.897 121.025   1
   1   2  20 313.862 84.6751   1
  -1   2  20 386.026 83.4074   1
   1   2 -20 324.916 115.611   1
   1  -2 -20 635.956 158.791   6
   1  -2  20 279.637 143.330   6
  -1  -2  20 365.074 127.328   7
   1   2  20 521.913 130.816   7
  -1   2  20 435.597 126.031   7
  -1  -2 -20 365.807 113.945   7
  -1  -2 -20 329.373 200.294   6
  -1  -2  20 432.029 132.570   6
   1  -2  20 431.333 140.886   7
   1  -2 -20 417.106 146.429   7
  -1   2 -20 428.504 108.670   6
   1   2 -20 558.411 96.4486   6
  -1   2  20 606.559 119.469   5
   1  -2 -20 494.934 84.3951   4
  -1  -2  20 476.698 73.1059   5
   1  -2 -21 465.419 58.3190   2
   1  -2 -21 309.547 83.6915   1
  -1   2 -21 475.353 110.585   2
  -1  -2  21 464.209 161.227   1
   1   2 -21 327.151 113.329   1
  -1   2  21 440.925 92.0271   1
   1   2  21 451.609 101.251   1
   1  -2  21 488.884 149.787   1
   1  -2  21 556.637 161.743   7
   1  -2  21 209.186 136.639   6
   1  -2 -21 401.680 129.389   6
  -1  -2 -21 326.303 184.392   6
  -1  -2 -21 229.489 79.4729   7
  -1   2  21 482.011 124.618   7
   1  -2 -21 557.357 174.084   7
  -1  -2  21 383.894 138.096   7
   1   2  21 560.647 138.284   7
  -1  -2  21 376.469 130.296   6
   1   2 -21 502.725 94.0065   6
  -1  -2  21 575.131 83.3936   5
  -1   2 -21 436.083 115.624   6
   1  -2 -21 518.490 82.6862   4
   1   2  21 506.130 105.331   5
  -1   2  21 558.708 114.147   5
   1  -2 -22 225.999 43.4813   2
   1   2 -22 262.194 77.0607   2
  -1   2 -22 170.911 70.0570   2
   1  -2 -22 173.684 60.5657   1
   1   2  22 221.695 75.1716   1
  -1  -2  22 482.166 166.535   1
  -1   2  22 173.483 65.5704   1
   1   2 -22 167.802 110.926   1
   1  -2  22 224.032 113.635   1
  -1  -2  22 248.512 129.098   6
  -1  -2 -22 393.992 192.504   6
  -1  -2  22 212.059 101.617   7
   1  -2 -22 84.9074 78.6750   7
   1  -2 -22 180.333 97.0697   6
  -1   2  22 295.139 97.8578   7
  -1  -2 -22 191.581 105.338   7
   1  -2  22 264.872 171.508   6
   1  -2  22 197.245 104.197   7
   1   2  22 225.046 104.865   7
   1   2 -22 348.630 89.1126   6
  -1   2 -22 239.956 87.6421   6
   1   2  22 299.396 93.1256   5
  -1  -2  22 227.694 57.5267   5
   1  -2 -22 201.901 56.0013   4
  -1   2  22 311.635 91.7673   5
  -1  -2  23 2195.87 344.746   1
   1   2 -23 2046.83 309.299   1
   1   2 -23 2298.83 217.910   2
   1   2  23 2117.55 231.225   1
  -1   2 -23 2442.29 249.451   2
   1  -2  23 2141.59 328.433   1
   1  -2 -23 2323.08 138.197   2
  -1   2  23 2195.89 219.619   1
  -1   2  23 2934.40 319.487   7
  -1  -2 -23 2639.15 467.962   6
  -1  -2  23 2557.39 378.348   7
   1  -2 -23 2473.23 383.447   7
  -1   2 -23 2778.20 297.891   6
  -1  -2  23 2252.24 349.644   6
  -1  -2 -23 2311.91 339.496   7
   1  -2  23 1786.84 405.191   6
   1  -2 -23 2604.10 319.975   6
   1  -2  23 2207.02 337.783   7
   1   2  23 2347.30 303.090   7
   1   2 -23 2821.44 228.503   6
   1  -2 -23 2237.88 179.616   4
   1   2  23 2280.11 235.059   5
  -1   2  23 2836.31 263.169   5
  -1  -2  23 2289.26 177.987   5
   1  -2 -24 572.473 75.5022   2
  -1   2 -24 662.126 131.204   2
   1   2 -24 677.972 123.412   2
  -1   2  24 535.289 114.734   1
   1  -2  24 556.107 186.044   1
   1   2  24 592.608 132.383   1
   1   2 -24 646.791 190.950   1
  -1  -2  24 449.207 155.235   1
  -1  -2 -24 417.459 167.838   7
  -1  -2  24 499.987 174.708   7
  -1  -2 -24 996.336 284.461   6
   1   2  24 688.987 173.459   7
  -1  -2  24 937.723 235.746   6
   1  -2 -24 588.567 196.064   7
   1   2 -24 778.480 132.603   6
   1  -2 -24 860.730 194.109   6
  -1   2 -24 631.458 146.147   6
   1  -2 -24 661.383 102.039   4
  -1  -2  24 649.885 99.0124   5
   1   2  24 770.183 141.290   5
  -1   2  24 805.696 147.094   5
   1   2 -25 76.2538 48.3502   2
   1  -2 -25 56.9168 25.8182   2
  -1   2 -25 93.7806 44.5547   2
   1   2 -25 145.676 100.760   1
  -1  -2  25 60.7364 79.5888   1
   1  -2  25 78.6674 65.8637   1
   1   2  25 110.179 64.0596   1
  -1   2  25 42.1977 43.9388   1
   1  -2 -25 141.707 114.055   7
  -1  -2 -25-34.3318 101.448   6
  -1  -2 -25 90.7726 97.8354   7
   1   2  25 32.0290 35.7121   5
   1  -2 -25 46.1881 34.9916   4
  -1   2  25 178.986 77.7114   5
  -1  -2  25 120.467 47.5597   5
  -1   2 -25 86.9870 58.5239   6
   1   2 -25 110.084 58.4967   6
   1  -2 -25 155.338 107.286   6
   1   2 -26 34.4089 39.1170   1
   1  -2 -26 19.1035 17.6772   2
   1   2 -26 6.60779 50.2000   2
  -1   2 -26 74.9878 53.2522   2
   1   2  26 87.7797 73.1599   1
   1  -2  26 238.006 123.596   1
  -1  -2  26 81.7024 66.9396   1
  -1   2  26 34.9274 46.7149   1
  -1  -2 -26 68.1021 63.3968   6
  -1  -2 -26 5.10387 51.9925   7
   1  -2 -26 35.0812 62.2780   7
   1   2  26-4.61428 24.7863   5
  -1  -2  26 15.1127 29.2507   5
   1   2 -26 56.7765 53.0012   6
   1  -2 -26 24.4100 27.6329   4
  -1   2  26 101.473 71.9295   5
   1  -2 -26-1.47837 47.0486   6
  -1   2 -26-11.6293 36.4615   6
   1  -2 -27 1762.15 139.742   2
  -1  -2  27 2420.94 381.061   1
   1   2 -27 1611.67 289.221   1
  -1   2 -27 1827.30 232.054   2
   1   2  27 1881.73 249.259   1
   1   2 -27 1874.74 207.219   2
   1  -2  27 1923.44 335.974   1
  -1   2  27 1652.63 211.341   1
  -1   2 -27 1964.00 262.656   6
   1  -2 -27 2169.88 297.874   6
  -1  -2 -27 1954.09 348.075   7
  -1  -2 -27 1936.26 391.752   6
   1  -2 -27 1799.69 337.499   7
  -1  -2  27 1916.26 184.142   5
  -1   2  27 2423.01 266.582   5
   1   2  27 2061.22 241.150   5
   1   2 -27 2394.18 234.091   6
   1  -2 -27 1777.10 163.523   4
   1   2 -28 110.659 102.613   1
   1  -2 -28 104.087 40.0570   2
   1   2 -28 61.4617 55.4277   2
  -1   2 -28 164.297 92.6345   2
   1   2  28 83.8786 68.7552   1
  -1   2  28 89.7355 64.6657   1
  -1  -2  28 158.544 126.769   1
  -1  -2 -28 310.343 155.483   6
   1  -2 -28 432.761 177.305   7
  -1  -2 -28 265.658 143.793   7
   1  -2 -28 107.365 42.8226   4
   1  -2 -28 178.714 104.031   6
  -1   2  28 180.373 90.0394   5
  -1  -2  28 151.297 56.9300   5
   1   2  28 233.428 95.9100   5
   1   2 -28 176.572 79.5871   6
  -1   2 -28 86.6302 62.9984   6
   1   2 -29 539.337 113.182   2
  -1   2 -29 485.239 121.222   2
   1  -2 -29 616.678 88.4734   2
  -1   2  29 667.433 137.251   1
   1   2  29 621.996 146.968   1
   1  -2 -29 566.237 195.663   7
  -1  -2 -29 635.802 200.881   7
  -1  -2 -29 720.829 250.782   6
   1  -2 -29 675.896 167.230   6
  -1   2 -29 694.358 155.608   6
   1   2 -29 776.026 136.604   6
   1   2  29 771.221 152.715   5
  -1   2  29 636.130 147.584   5
  -1  -2  29 555.239 104.028   5
   1  -2 -29 585.160 93.5762   4
   1   2 -30 64.5279 50.4401   2
   1  -2 -30 79.2729 33.2433   2
  -1   2 -30 59.8142 47.0780   2
  -1   2  30 80.9876 54.0557   1
   1  -2 -30 116.563 116.898   7
  -1  -2 -30 111.156 55.9019   7
  -1  -2 -30 309.753 158.660   6
  -1   2  30 149.169 86.5975   5
   1   2  30 105.628 69.7559   5
   1  -2 -30 112.175 45.3647   4
  -1  -2  30 83.8699 34.8389   5
   1  -2 -30 123.268 87.0866   6
  -1   2 -30 52.3003 39.9073   6
   1   2 -30 183.959 75.8695   6
  -1   2 -31 18.5846 63.5768   2
   1   2 -31-19.1469 40.6677   2
   1  -2 -31-3.56789 24.7950   2
  -1   2  31-66.4908 43.4779   1
  -1  -2 -31 49.5987 32.4533   6
   1  -2 -31 39.2565 86.9930   7
  -1  -2 -31-94.5970 71.3711   7
  -1   2 -31-99.7556 71.2152   6
   1  -2 -31 28.9861 31.6734   4
   1   2  31-38.5014 50.5056   5
   1   2 -31 63.7083 54.7966   6
   1  -2 -31 25.5164 54.0966   6
  -1  -2  31-15.7199 16.9928   5
   1   2 -32 200.284 81.6255   2
  -1  -2 -32 222.711 125.024   6
   1  -2 -32 133.499 107.951   7
  -1  -2 -32 168.115 113.654   7
  -1  -2  32 119.728 51.5485   5
   1   2 -32 210.186 79.7051   6
   1  -2 -32 146.159 45.3850   4
  -1   2 -32 205.672 90.3161   6
   1  -2 -32 171.564 87.4630   6
   1   2  32 244.846 91.5844   5
   1   2 -33 44.2513 19.2778   2
  -1  -2 -33 68.5653 81.5127   7
  -1  -2 -33-65.6267 73.2244   6
   1  -2 -33 121.253 103.235   7
   1   2  33-47.0780 70.5053   5
   1   2 -33 45.6989 44.8233   6
  -1  -2  33-26.0153 24.1852   5
   1  -2 -33 21.1446 44.3147   6
  -1   2 -33-23.3965 54.3554   6
   1   2 -34 289.845 95.4304   2
  -1  -2 -34 413.597 194.896   6
   1  -2 -34 365.534 170.459   7
  -1  -2 -34 577.605 202.301   7
   1  -2 -34 222.304 88.7926   6
   1   2  34 263.525 96.5045   5
  -1  -2  34 288.117 83.9961   5
   1   2 -34 557.083 124.617   6
  -1   2 -34 411.972 139.630   6
   1   2 -35 2.49832 31.5514   2
   1  -2 -35-121.936 102.957   7
  -1  -2 -35 140.372 131.720   6
   1   2  35 14.9680 20.4589   5
  -1  -2  35 17.6619 18.3789   5
  -1   2 -35 57.3840 67.0160   6
   1   2 -35 79.4725 57.4166   6
   1  -2 -35 24.8540 26.0902   6
   1   2 -36 427.021 115.846   2
   1  -2 -36 570.096 217.998   7
  -1  -2  36 651.875 144.190   5
  -1  -2 -36 725.181 261.401   6
   1   2  36 386.020 128.314   5
   1   2 -36 535.641 128.038   6
   1  -2 -36 399.077 126.870   6
  -1   2 -36 548.776 150.141   6
   1   2 -37-13.8621 25.2350   2
   1  -2 -37-277.398 156.429   7
   1  -2 -37-160.537 87.2879   6
  -1  -2  37 51.5134 59.5131   5
   1   2  37 84.8360 78.4935   5
   1   2 -37 112.306 64.0688   6
  -1   2 -37 43.7696 60.1121   6
   1  -2  37 59.5900 60.4155   5
  -1  -2 -37 243.359 159.279   6
   1   2 -38 32.0611 49.6397   2
   1  -2 -38 95.0073 102.364   7
   1  -2  38 46.5985 27.8962   5
  -1  -2 -38 272.051 166.252   6
   1  -2 -38-33.8010 67.1549   6
   1   2 -38 81.7142 63.0882   6
  -1  -2  38 52.6039 44.7479   5
  -1   2 -38 7.36028 60.8950   6
   1   2  38 112.722 70.1966   5
   1   2 -39 32.5324 48.3579   2
   1   2 -39 78.6382 60.3396   6
  -1  -2  39-60.3664 47.9061   5
   1  -2  39 59.3884 48.3212   5
   1  -2 -39-41.7298 52.4955   6
   1   2  39 21.2568 53.4112   5
  -1   2 -39 49.8611 49.1099   6
  -1  -2 -39-10.6626 92.9277   6
   1   2 -40 9.64539 57.6810   2
   1   2  40 76.1149 54.0549   5
   1  -2  40-43.5026 57.7686   5
   1  -2 -40-14.9194 34.5010   6
  -1   2 -40 93.2191 80.3652   6
   1   2 -40 231.844 96.1844   6
  -1  -2 -40 32.3855 58.8510   6
  -1  -2  40 134.439 71.7161   5
   1  -2  41 46.1940 45.6074   5
   1   2  41 72.3368 56.8057   5
  -1  -2  41 91.5589 55.3761   5
  -1  -2 -41 232.216 137.165   6
   1   2 -41 49.5408 39.8294   6
   1  -2  42 53.1316 50.4381   5
   1   2  42 44.8948 50.7459   5
   1  -2 -42 146.664 85.5237   6
   1  -2  43-66.8077 53.7430   5
   1  -2 -43 112.135 82.6417   6
   1  -2  44 128.372 75.2127   5
   1   3   0 16.8091 61.0556   1
  -1  -3   0 10.3034 42.5065   1
   1  -3   0 201.822 94.4074   2
  -1   3   0 262.555 69.1287   2
  -1   3   0 337.763 67.3439   4
  -1  -3  -1 37103.1 795.274   1
  -1  -3   1 37092.3 868.862   1
   1  -3  -1 38115.4 610.078   2
  -1   3  -1 36935.4 665.996   2
   1  -3   1 38285.0 643.174   2
   1   3   1 38513.7 864.654   1
   1   3  -1 37766.5 916.450   1
   1   3   1 39125.1 508.085   5
  -1   3  -1 37487.7 508.595   4
  -1   3   1 37596.0 520.989   4
  -1  -3   2 24943.7 744.305   1
  -1  -3  -2 23912.6 608.424   1
   1  -3   2 25876.4 539.869   2
  -1   3  -2 25362.1 574.851   2
   1  -3  -2 26358.0 492.276   2
   1   3  -2 26948.5 790.374   1
   1   3   2 27226.1 701.395   1
  -1   3   2 25022.2 440.198   4
  -1   3  -2 26219.7 422.807   4
   1  -3   2 24744.1 332.361   6
   1   3   2 26528.4 436.900   5
  -1   3  -3 15037.5 445.464   2
   1   3  -3 15955.6 627.270   1
   1  -3  -3 15542.9 370.570   2
   1  -3  -3 16287.8 336.046   4
   1  -3   3 15871.7 430.263   2
   1   3   3 15734.8 514.561   1
  -1   3  -3 15109.1 323.508   4
  -1  -3   3 15089.1 593.360   1
  -1  -3  -3 13903.5 435.630   1
   1  -3   3 14576.5 281.347   6
  -1  -3   3 13645.2 218.085   5
  -1   3   3 14833.0 345.066   4
   1   3   3 15404.6 349.218   5
   1  -3   4 627.273 91.7405   2
   1  -3  -4 577.426 69.4462   2
  -1   3  -4 637.174 104.435   2
  -1  -3   4 556.102 118.698   1
   1   3  -4 647.281 131.191   1
  -1  -3  -4 576.554 83.6433   1
   1   3   4 741.215 115.296   1
   1  -3   4 578.715 62.3308   6
  -1   3   4 615.776 73.1407   4
  -1  -3   4 562.279 39.7722   5
   1   3   4 615.788 78.5382   5
   1  -3  -4 702.020 72.1679   4
  -1  -3  -5 11.4767 15.2210   1
   1   3   5-3.55458 20.4397   1
  -1  -3   5-39.3977 37.5287   1
   1   3  -5-6.39025 42.9863   1
   1  -3  -5 5.02057 9.32103   4
  -1   3   5 2.57514 15.7778   4
  -1   3  -5 42.8023 44.3494   2
   1  -3  -5-17.1723 26.5663   2
   1  -3   5-8.69216 15.6709   6
  -1  -3   5-10.0305 7.92776   5
   1   3   5 31.9074 33.6932   5
   1   3  -6 4462.78 366.795   1
   1  -3  -6 4379.62 178.612   2
  -1   3  -6 4373.41 258.150   2
  -1  -3  -6 4365.09 202.575   1
   1   3   6 4751.77 249.089   1
   1  -3   6 4198.77 208.262   6
  -1   3  -6 4843.17 176.220   6
  -1   3   6 4505.40 205.593   4
   1   3   6 4470.60 216.691   5
   1  -3  -6 4636.43 182.469   4
  -1   3  -7 6428.58 324.644   2
   1   3  -7 7685.81 473.953   1
   1  -3  -7 6981.40 215.838   2
   1   3   7 7197.42 296.285   1
  -1  -3  -7 6843.72 235.007   1
  -1  -3  -7 6819.69 288.685   7
   1  -3   7 6620.88 288.899   6
   1   3   7 7247.02 288.268   5
  -1   3   7 7334.92 276.757   4
  -1   3  -7 7612.60 230.788   6
   1  -3  -7 7405.37 233.516   4
   1   3   8 356.491 55.3544   3
   1  -3  -8 433.292 54.4930   2
  -1   3  -8 428.791 94.0397   2
   1   3   8 368.331 65.5342   1
   1   3  -8 290.087 128.030   1
  -1  -3  -8 401.433 76.8472   7
   1   3   8 567.057 92.0244   5
  -1   3   8 407.486 73.9658   4
   1  -3  -8 436.426 59.8081   4
  -1   3  -8 479.802 66.0689   6
   1  -3   8 421.826 80.1163   6
   1   3  -9 6504.61 455.765   1
  -1   3  -9 6454.19 327.980   2
   1   3   9 5924.47 231.488   3
   1  -3  -9 6704.11 192.700   2
  -1   3   9 6054.68 213.019   3
   1   3   9 6638.72 260.447   1
   1  -3  -9 6775.97 203.526   1
  -1  -3  -9 6156.36 315.297   7
   1  -3   9 6023.19 320.569   6
  -1   3   9 6422.12 283.029   4
   1   3   9 6926.66 298.855   5
  -1   3  -9 6784.25 249.478   6
   1  -3  -9 6816.23 229.590   4
  -1  -3   9 7042.21 248.734   6
  -1   3  10 125.866 20.5213   3
   1  -3 -10 173.807 32.3993   2
  -1   3 -10 112.780 40.3562   2
   1  -3 -10 192.867 42.2817   4
   1   3  10 188.021 42.7857   3
   1   3 -10 196.379 100.846   1
   1   3  10 188.262 43.7045   1
   1  -3 -10 169.080 31.5326   1
  -1  -3 -10 159.173 50.8675   7
   1   3  10 252.086 65.3468   5
   1  -3  10 207.626 71.2342   6
  -1   3  10 132.163 46.3964   4
  -1   3 -10 177.835 45.5535   6
  -1  -3  10 192.304 47.8891   6
   1  -3 -11 238.615 45.8513   4
   1  -3 -11 189.030 28.3744   2
  -1   3 -11 161.729 56.2447   2
   1  -3 -11 200.082 37.0726   1
   1   3  11 225.603 47.7323   1
   1   3 -11 207.101 89.1599   1
  -1  -3 -11 194.817 65.3556   7
  -1   3 -11 253.463 58.6495   6
  -1  -3  11 181.629 47.5978   6
   1   3  11 239.449 62.3432   5
   1  -3  11 197.779 72.4053   6
   1   3  11 272.956 32.8301   4
  -1   3  11 171.365 50.7141   4
   1   3 -12 1703.74 258.600   1
   1  -3 -12 1686.39 107.720   1
  -1   3 -12 1350.82 164.339   2
   1   3  12 1501.70 116.148   1
  -1  -3  12 1633.96 142.474   6
   1  -3  12 1322.83 188.827   6
  -1  -3 -12 1418.43 188.439   7
   1   3  12 1707.41 162.188   5
  -1   3  12 1476.60 161.082   4
   1   3  12 1568.67 75.5078   4
   1  -3 -12 1668.16 121.631   4
  -1   3 -13 7776.67 398.839   2
   1   3 -13 7698.38 530.447   1
   1  -3 -13 8485.51 241.462   1
   1   3  13 7859.35 259.463   1
   1  -3  13 7942.26 494.363   6
  -1  -3  13 8054.46 338.313   6
   1  -3 -13 8249.97 620.657   6
   1   3  13 8746.70 378.196   5
   1   3  13 8078.68 176.257   4
  -1   3  13 7813.99 393.297   4
   1  -3 -13 8236.45 270.491   4
   1  -3 -14 2190.63 122.769   1
  -1   3 -14 2348.63 223.892   2
   1   3 -14 2200.22 306.978   1
   1   3  14 2192.14 138.179   1
  -1  -3  14 2375.91 200.445   6
   1  -3 -14 2862.31 365.423   6
   1  -3  14 2264.36 277.260   6
   1  -3 -14 2608.27 153.981   4
   1   3  14 2782.87 217.997   5
   1   3  14 2375.30 100.899   4
  -1   3  14 2255.60 218.537   4
  -1   3 -15-34.8844 47.1965   2
   1  -3 -15 5.38353 8.90200   4
   1   3  15-7.93641 14.3741   2
   1   3  15-16.0934 21.6792   1
   1  -3 -15-20.3243 19.0179   1
   1   3 -15 14.2162 44.7453   1
   1   3  15-13.2302 14.5723   7
   1  -3 -15-24.9553 34.9068   6
   1  -3  15-20.8742 46.5580   6
   1  -3 -15 20.5219 13.6692   5
  -1  -3  15 0.78963 21.4881   6
  -1   3  15-30.7951 49.2535   4
   1   3  15 12.9091 12.2274   4
   1   3  15 12.2457 27.6725   5
   1  -3 -16 690.647 71.7552   1
   1   3  16 754.014 61.0231   2
  -1   3 -16 771.432 121.337   2
   1   3 -16 834.696 182.337   1
   1   3  16 616.254 73.6029   1
   1  -3  16 459.770 134.719   1
   1  -3 -16 724.966 177.139   6
   1  -3  16 599.823 158.196   6
  -1  -3  16 746.926 124.785   6
   1   3  16 898.069 145.364   7
  -1  -3  16 1022.47 190.370   7
   1   3  16 736.641 113.995   5
   1  -3 -16 750.782 114.778   5
   1  -3 -16 840.298 88.9517   4
   1   3  16 631.143 60.3380   4
  -1   3 -17 51.4540 22.1135   2
   1   3  17 114.234 35.2645   1
   1   3  17 152.333 24.6156   2
   1  -3 -17 188.106 43.4050   4
   1  -3 -17 184.085 40.4792   1
   1  -3  17 165.838 87.8221   1
   1   3 -17 214.388 103.948   1
  -1  -3  17 135.605 132.671   1
   1   3  17 184.360 65.4868   7
   1  -3  17 158.980 76.2225   6
  -1  -3  17 219.800 86.5030   7
   1  -3 -17 196.948 116.728   6
   1  -3 -17 109.733 47.4739   5
   1   3  17 169.189 60.3855   5
  -1   3 -17 165.461 61.3249   6
  -1  -3  17 115.766 48.9426   6
   1   3  18 471.974 45.8363   2
  -1   3 -18 497.851 115.569   2
   1   3  18 420.458 73.0905   1
   1  -3 -18 506.079 69.6064   1
  -1  -3  18 422.082 153.394   1
   1  -3  18 416.857 145.315   1
   1   3 -18 378.920 137.814   1
   1   3  18 567.218 124.469   7
  -1   3 -18 806.273 140.675   6
  -1  -3 -18 424.500 141.897   7
   1  -3 -18 447.487 150.011   6
   1  -3  18 382.128 127.564   6
   1  -3 -18 484.495 139.497   7
  -1  -3  18 486.710 143.046   7
   1  -3 -18 424.740 91.6216   5
   1  -3 -18 619.647 84.5535   4
  -1  -3  18 556.664 130.058   6
   1   3  18 596.873 124.205   5
   1   3 -19 13515.8 776.709   1
  -1  -3  19 16189.3 912.382   1
   1  -3  19 14584.1 845.719   1
  -1   3 -19 13951.7 580.702   2
   1   3  19 13780.1 438.031   1
  -1  -3  19 15035.0 674.879   6
   1   3  19 16803.3 671.429   7
   1  -3  19 14756.6 905.228   6
   1  -3 -19 15914.4 845.072   7
  -1   3 -19 16616.8 595.174   6
  -1  -3 -19 14714.0 826.974   7
  -1  -3  19 15075.6 776.034   7
   1  -3 -19 15755.3 883.759   6
   1   3  19 16312.0 595.917   5
  -1  -3  19 15295.8 371.052   5
   1  -3 -19 16183.1 410.502   4
   1  -3  20 3641.24 434.595   1
  -1   3 -20 4275.48 345.054   2
   1   3  20 4240.85 253.924   1
  -1  -3  20 4630.46 503.866   1
   1   3 -20 4205.30 448.735   1
  -1   3  20 4482.27 191.127   1
  -1  -3 -20 4032.37 494.460   7
   1  -3 -20 4516.81 483.274   7
  -1   3 -20 4628.02 326.257   6
   1  -3  20 4122.77 510.026   6
   1   3  20 4691.36 371.637   7
  -1  -3  20 4112.98 376.795   6
   1  -3 -20 5308.69 526.083   6
  -1  -3  20 4201.14 428.661   7
   1  -3  20 5259.52 484.232   7
   1  -3 -20 4794.95 225.528   4
   1   3 -20 5456.77 295.300   6
  -1  -3  20 4365.64 207.081   5
   1   3  20 4919.62 337.224   5
   1   3  21 914.211 128.579   1
  -1   3 -21 845.618 152.974   2
   1   3 -21 796.461 197.903   1
  -1  -3  21 871.089 235.333   1
   1  -3  21 711.857 196.489   1
  -1   3  21 882.558 90.5033   1
  -1   3  21 1154.97 191.988   7
   1  -3  21 965.402 249.926   6
   1   3  21 1179.93 187.254   7
   1  -3  21 1072.98 236.708   7
  -1   3 -21 872.889 145.423   6
  -1  -3 -21 860.400 218.555   7
   1  -3 -21 755.442 237.818   7
  -1  -3 -21 943.296 309.882   6
  -1  -3  21 1040.30 232.655   7
   1  -3 -21 1109.29 245.313   6
   1   3 -21 1045.46 140.069   6
  -1  -3  21 859.905 96.0996   5
   1   3  21 1078.81 164.792   5
  -1  -3  21 762.311 178.967   6
   1  -3 -21 1052.85 105.252   4
  -1   3 -22 88.7466 65.2147   2
   1  -3 -22 100.738 37.4919   4
   1   3 -22 95.0427 62.1272   2
  -1  -3 -22 18.1048 22.6747   3
  -1   3  22 27.8996 20.6006   1
   1   3 -22 36.3671 108.090   1
   1   3  22 77.0969 50.0292   1
   1  -3  22-7.43495 41.2550   1
  -1  -3  22 127.974 97.1998   1
   1  -3  22 107.373 95.3362   7
   1  -3 -22 16.4128 39.6869   7
   1  -3 -22 198.492 125.183   6
  -1   3  22 101.732 65.6108   7
   1  -3  22 42.2736 57.0880   6
  -1  -3 -22 47.3410 74.8626   7
  -1  -3  22 60.5242 59.8739   7
   1   3  22 56.1896 49.0714   7
  -1  -3 -22 12.9620 122.530   6
  -1  -3  22 103.874 40.6840   5
   1   3 -22 203.918 83.2100   6
  -1  -3  22 80.0310 78.4794   6
   1   3  22 104.757 68.4758   5
  -1   3 -22 161.143 76.2413   6
   1   3 -23 6784.65 392.108   2
  -1  -3  23 6719.54 634.708   1
   1   3  23 6545.28 351.149   1
   1  -3  23 6736.19 633.010   1
  -1  -3 -23 6828.48 258.794   3
  -1   3 -23 6574.28 427.787   2
   1   3 -23 5665.30 573.559   1
  -1   3  23 6654.64 274.550   1
   1  -3 -23 6971.37 583.551   6
  -1  -3 -23 6506.29 603.361   7
   1   3  23 7539.50 505.194   7
   1  -3 -23 6550.07 640.837   7
  -1  -3 -23 7671.97 877.293   6
  -1  -3  23 7123.56 606.302   7
  -1   3 -23 7299.82 434.281   6
   1   3  23 7029.63 427.324   5
   1   3 -23 8264.93 381.615   6
   1  -3 -23 6693.06 269.611   4
  -1  -3  23 6981.48 291.469   5
  -1  -3  24 2123.26 394.408   1
   1   3  24 2220.48 216.925   1
  -1  -3 -24 1861.70 139.700   3
   1   3 -24 1852.20 212.795   2
   1  -3  24 2091.01 360.422   1
  -1   3 -24 1858.09 244.949   2
   1   3 -24 2159.53 353.319   1
  -1   3  24 1932.62 155.437   1
   1  -3 -24 2107.25 338.829   6
   1  -3 -24 2465.67 401.397   7
  -1   3 -24 2166.02 250.030   6
  -1  -3 -24 2304.57 376.957   7
  -1  -3 -24 1603.28 402.168   6
  -1  -3  24 1829.44 155.386   5
   1   3  24 2048.30 237.308   5
   1   3 -24 2490.87 220.997   6
   1  -3 -24 2072.27 154.162   4
  -1   3 -25 463.800 125.112   2
   1   3 -25 581.565 130.006   2
   1   3 -25 499.505 169.126   1
  -1  -3 -25 630.962 83.7667   3
   1   3  25 599.247 116.670   1
  -1   3  25 524.207 85.1207   1
   1  -3 -25 706.233 208.222   6
  -1  -3 -25 568.338 243.655   6
   1  -3 -25 654.337 244.852   7
  -1  -3 -25 702.900 226.891   7
   1   3  25 696.480 145.297   5
  -1  -3  25 593.358 91.6291   5
  -1   3 -25 619.297 137.266   6
   1  -3 -25 607.974 81.5635   4
   1   3 -25 929.684 140.388   6
   1   3  26 1289.23 174.852   1
   1   3 -26 1094.24 258.775   1
   1   3 -26 1119.76 171.578   2
  -1   3 -26 1030.03 182.882   2
  -1  -3 -26 970.758 101.373   3
  -1   3  26 1129.02 126.992   1
   1  -3 -26 1373.60 313.612   7
  -1   3 -26 1494.17 211.492   6
  -1  -3 -26 1206.59 277.073   7
  -1  -3 -26 907.672 297.382   6
   1  -3 -26 1122.22 253.537   6
   1   3  26 1281.81 193.220   5
   1  -3 -26 1146.64 112.846   4
   1   3 -26 1370.76 171.956   6
  -1  -3  26 1103.02 128.104   5
   1   3 -27 2763.65 265.472   2
   1   3 -27 2667.55 400.688   1
  -1   3 -27 2606.04 287.546   2
   1   3  27 3123.53 273.113   1
  -1  -3 -27 2641.59 170.962   3
  -1   3  27 2713.60 204.254   1
   1  -3 -27 3080.57 400.720   6
  -1  -3 -27 2922.88 529.816   6
  -1  -3 -27 2771.23 418.714   7
   1  -3 -27 3330.78 500.966   7
  -1   3 -27 3173.59 304.559   6
   1   3  27 3202.94 310.497   5
   1  -3 -27 2803.41 174.741   4
  -1  -3  27 2888.54 211.645   5
   1   3 -27 3939.47 291.246   6
   1   3 -28 623.400 209.205   1
  -1  -3 -28 631.214 84.0181   3
  -1   3 -28 694.194 159.703   2
   1   3 -28 702.790 145.705   2
  -1   3  28 650.261 102.705   1
   1   3  28 916.620 156.914   1
  -1  -3 -28 859.481 242.538   7
   1  -3 -28 762.491 238.189   7
  -1  -3 -28 877.180 316.298   6
   1  -3 -28 682.798 90.1837   4
   1  -3 -28 581.148 185.922   6
  -1   3 -28 724.622 153.724   6
   1   3 -28 940.807 152.530   6
   1   3  28 649.002 145.587   5
  -1  -3  28 700.625 108.510   5
   1   3 -29 1749.33 219.435   2
   1   3  29 1664.32 207.700   1
  -1   3 -29 1484.99 226.436   2
  -1  -3 -29 1616.94 135.294   3
  -1   3  29 1563.47 164.622   1
  -1  -3 -29 1634.39 386.667   6
   1  -3 -29 2042.95 319.747   6
  -1   3 -29 1801.17 242.330   6
   1  -3 -29 1634.22 345.585   7
  -1  -3 -29 1627.88 334.072   7
   1  -3 -29 1648.04 131.970   4
  -1  -3  29 1683.18 170.568   5
   1   3  29 1925.63 246.780   5
   1   3 -29 2041.18 218.518   6
   1   3 -30 380.682 107.643   2
  -1   3 -30 326.683 112.074   2
   1  -3 -30 409.368 64.2662   4
  -1  -3 -30 382.738 69.0303   3
   1   3  30 429.601 114.645   1
  -1   3  30 345.280 76.6120   1
  -1  -3 -30 460.918 210.690   6
  -1  -3 -30 472.805 188.335   7
   1  -3 -30 345.624 175.918   7
   1   3  30 671.495 152.045   5
   1  -3 -30 479.383 161.792   6
   1   3 -30 506.275 114.816   6
  -1  -3  30 434.759 89.8038   5
  -1   3 -30 594.246 142.807   6
   1  -3 -31 25.9012 22.5240   4
  -1  -3 -31 35.1391 22.0053   3
   1   3 -31 33.8530 36.8980   2
  -1   3 -31 81.9809 51.8517   2
  -1   3  31-20.1422 25.7484   1
   1   3  31 93.3826 46.4127   1
   1  -3 -31-1.92959 92.4915   7
  -1  -3 -31 48.9908 69.4887   7
  -1  -3 -31 32.4551 112.375   6
  -1   3 -31 21.9999 34.0516   6
  -1  -3  31 51.1741 30.0774   5
   1   3  31 31.4436 40.2046   5
   1   3 -31 136.672 64.4244   6
   1  -3 -31 59.7665 82.6780   6
  -1   3 -32 12.4942 28.3927   2
   1   3 -32-8.36793 28.0298   2
  -1  -3 -32 13.7104 75.4622   7
  -1  -3 -32-136.404 165.753   6
   1  -3 -32-72.9265 109.645   7
   1   3  32 27.8550 39.4492   5
   1  -3 -32 35.7964 47.7743   6
  -1  -3  32-26.6076 38.8865   5
  -1   3 -32 53.0257 64.8520   6
   1   3 -32-20.0522 34.1544   6
   1   3 -33 222.197 87.4514   2
  -1   3 -33 154.280 84.3185   2
  -1  -3 -33 58.7833 51.1610   6
   1  -3 -33 157.075 152.893   7
  -1  -3 -33 162.288 96.3285   7
   1  -3 -33 184.412 94.8712   6
   1   3  33 161.388 81.7135   5
  -1  -3  33 80.7587 42.4818   5
  -1   3 -33 78.2777 52.7372   6
   1   3 -33 185.555 74.3579   6
   1   3 -34 29.7686 35.1222   2
  -1   3 -34 81.8165 36.2102   2
   1  -3 -34 51.7642 86.9055   7
  -1  -3 -34 216.998 130.083   7
  -1  -3 -34 166.650 135.207   6
   1   3  34 127.047 72.6057   5
   1   3 -34 25.2673 26.5549   6
   1  -3 -34 115.331 90.2393   6
  -1   3 -34 54.2129 46.7390   6
  -1  -3  34 113.235 56.4520   5
   1   3 -35 109.795 70.5261   2
  -1   3 -35 26.4641 47.2728   2
   1  -3 -35-17.7049 107.740   7
  -1  -3 -35 60.5287 64.8959   6
  -1  -3 -35-2.89404 107.690   7
   1   3  35 93.3742 51.0354   5
   1  -3 -35 220.538 114.578   6
  -1  -3  35 108.113 48.8307   5
  -1   3 -35 234.045 101.479   6
   1   3 -35 171.949 67.3786   6
   1   3 -36-55.8806 67.0894   2
  -1  -3 -36-229.003 137.642   7
  -1  -3 -36 188.196 137.019   6
   1  -3 -36-77.0563 61.5399   7
   1   3  36-26.2739 58.9536   5
   1   3 -36 97.1703 54.9609   6
   1  -3 -36 50.3903 83.7301   6
  -1   3 -36 33.7774 57.0096   6
  -1  -3  36 52.3237 38.9172   5
   1   3 -37 158.663 72.2806   2
  -1  -3 -37 233.080 156.550   7
   1  -3 -37 242.023 149.568   7
  -1  -3 -37 319.268 195.536   6
   1   3 -37 307.720 99.4737   6
   1   3  37 149.281 69.6138   5
  -1   3 -37 207.663 88.5738   6
  -1  -3  37 224.781 81.4901   5
   1  -3 -37 106.006 64.5645   6
   1   3 -38 140.932 89.3597   2
   1  -3 -38 127.246 97.0022   7
  -1  -3 -38 77.2445 115.789   7
  -1  -3  38 38.7226 39.1329   5
  -1   3 -38 94.7217 63.1811   6
  -1  -3 -38 64.9018 104.930   6
   1  -3 -38-80.1618 100.460   6
   1   3  38-112.437 73.8197   5
   1   3 -38 77.8818 59.9196   6
   1   3 -39 115.104 75.3733   2
   1  -3 -39 207.569 53.7410   7
  -1  -3 -39 78.0400 89.4079   7
   1  -3  39-1.49069 18.3611   5
  -1   3 -39 0.77110 13.7949   6
   1  -3 -39 81.3165 41.8529   6
  -1  -3 -39 240.773 167.895   6
   1   3  39 20.2548 43.2628   5
   1   3 -39 168.707 81.5543   6
   1   3 -40 127.706 55.7749   2
   1  -3  40 156.006 73.7771   5
   1  -3 -40 42.6135 36.0600   6
   1   3  40 7.71246 65.3590   5
   1   3 -40 217.237 77.4778   6
   1   3 -41-108.660 81.7267   2
   1   3  41 134.556 87.0088   5
   1  -3  41 235.569 88.9716   5
  -1  -3 -41 197.842 133.812   6
   1  -3 -41 103.570 76.5225   6
   1  -3 -42-45.3594 53.0121   6
   1  -3  42-37.9553 40.8690   5
   1  -3 -43 182.487 76.8871   6
   1  -3  43 113.439 68.0051   5
   1   4   0 53.0881 62.7135   1
  -1  -4   0 0.43451 50.2406   1
   1  -4   0 119.010 54.8012   2
  -1   4   0 25.4078 37.6606   2
   1  -4   0 98.3140 71.7373   1
  -1   4   0 94.5085 36.7459   4
  -1  -4   0 6.26237 12.1533   5
  -1  -4   1 9019.83 479.084   1
  -1  -4  -1 9022.13 449.071   1
   1  -4  -1 9285.04 322.690   2
   1   4  -1 9241.77 494.697   1
   1   4   1 9839.58 486.189   1
   1  -4   1 9470.88 344.870   2
   1  -4  -1 8976.14 444.989   1
   1  -4   1 9147.77 474.736   1
  -1   4   1 8285.00 344.142   2
  -1   4  -1 9172.60 368.190   2
  -1  -4   1 8506.03 239.872   5
  -1  -4  -1 8556.07 263.357   5
  -1   4  -1 9562.11 288.460   4
  -1   4   1 8826.80 279.931   4
  -1  -4  -2 6806.68 373.368   1
  -1  -4   2 7165.53 440.435   1
  -1   4  -2 7040.28 250.503   4
   1  -4  -2 7325.94 277.149   2
   1  -4   2 7444.01 312.398   2
   1  -4   2 7206.05 440.686   1
  -1   4   2 6341.22 292.015   2
  -1   4  -2 6664.16 318.562   2
   1   4   2 7426.17 410.984   1
   1   4  -2 6944.86 448.164   1
  -1  -4   2 6625.53 202.556   5
  -1   4   2 7091.09 254.099   4
  -1  -4  -3 2446.12 210.542   1
  -1   4   3 2480.71 173.631   2
   1  -4   3 2674.53 273.770   1
  -1   4  -3 2608.85 204.047   2
  -1  -4   3 2454.14 266.153   1
   1  -4   3 2583.41 191.189   2
   1   4  -3 2299.81 271.623   1
   1  -4  -3 2571.40 162.115   2
   1   4   3 2489.19 232.131   1
  -1  -4   3 2157.08 109.556   5
   1  -4   3 2471.73 122.724   6
   1   4   3 2996.98 188.309   5
  -1   4   3 2512.87 153.623   4
  -1  -4  -4 1442.64 156.332   1
   1  -4  -4 1731.03 127.985   2
   1   4   4 1750.82 188.728   1
   1  -4   4 1539.94 212.426   1
  -1   4  -4 1544.12 163.386   2
   1  -4   4 1847.01 164.032   2
  -1  -4   4 1497.43 213.999   1
   1   4  -4 1521.15 218.891   1
  -1  -4   4 1446.68 85.1616   5
   1  -4   4 1664.65 108.679   6
   1   4   4 2279.47 176.774   5
  -1   4   4 1656.35 125.921   4
  -1  -4   5 3970.78 373.337   1
   1   4   5 4485.54 292.754   1
   1  -4  -5 4508.24 198.113   2
   1  -4   5 4193.06 361.086   1
  -1   4  -5 4081.75 269.022   2
   1  -4   5 4728.95 267.383   2
   1   4  -5 4398.58 378.783   1
  -1  -4  -5 4091.26 249.926   1
   1  -4   5 4265.32 188.855   6
   1   4   5 4865.98 252.142   5
  -1  -4   5 4114.49 135.817   5
  -1   4   5 4430.67 208.559   4
  -1   4  -6 4849.99 292.349   2
   1  -4  -6 4883.88 199.230   2
   1  -4   6 4827.44 404.899   1
  -1  -4   6 4930.50 417.704   1
   1   4   6 5046.37 297.225   1
   1   4  -6 4873.11 407.317   1
   1  -4   6 5041.28 285.001   2
  -1  -4  -6 4767.98 254.405   1
   1  -4   6 4647.81 211.464   6
  -1  -4   6 5440.90 158.577   5
   1   4   6 5271.82 260.269   5
  -1   4   6 4805.74 222.887   4
  -1  -4   7 206.924 81.2055   1
   1   4   7 217.428 59.5390   1
  -1  -4  -7 273.963 59.0701   1
   1   4  -7 237.231 104.408   1
   1  -4   7 307.328 100.758   1
  -1   4  -7 237.658 72.3955   2
  -1   4   7 295.554 55.6621   4
   1  -4  -7 337.163 52.8337   2
   1   4   7 329.081 69.3126   5
   1  -4   7 268.937 54.8902   6
   1  -4  -8 1632.09 104.942   2
   1   4   8 1564.03 154.574   1
  -1   4  -8 1527.86 172.695   2
   1   4  -8 1524.70 246.936   1
  -1  -4  -8 1321.38 117.888   1
   1  -4   8 1373.03 132.842   6
   1   4   8 1574.25 147.883   5
  -1   4   8 1506.99 131.626   4
   1  -4  -9 2637.97 124.034   2
  -1   4  -9 2631.77 226.810   2
   1   4   9 2589.28 191.473   1
   1   4  -9 2329.98 299.647   1
  -1  -4  -9 2287.74 140.166   1
   1  -4   9 2381.96 191.648   6
  -1  -4  -9 2458.91 201.707   7
   1   4   9 2704.24 201.975   5
  -1   4   9 2665.93 184.160   4
   1   4  10 7126.08 268.972   3
   1   4  10 8282.48 320.947   1
   1   4 -10 7943.00 552.749   1
  -1   4 -10 7991.04 396.614   2
   1  -4 -10 7947.41 202.351   2
   1  -4 -10 8380.53 273.261   4
   1  -4  10 6956.14 352.052   6
  -1   4  10 7662.86 321.459   4
   1   4  10 8203.98 356.921   5
  -1  -4  10 8097.11 296.938   6
   1   4  11 1505.96 135.041   1
  -1   4 -11 1635.69 187.802   2
   1  -4 -11 1487.87 80.5570   2
   1   4  11 1291.23 110.943   3
  -1   4  11 1261.58 98.8205   3
   1  -4 -11 1453.08 87.9229   1
   1   4 -11 1543.89 251.408   1
   1  -4  11 1372.43 166.810   6
   1  -4 -11 1630.17 124.557   4
  -1  -4  11 1577.51 138.737   6
   1   4  11 1618.07 169.539   5
  -1   4  11 1415.60 147.221   4
   1   4  12 7226.74 274.165   1
  -1   4 -12 6913.32 381.907   2
   1   4  12 6124.26 237.160   3
  -1   4  12 6682.63 196.192   3
   1   4 -12 6999.27 533.047   1
   1  -4  12 6746.66 397.587   6
  -1  -4  12 7047.71 307.018   6
  -1   4  12 7099.57 339.674   4
   1   4  12 7193.09 351.132   5
   1  -4 -12 7620.19 260.864   4
   1   4  12 6932.74 197.658   4
   1   4 -13 10.7140 58.0905   1
   1   4  13 76.5138 38.9062   1
  -1   4 -13 25.2516 42.4850   2
   1   4  13 30.7633 13.5454   4
   1  -4 -13 85.9517 40.1588   4
  -1   4  13 34.0065 25.8584   4
   1   4  13 147.401 66.2418   5
   1  -4  13 95.1924 71.8515   6
  -1  -4  13 49.5018 31.5267   6
  -1   4 -14 1556.26 186.320   2
   1   4 -14 1740.45 274.698   1
   1   4  14 1870.94 125.424   1
   1  -4  14 1937.81 236.327   6
  -1  -4  14 1693.58 166.698   6
  -1   4  14 1550.84 176.427   4
   1  -4 -14 2053.21 137.352   4
   1   4  14 1759.77 100.835   4
   1   4  14 1855.88 188.604   5
   1   4 -15 2206.32 313.167   1
  -1   4 -15 2519.28 247.734   2
   1   4  15 2466.49 135.898   1
   1  -4  15 2084.91 260.501   6
  -1  -4  15 2523.32 213.409   6
   1   4  15 2415.00 219.186   5
   1   4  15 2230.85 117.657   4
  -1   4  15 2386.13 228.515   4
   1  -4 -15 2720.85 159.794   4
  -1   4 -15 2657.95 195.658   6
  -1   4 -16 157.110 71.6740   2
   1   4  16 73.7499 16.0651   2
   1  -4 -16 163.694 46.9226   4
   1  -4  16 158.625 115.771   1
   1   4 -16 144.594 89.8491   1
   1   4  16 83.3090 24.1391   1
  -1  -4  16 86.8653 76.0978   1
   1  -4 -16 79.4638 55.9555   7
  -1  -4 -16 75.8752 20.9077   7
  -1   4  16 67.2130 38.2665   4
  -1  -4  16 32.8079 12.9547   6
   1  -4  16 129.091 88.6867   6
   1   4  16 128.030 59.5756   5
   1   4  16 108.366 28.3469   4
  -1   4 -16 265.790 74.1143   6
   1  -4 -16 116.295 49.4269   5
   1  -4  17 1544.05 290.837   1
   1   4  17 1219.31 84.8065   1
  -1   4 -17 1260.41 178.064   2
   1   4 -17 1433.28 258.457   1
   1   4  17 1298.32 90.0933   1
  -1  -4  17 1545.60 291.764   1
   1  -4  17 1100.93 211.528   6
   1  -4 -17 1556.09 309.230   6
   1  -4 -17 1081.11 201.006   7
  -1  -4  17 1368.14 173.712   6
  -1  -4 -17 1395.64 229.218   7
  -1   4 -17 1582.72 160.185   6
  -1   4  17 1358.77 186.214   4
   1  -4 -17 1338.00 167.092   5
   1  -4 -17 1444.72 117.760   4
   1   4  17 1305.37 167.708   5
   1   4  17 1271.94 100.111   4
  -1   4 -18 39.3341 39.3396   2
   1  -4 -18 34.1090 19.8115   4
   1   4  18 12.8023 10.1576   1
  -1  -4  18-65.2935 73.2402   1
   1   4 -18 153.838 109.004   1
   1  -4  18 87.6790 84.7127   1
   1   4  18 19.1400 14.9292   1
  -1  -4 -18-24.4320 59.3269   7
   1  -4  18-33.3650 56.0022   6
   1  -4 -18-68.7868 101.873   6
   1  -4 -18-42.5346 70.9095   7
  -1   4  18-76.5779 67.3882   4
   1   4  18 17.3950 14.4131   4
   1   4  18 27.2595 43.4061   5
   1  -4 -18 46.9463 48.2346   5
  -1  -4  18-0.46292 16.3792   6
  -1   4 -18 81.5709 51.8583   6
  -1   4 -19 98.7477 38.9158   2
   1  -4 -19 141.723 38.7275   4
  -1  -4  19-50.3460 79.5126   1
   1   4 -19 177.022 112.745   1
   1   4  19 94.0171 22.8441   1
   1  -4  19 189.338 98.2117   1
   1   4  19 99.4337 25.8385   1
   1  -4 -19 16.1841 45.4455   7
   1  -4  19 97.5128 47.8273   6
  -1  -4 -19 35.6188 51.0473   7
   1  -4 -19 150.366 124.624   6
   1   4  19 64.4161 24.0535   4
   1   4  19 102.956 48.0333   5
  -1  -4  19 85.8036 51.2895   6
  -1   4 -19 157.181 60.8245   6
   1  -4 -19 156.803 60.2313   5
   1   4 -20 658.884 127.867   2
  -1   4 -20 454.387 119.414   2
   1   4  20 476.380 53.7898   1
   1  -4  20 740.133 215.543   1
  -1  -4  20 709.094 217.317   1
   1   4  20 437.272 49.6599   1
   1   4 -20 392.660 154.499   1
   1  -4 -20 562.993 187.620   6
   1  -4 -20 667.993 181.352   7
  -1  -4 -20 450.788 146.355   7
   1  -4  20 437.064 161.022   6
  -1  -4  20 504.449 153.519   7
  -1   4 -20 672.654 114.919   6
   1   4  20 621.601 132.518   5
   1  -4 -20 573.850 74.3552   4
  -1  -4  20 626.607 142.559   6
   1   4 -21 110.627 72.6736   2
   1  -4 -21 65.3600 25.9240   4
  -1   4 -21 35.2034 22.6750   2
  -1  -4  21 105.783 116.637   1
   1   4 -21 116.179 100.252   1
   1   4  21 66.0488 19.5043   1
   1   4  21 56.5204 18.7484   1
   1  -4  21 69.7242 66.9199   1
   1  -4 -21 28.4731 59.6030   7
   1  -4 -21 5.96980 65.2929   6
   1  -4  21 33.1243 72.6037   6
  -1  -4  21-31.9445 60.9837   7
  -1  -4 -21 91.9783 77.2551   7
  -1   4 -21 274.280 92.2762   6
   1   4  21 80.4040 50.5232   5
   1   4 -22 164.260 77.0146   2
   1  -4 -22 56.4600 21.3846   4
  -1   4 -22-59.6247 61.6270   2
   1   4  22 43.1495 18.2220   1
   1   4 -22 60.9835 53.4771   1
   1   4  22 66.0252 20.0555   1
   1  -4 -22-63.1757 49.5520   7
  -1  -4 -22 22.9403 64.1997   7
   1  -4 -22-32.8154 64.2691   6
   1   4  22 108.531 49.5401   5
  -1  -4  22 77.4726 25.6209   5
  -1   4 -22 159.384 65.6839   6
   1   4 -23 77.6946 48.5309   2
  -1   4 -23-10.2972 59.2115   2
   1  -4 -23 26.6073 21.8734   4
   1   4  23 1.12776 7.94144   1
   1   4  23-4.68773 12.7464   1
   1   4 -23-33.6324 92.5844   1
   1  -4 -23 32.7847 95.4099   6
  -1  -4 -23-17.9997 76.6499   7
   1  -4 -23 167.434 102.274   7
  -1  -4  23 39.1315 26.0983   5
   1   4  23 8.77218 28.1938   5
  -1   4 -23 0.67896 40.5437   6
   1   4 -24 1144.54 173.017   2
  -1   4 -24 1484.50 219.391   2
   1   4  24 1146.71 97.5226   1
   1   4 -24 1026.46 252.118   1
   1   4  24 996.270 77.6079   1
   1  -4 -24 973.458 238.260   7
  -1   4 -24 1453.05 184.985   6
   1  -4 -24 1137.33 261.744   6
  -1  -4 -24 1146.75 368.566   6
  -1  -4 -24 1063.54 263.277   7
   1   4  24 1287.82 190.947   5
   1  -4 -24 1395.74 116.197   4
  -1  -4  24 1332.47 124.185   5
   1   4 -25 106.011 78.1264   1
   1  -4 -25 164.257 44.8299   4
   1   4 -25 150.011 68.4149   2
  -1   4 -25 62.7621 38.5673   2
   1   4  25 66.9633 22.5080   1
   1   4  25 123.157 37.0180   1
   1  -4 -25 56.6568 86.1735   7
   1  -4 -25 236.156 146.545   6
  -1  -4 -25 138.482 110.729   7
  -1  -4 -25 155.483 134.209   6
   1   4  25 238.073 96.7253   5
  -1   4 -25 289.409 90.8728   6
  -1  -4  25 184.689 49.3507   5
   1   4 -26 1201.99 293.539   1
   1   4  26 1045.83 103.467   1
  -1   4 -26 1415.82 219.783   2
   1   4 -26 1561.91 205.584   2
   1   4  26 1195.89 87.9971   1
   1  -4 -26 1640.05 334.791   7
   1  -4 -26 1230.17 276.738   6
  -1  -4 -26 1392.28 382.031   6
  -1  -4 -26 1649.39 342.981   7
  -1   4 -26 1696.42 209.714   6
  -1  -4  26 1531.38 141.412   5
   1   4  26 1657.07 224.180   5
   1  -4 -26 1409.32 117.965   4
   1   4 -27 238.641 142.676   1
   1  -4 -27 374.365 60.6143   4
  -1   4 -27 265.813 94.3558   2
   1   4 -27 348.389 105.944   2
   1   4  27 320.351 45.7414   1
   1   4  27 299.401 55.6058   1
  -1  -4 -27 386.848 210.240   6
  -1  -4 -27 185.619 114.790   7
   1  -4 -27 356.185 150.091   6
   1  -4 -27 589.542 232.524   7
   1   4  27 416.947 114.683   5
  -1  -4  27 339.394 68.7099   5
  -1   4 -27 532.730 123.462   6
   1   4 -28-21.0183 76.4338   1
   1   4 -28 100.449 51.1825   2
  -1   4 -28 79.7360 47.9799   2
   1  -4 -28 119.624 35.6579   4
   1   4  28 97.8373 23.3876   1
   1   4  28 58.7930 26.4971   1
   1  -4 -28 174.593 134.733   7
  -1  -4 -28 150.003 113.291   7
   1  -4 -28 127.075 107.393   6
  -1  -4 -28 12.7002 71.7085   6
   1   4  28 137.197 73.1112   5
  -1  -4  28 129.654 46.4496   5
  -1   4 -28 154.097 65.0871   6
   1  -4 -29 369.034 58.6230   4
   1   4 -29 220.574 89.2281   2
  -1   4 -29 217.792 84.5995   2
   1   4  29 229.234 39.9093   1
   1   4  29 215.121 49.5482   1
   1  -4 -29 243.775 167.726   7
   1  -4 -29 472.760 182.092   6
  -1  -4 -29 42.9262 126.616   6
  -1  -4 -29 198.499 148.865   7
   1   4  29 499.139 132.923   5
  -1  -4  29 415.689 82.6477   5
  -1   4 -29 375.207 101.652   6
   1   4 -30-39.9476 60.3128   2
  -1   4 -30 11.6430 46.4621   2
   1   4  30 12.1199 10.2548   1
   1   4  30 12.3972 9.70022   1
   1  -4 -30 24.7567 89.7823   7
  -1  -4 -30 24.8220 51.3922   7
  -1  -4 -30 117.230 58.2685   6
   1  -4 -30-52.2805 63.3989   6
  -1  -4  30 50.7668 29.9679   5
  -1   4 -30 40.7363 32.3701   6
   1   4  30 6.19423 23.4976   5
   1   4 -31-12.0901 40.9088   2
  -1   4 -31 24.7633 61.8063   2
   1  -4 -31-51.0164 75.2413   7
  -1  -4 -31-66.1867 65.5903   7
   1  -4 -31 185.654 110.754   6
  -1  -4 -31-21.1166 101.316   6
  -1  -4  31 9.50805 19.3776   5
   1   4  31 4.14815 33.0261   5
  -1   4 -31 47.7447 44.8476   6
   1   4 -32 47.8502 66.3934   2
  -1   4 -32 70.1314 75.7990   2
  -1  -4 -32-119.576 166.533   6
  -1  -4 -32 62.7111 45.3750   7
   1  -4 -32 212.669 138.941   7
   1  -4 -32 113.840 90.8203   6
  -1  -4  32 49.9678 33.1168   5
   1   4  32-22.4842 40.0216   5
  -1   4 -32 132.865 75.0467   6
   1   4 -33 220.340 88.0225   2
  -1   4 -33 283.549 110.827   2
  -1  -4 -33 250.712 140.478   6
   1  -4 -33 360.923 193.884   7
  -1  -4 -33 276.306 154.953   7
  -1   4 -33 402.794 117.461   6
   1  -4 -33 262.806 116.607   6
  -1  -4  33 290.816 72.4434   5
   1   4  33 328.104 112.056   5
   1   4 -34 162.753 75.6166   2
  -1   4 -34-4.23928 51.8752   2
  -1  -4 -34 89.2944 89.6205   7
   1  -4 -34 144.812 122.827   7
  -1  -4 -34 163.066 141.986   6
  -1  -4  34 84.2607 41.9828   5
   1   4  34 173.820 85.8720   5
  -1   4 -34 71.7741 53.5465   6
   1  -4 -34 95.9445 89.2920   6
  -1   4 -35 75.8316 51.2062   2
   1   4 -35-6.62272 32.1886   2
  -1  -4 -35 27.2834 120.915   6
   1  -4 -35 199.539 167.328   7
  -1  -4 -35 155.850 148.634   7
   1  -4 -35 231.860 122.433   6
  -1  -4  35 122.898 50.0316   5
   1   4  35 90.8845 48.1622   5
  -1   4 -35 172.270 83.7381   6
   1   4 -36-71.8624 70.5858   2
  -1   4 -36-49.2103 77.0431   2
  -1  -4 -36-88.6487 71.5032   7
  -1  -4 -36-98.8206 68.5097   6
   1  -4 -36 74.7514 67.6488   7
   1   4  36 46.0912 50.4336   5
  -1   4 -36 44.0705 65.4824   6
   1  -4 -36 159.060 127.137   6
  -1   4 -37-4.54764 35.9394   2
   1   4 -37 52.8969 41.0168   2
   1  -4 -37 185.004 122.738   7
  -1  -4 -37 151.818 131.908   7
  -1  -4 -37 41.8355 71.0196   6
   1  -4 -37 152.895 97.2601   6
   1   4  37 25.3504 40.0299   5
  -1   4 -37 155.409 88.3697   6
   1   4 -38 38.1411 62.4618   2
  -1  -4 -38-45.5793 71.7330   7
  -1  -4 -38-13.1204 49.0687   6
   1  -4 -38 88.5466 99.4355   7
   1   4  38-113.036 94.0926   5
   1  -4 -38 123.739 88.4542   6
  -1   4 -38 131.608 75.0130   6
   1   4 -39 139.712 70.0012   2
  -1  -4 -39 151.178 151.655   7
  -1  -4 -39 150.985 97.3050   6
   1  -4 -39 193.250 108.886   6
   1   4  39 162.802 102.566   5
   1   4 -40-166.419 108.060   2
   1  -4 -40 83.9459 64.6089   6
   1   4 -41-431.598 145.182   2
   1  -4 -41-260.244 125.853   6
   1   4 -42-157.433 131.313   2
   1  -4 -42 62.9285 64.4754   6
   1  -4 -43-63.8176 65.2464   6
   1  -5   0 39.4211 53.9066   1
   1   5   0 148.645 112.479   1
  -1  -5   0 44.3469 49.8573   1
  -1   5   0 20.2414 31.5786   2
  -1   5   0 61.4677 44.8379   4
  -1  -5   0 14.5681 26.0076   5
  -1  -5   1 4083.70 364.038   1
  -1  -5  -1 4428.33 349.108   1
  -1   5  -1 4626.04 223.744   4
  -1   5  -1 4375.96 276.153   2
   1  -5   1 4535.47 369.640   1
   1   5   1 4435.56 360.070   1
  -1   5   1 4441.15 270.135   2
   1   5  -1 4186.24 365.689   1
   1  -5  -1 4353.15 345.900   1
  -1   5   1 4485.08 221.762   4
  -1  -5  -1 3989.05 201.853   5
  -1  -5   1 4067.39 191.345   5
  -1  -5  -2 10530.2 519.209   1
  -1  -5   2 11319.4 611.004   1
   1   5  -2 10494.6 584.279   1
   1  -5  -2 10177.9 508.672   1
   1   5   2 10871.4 543.599   1
  -1   5   2 10723.4 409.942   2
  -1   5  -2 10653.8 436.606   2
   1  -5   2 10628.3 578.646   1
  -1  -5   2 10101.4 290.822   5
  -1  -5  -2 10366.1 335.415   5
  -1   5   2 11537.7 353.094   4
  -1  -5  -3 2661.95 256.451   1
   1   5   3 3118.37 288.732   1
  -1   5   3 2665.75 204.592   2
  -1  -5   3 2668.91 314.101   1
  -1   5  -3 3045.69 240.050   2
   1   5  -3 3079.52 331.084   1
   1  -5   3 2922.26 320.502   1
   1  -5  -3 2975.32 266.225   1
  -1  -5   3 2653.79 143.082   5
  -1   5   3 2880.14 178.794   4
  -1  -5  -3 2654.28 174.671   5
  -1  -5  -4 5680.53 349.842   1
   1   5  -4 6514.12 481.828   1
  -1   5  -4 5979.63 342.978   2
  -1  -5   4 6218.00 476.531   1
   1  -5   4 6326.94 467.790   1
   1   5   4 5745.45 376.485   1
  -1   5   4 5664.71 285.300   2
   1  -5  -4 5930.09 358.147   1
  -1   5   4 6073.18 259.592   4
  -1  -5   4 5453.23 198.464   5
   1  -5   4 6082.03 224.272   6
   1   5   5 151.401 82.1879   1
  -1  -5   5 265.588 117.687   1
   1  -5   5 83.9147 88.3976   1
  -1  -5  -5-25.3536 31.8609   1
   1  -5  -5 91.1630 56.0061   1
   1   5  -5 139.314 98.9941   1
  -1   5  -5 184.309 80.3391   2
  -1   5   5 113.375 49.1473   4
  -1  -5   5 36.1851 19.9477   5
   1  -5   5 115.221 39.7348   6
   1  -5  -6 10405.1 442.282   1
  -1  -5   6 11878.6 694.351   1
  -1   5  -6 11069.2 478.804   2
   1   5  -6 10560.1 634.454   1
   1  -5   6 10814.5 643.385   1
   1   5   6 10978.7 484.260   1
  -1  -5  -6 10257.4 429.871   1
   1  -5   6 11490.3 342.225   6
  -1   5   6 11230.8 362.770   4
  -1  -5   6 11433.4 274.825   5
   1  -5  -7 3181.93 235.837   1
  -1  -5   7 3694.33 392.178   1
   1  -5   7 3694.76 388.190   1
  -1   5  -7 3382.89 267.940   2
   1   5  -7 3340.36 369.925   1
   1   5   7 3535.02 265.014   1
  -1  -5  -7 3304.40 230.289   1
   1  -5   7 3372.96 194.353   6
  -1   5   7 3426.57 204.002   4
   1   5   7 4245.89 274.507   5
  -1  -5   7 4251.64 176.452   5
  -1   5  -8 929.971 144.690   2
   1  -5  -8 950.516 122.863   1
   1   5   8 1084.53 141.197   1
  -1  -5  -8 914.088 112.050   1
  -1  -5   8 920.640 200.467   1
   1   5  -8 1058.06 210.591   1
   1  -5   8 1010.22 213.990   1
   1  -5   8 910.254 108.959   6
   1   5   8 1037.64 139.487   5
  -1   5   8 863.289 107.590   4
  -1  -5  -9 33.6113 26.9844   1
   1  -5  -9 50.6478 37.2995   1
   1   5  -9 100.068 85.8651   1
  -1  -5   9 101.197 93.2550   1
   1   5   9 34.8382 30.1063   1
   1  -5   9 36.9721 35.9716   1
  -1   5  -9 63.0001 42.2591   2
  -1   5   9-4.75224 30.5395   4
   1  -5  -9-3.85943 40.7032   5
   1  -5   9 33.4480 26.7585   6
   1   5   9 103.592 58.7553   5
   1  -5 -10 2245.69 161.198   1
  -1   5 -10 2604.81 253.317   2
   1  -5  10 2535.19 334.252   1
   1   5 -10 2338.48 315.739   1
  -1  -5  10 3045.87 382.540   1
   1   5  10 2544.03 200.631   1
  -1  -5 -10 2281.58 151.953   1
   1  -5  10 2439.35 200.597   6
   1  -5 -10 3015.22 247.878   5
  -1  -5  10 2932.80 191.670   6
   1   5  10 3594.90 290.355   5
  -1   5  10 2678.01 193.105   4
  -1   5 -11 12381.1 548.522   2
  -1  -5  11 14567.1 846.010   1
   1  -5 -11 12212.0 335.335   1
   1  -5  11 13458.4 788.182   1
   1   5 -11 11779.0 726.192   1
   1   5  11 12401.1 407.035   1
   1  -5  11 11663.0 466.904   6
   1   5  11 15829.9 597.770   5
  -1  -5  11 13109.9 414.354   6
  -1   5  11 12696.3 432.284   4
   1  -5 -11 13439.0 511.922   5
  -1   5 -12 5834.88 384.395   2
  -1  -5  12 6625.38 596.353   1
   1  -5 -12 6205.70 198.266   1
   1   5  12 6129.57 265.756   1
   1  -5  12 6283.81 553.730   1
   1   5 -12 6176.06 524.874   1
   1   5  12 5751.59 249.938   3
   1  -5 -12 6419.61 175.748   1
   1  -5  12 5723.04 347.422   6
   1   5  12 7723.65 413.363   5
  -1  -5  12 6662.32 307.012   6
   1  -5 -12 6137.42 350.670   5
   1   5  12 6507.68 221.001   4
  -1   5  12 5790.16 300.054   4
  -1  -5  13 1429.68 295.657   1
   1   5  13 1295.84 112.273   1
   1  -5  13 1442.74 277.549   1
  -1   5 -13 1503.45 204.072   2
   1   5  13 1036.63 100.990   3
  -1   5  13 1152.00 89.8158   3
   1   5 -13 1234.23 256.915   1
  -1  -5 -13 1270.39 184.106   7
   1  -5  13 1143.45 166.025   6
   1  -5 -13 1340.04 189.956   7
  -1  -5  13 1202.86 137.216   6
   1   5  13 1669.04 197.142   5
   1  -5 -13 1053.50 149.163   5
   1   5  13 1328.42 102.543   4
  -1   5  13 1209.95 144.774   4
   1   5 -14 2118.64 327.359   1
   1   5  14 1837.58 129.032   3
  -1  -5  14 2101.83 338.365   1
   1  -5  14 2284.98 348.502   1
   1   5  14 2012.28 117.121   1
  -1   5 -14 2192.88 241.781   2
   1  -5  14 2070.69 237.466   6
  -1  -5 -14 2034.97 234.564   7
   1  -5 -14 2212.33 248.098   7
  -1  -5  14 2181.95 191.820   6
   1  -5 -14 2100.88 212.223   5
   1   5  14 2095.58 128.261   4
  -1   5  14 2066.13 199.187   4
   1   5  14 2526.05 243.566   5
  -1  -5  15 9941.95 752.996   1
  -1   5 -15 9129.47 493.470   2
   1   5 -15 8071.84 633.030   1
   1  -5  15 9192.56 708.352   1
   1  -5  15 8727.36 514.437   6
  -1  -5  15 8771.52 400.115   6
  -1  -5 -15 8717.69 521.210   7
   1  -5 -15 9416.72 522.930   7
   1  -5 -15 8619.72 434.094   5
  -1   5  15 8606.87 412.093   4
   1   5  15 9124.69 271.749   4
   1   5  15 10431.4 497.644   5
  -1   5 -16 501.242 126.255   2
  -1  -5  16 441.111 183.582   1
   1  -5  16 516.084 195.989   1
   1   5 -16 398.089 178.419   1
  -1  -5 -16 341.061 118.595   7
   1  -5 -16 493.793 133.838   7
  -1   5  16 377.848 94.5436   4
   1   5  16 651.847 133.195   5
  -1  -5  16 347.577 85.6885   6
   1   5  16 461.840 61.2471   4
   1  -5  16 494.168 127.608   6
   1  -5 -16 439.536 104.245   5
  -1   5 -17 947.060 171.799   2
  -1  -5  17 908.992 247.315   1
   1  -5  17 1093.08 251.046   1
   1   5 -17 945.748 232.594   1
   1  -5  17 934.540 186.128   6
  -1  -5 -17 1169.46 209.620   7
   1  -5 -17 954.777 184.300   7
  -1  -5  17 1086.46 157.109   6
   1   5  17 1028.95 95.8599   4
  -1   5  17 1029.37 158.329   4
   1   5  17 1040.07 163.180   5
   1  -5 -17 1220.60 166.050   5
   1   5 -18 815.939 145.013   2
  -1   5 -18 793.066 152.979   2
   1  -5  18 939.101 241.869   1
  -1  -5  18 841.301 251.598   1
   1   5 -18 772.566 214.711   1
   1  -5 -18 706.980 170.290   7
  -1  -5 -18 778.106 181.675   7
   1  -5  18 817.242 186.241   6
   1   5  18 818.538 146.647   5
   1   5  18 908.706 92.7685   4
  -1   5  18 709.995 135.649   4
   1  -5 -18 870.018 141.604   5
  -1   5 -19 636.870 135.564   2
   1   5 -19 596.879 131.082   2
   1   5 -19 455.651 197.078   1
   1  -5 -19 513.635 149.812   7
  -1  -5 -19 490.615 152.854   7
   1  -5  19 552.980 167.454   6
  -1   5 -19 683.456 112.086   6
   1   5  19 659.703 134.181   5
  -1   5  19 340.152 87.5956   4
   1   5  19 532.328 76.4036   4
  -1   5 -20 110.368 71.9701   2
   1   5 -20 171.146 71.6892   2
   1   5 -20 146.029 136.882   1
   1  -5 -20 82.7550 82.3195   7
   1  -5 -20 53.5994 82.7791   6
  -1  -5 -20 299.388 110.372   7
  -1   5  20 163.299 58.2319   4
   1   5  20 174.992 46.7835   4
   1   5  20 233.543 86.6056   5
  -1   5 -20 405.185 91.3415   6
   1   5 -21 1184.88 184.607   2
  -1   5 -21 1157.87 195.178   2
   1   5 -21 943.201 234.978   1
   1  -5 -21 1100.89 239.464   7
   1  -5 -21 1182.50 311.495   6
  -1  -5 -21 1026.42 230.898   7
  -1   5  21 832.871 153.523   4
  -1   5 -21 1341.85 163.045   6
   1   5  21 1039.85 112.899   4
   1   5  21 1349.04 199.785   5
   1   5 -22 2889.54 428.460   1
  -1   5 -22 2904.41 314.308   2
   1   5 -22 3266.73 306.462   2
  -1  -5 -22 3172.22 413.156   7
   1  -5 -22 3129.31 416.722   7
   1  -5 -22 3676.20 537.451   6
   1   5  22 3527.11 326.472   5
   1   5  22 2505.18 181.117   4
  -1   5 -22 3953.97 282.060   6
  -1   5 -23 1250.00 210.748   2
   1   5 -23 1266.40 194.830   2
   1   5 -23 1237.68 295.573   1
  -1  -5 -23 1269.00 283.370   7
   1  -5 -23 1296.47 316.294   6
   1  -5 -23 1493.76 288.317   7
   1   5  23 1513.11 219.243   5
  -1   5 -23 1670.49 191.988   6
   1   5 -24 1472.29 212.080   2
   1   5 -24 861.010 256.726   1
  -1   5 -24 1313.94 217.751   2
   1  -5 -24 1170.05 273.250   7
   1  -5 -24 1158.07 294.578   6
  -1  -5 -24 1266.18 284.806   7
  -1  -5  24 1258.37 112.140   5
   1   5  24 1564.99 225.240   5
  -1   5 -24 1861.01 202.824   6
   1   5 -25 178.322 87.0638   2
  -1   5 -25 20.0303 32.7926   2
   1   5 -25 217.791 150.220   1
  -1  -5 -25 213.871 140.277   7
   1  -5 -25 123.585 93.1284   7
   1  -5 -25 49.2004 46.6858   6
   1   5  25 214.473 82.4202   5
  -1  -5  25 138.050 39.1001   5
  -1   5 -25 211.123 72.2535   6
   1   5 -26 381.425 108.468   2
   1   5 -26 449.249 184.007   1
  -1   5 -26 407.129 125.279   2
   1  -5 -26 409.242 162.418   7
  -1  -5 -26 172.760 103.505   6
  -1  -5 -26 495.494 192.319   7
   1  -5 -26 388.810 168.864   6
   1   5  26 672.344 151.382   5
  -1   5 -26 621.491 124.438   6
  -1  -5  26 513.466 77.7976   5
   1   5 -27 89.1311 50.9645   2
  -1   5 -27-0.95432 48.1298   2
   1   5 -27-17.8948 65.9077   1
  -1  -5 -27 140.903 163.839   6
  -1  -5 -27 94.5460 84.0538   7
   1  -5 -27 25.9314 43.6761   7
   1  -5 -27 88.2997 95.2826   6
   1   5  27 114.690 72.4520   5
  -1  -5  27 61.6410 24.2828   5
  -1   5 -27 147.001 69.2994   6
   1   5 -28 27.7876 33.0030   2
  -1   5 -28-26.3503 54.4005   2
   1  -5 -28 20.7474 42.9458   6
  -1  -5 -28 156.030 191.715   6
   1  -5 -28 81.8120 76.1328   7
  -1  -5 -28 46.4374 89.3557   7
  -1   5 -28 47.7738 39.7409   6
   1   5  28 2.12335 41.6606   5
  -1  -5  28 45.5576 22.4400   5
   1   5 -29 95.1792 54.7852   2
  -1   5 -29 82.8192 37.2496   2
   1  -5 -29 127.590 95.6693   6
  -1  -5 -29 11.5077 127.230   6
   1  -5 -29 0.52426 91.3912   7
  -1  -5 -29 91.6899 106.513   7
   1   5  29 159.330 78.9877   5
  -1   5 -29 166.639 81.3108   6
  -1  -5  29 84.7648 36.5269   5
  -1   5 -30 72.1842 27.2303   2
   1   5 -30 156.790 90.4525   2
   1  -5 -30 72.3870 78.0087   7
  -1  -5 -30 254.642 161.517   7
  -1  -5 -30 435.669 269.773   6
   1  -5 -30-9.94292 78.6566   6
   1   5  30 117.853 76.4976   5
  -1  -5  30 115.606 41.3709   5
  -1   5 -30 265.091 98.3211   6
  -1   5 -31 1542.69 262.096   2
   1   5 -31 1475.94 234.674   2
  -1  -5 -31 1638.01 429.161   6
   1  -5 -31 1676.44 387.408   7
  -1  -5 -31 1731.65 375.022   7
   1  -5 -31 1533.86 335.388   6
  -1  -5  31 1686.10 161.263   5
  -1   5 -31 2098.02 245.917   6
   1   5  31 1788.12 281.698   5
   1   5 -32 142.586 89.4260   2
  -1   5 -32 112.136 75.2361   2
  -1  -5 -32-23.9632 89.4044   7
  -1  -5 -32 47.7428 72.1781   6
   1  -5 -32 85.1348 91.1581   7
   1  -5 -32 77.8131 85.2217   6
   1   5  32 137.431 100.718   5
  -1   5 -32 120.797 71.2374   6
  -1  -5  32 67.2875 41.0873   5
  -1   5 -33-8.24841 39.8396   2
   1   5 -33 15.6908 30.1547   2
   1  -5 -33 299.090 149.541   6
  -1  -5 -33 60.9332 89.2311   6
   1  -5 -33-188.491 137.989   7
  -1  -5 -33 152.086 94.4296   7
   1   5  33 50.0132 53.1927   5
  -1   5 -33 241.611 92.3604   6
   1   5 -34 33.7196 50.3835   2
  -1   5 -34 79.0796 71.1171   2
   1  -5 -34 113.326 102.671   7
  -1  -5 -34 118.715 85.6691   6
  -1  -5 -34 45.9454 99.9762   7
   1  -5 -34 78.5924 109.194   6
   1   5  34 20.3448 39.5798   5
  -1   5 -34 229.688 94.5867   6
   1   5 -35 884.080 193.515   2
  -1   5 -35 791.759 199.780   2
   1  -5 -35 1110.50 342.237   7
  -1  -5 -35 932.863 284.221   7
  -1  -5 -35 795.940 317.143   6
   1   5  35 1298.84 272.756   5
  -1   5 -35 1324.24 211.132   6
   1  -5 -35 879.942 250.542   6
   1   5 -36-74.8946 71.8719   2
  -1   5 -36 138.786 97.1232   2
   1  -5 -36 154.137 109.226   7
  -1  -5 -36 27.5739 62.7960   7
  -1  -5 -36 0.70591 62.6885   6
   1  -5 -36 43.9943 68.5219   6
   1   5  36 135.063 97.8568   5
  -1   5 -36 84.9671 54.1441   6
   1   5 -37 67.8238 43.0223   2
  -1   5 -37-96.3724 88.7592   2
  -1  -5 -37-120.190 122.769   6
   1  -5 -37 391.329 204.829   7
  -1  -5 -37 133.413 116.107   7
   1   5  37-4.97631 26.4813   5
   1  -5 -37 301.340 143.143   6
  -1   5 -37 139.411 78.8363   6
   1   5 -38-36.2937 49.1714   2
  -1   5 -38-77.9814 61.8503   2
  -1  -5 -38 163.459 127.814   7
   1  -5 -38 71.5824 95.8188   6
  -1  -5 -39-14.8835 55.0582   6
   1  -5 -39 30.0030 48.8933   6
   1   5 -40-140.900 117.872   2
   1  -5 -40 34.7299 50.7036   6
   1   5 -41-158.943 95.0718   2
   1  -5 -41 105.285 83.9709   6
   1   5 -42 105.020 95.8512   2
   1  -5 -42 57.8812 63.0210   6
   1  -6   0-0.61247 34.0504   1
   1   6   0 88.8056 75.4428   1
  -1  -6   0-11.1110 62.2262   1
  -1   6   0 20.0199 19.3159   2
  -1   6   0 1.14310 22.6079   4
  -1  -6   0 8.47318 15.2243   5
  -1  -6  -1 642.107 138.320   1
   1   6  -1 786.813 169.788   1
  -1  -6   1 786.615 172.852   1
   1  -6  -1 701.269 150.613   1
   1   6   1 741.277 158.010   1
   1  -6   1 735.293 161.147   1
  -1   6  -1 729.159 128.044   2
  -1   6  -1 760.479 99.5470   4
  -1   6   1 723.628 121.448   2
  -1  -6   1 685.364 87.5612   5
  -1   6   1 739.556 97.4863   4
  -1  -6  -1 697.103 91.6535   5
   1   6   2 1063.94 181.430   1
  -1  -6   2 1022.38 199.766   1
  -1  -6  -2 1075.95 183.254   1
   1   6  -2 948.472 186.737   1
   1  -6   2 1078.93 203.248   1
   1  -6  -2 1051.78 181.687   1
  -1   6   2 1067.65 141.465   2
  -1   6  -2 1119.97 159.944   2
  -1   6  -2 1179.88 124.776   4
  -1  -6   2 979.418 102.330   5
  -1   6   2 1114.48 120.291   4
  -1  -6  -2 1200.42 125.652   5
  -1  -6   3 1197.18 220.051   1
  -1  -6  -3 1523.61 206.323   1
   1  -6  -3 1285.05 190.749   1
   1   6   3 1236.58 186.971   1
  -1   6   3 1258.60 154.634   2
  -1   6  -3 1339.35 172.379   2
   1   6  -3 1378.72 233.234   1
   1  -6   3 1520.89 243.853   1
  -1  -6  -3 1203.50 129.753   5
  -1  -6   3 1228.06 110.105   5
  -1   6   3 1482.15 140.245   4
   1   6  -4 290.563 125.801   1
   1   6   4 279.391 94.1465   1
   1  -6  -4 302.515 107.349   1
  -1  -6   4 239.380 100.921   1
  -1  -6  -4 231.609 90.5554   1
   1  -6   4 232.628 99.5892   1
  -1   6   4 302.266 73.3362   4
  -1   6   4 239.469 65.7574   2
  -1   6  -4 231.113 87.9560   2
   1  -6   4 394.566 66.7247   6
  -1  -6   4 236.452 50.4638   5
  -1  -6  -5 6657.43 405.180   1
   1  -6   5 6680.23 536.355   1
  -1  -6   5 6660.46 548.551   1
  -1   6   5 6367.18 325.054   2
  -1   6  -5 6894.68 394.938   2
   1   6  -5 6382.13 509.321   1
   1  -6  -5 6436.93 406.355   1
   1   6   5 6740.31 421.652   1
  -1  -6   5 6420.80 238.961   5
   1  -6   5 6762.45 267.255   6
  -1   6   5 6878.89 304.683   4
  -1  -6   6 114.062 62.9104   1
  -1  -6  -6 220.495 73.9382   1
   1  -6  -6 177.689 75.8743   1
   1   6   6 265.099 91.1316   1
   1  -6   6 118.725 61.9267   1
   1   6  -6 134.655 80.7937   1
  -1   6  -6 268.682 82.9590   2
  -1   6   6 269.966 64.0706   4
  -1  -6   6 229.708 43.6547   5
   1  -6   6 200.007 50.1820   6
  -1  -6  -7-18.9778 17.2683   1
   1   6   7 49.5479 37.5621   1
   1  -6   7 41.4118 71.7642   1
   1  -6  -7 26.4949 43.7833   1
   1   6  -7 10.1694 51.1137   1
  -1  -6   7 38.0867 89.5708   1
  -1   6  -7-18.8822 36.9397   2
  -1   6   7 3.87687 13.5068   4
   1  -6  -7 26.2165 27.2070   5
  -1  -6   7 2.63223 9.83177   5
   1  -6   7 8.78571 9.18073   6
   1   6   8 115.839 60.4277   1
  -1  -6   8 190.988 104.768   1
   1   6  -8 67.3114 34.9425   1
   1  -6   8 129.968 76.2773   1
  -1  -6  -8 133.567 57.7363   1
   1  -6  -8 167.749 62.0778   1
  -1   6   8 126.589 46.9154   4
  -1   6  -8 48.9659 25.9645   2
   1  -6   8 151.243 47.5884   6
  -1  -6   8 156.789 38.1638   5
   1  -6  -8 111.783 60.7992   5
   1  -6  -9 8.19852 29.2957   1
   1   6   9-13.0520 22.2811   1
   1  -6   9 126.070 97.0754   1
  -1  -6  -9 26.0457 37.7859   1
  -1  -6   9-93.8400 106.902   1
   1   6  -9-68.1307 83.6722   1
  -1   6  -9-15.2566 34.5937   2
  -1   6   9 20.2806 21.6883   4
   1  -6   9-10.0244 20.5515   6
  -1  -6   9 16.5060 14.5585   5
   1  -6  -9 7.33786 15.9881   5
  -1  -6 -10 440.591 80.1433   1
   1  -6  10 546.249 175.249   1
   1  -6 -10 531.167 95.0720   1
   1   6  10 357.585 77.7040   1
  -1  -6  10 422.841 142.637   1
   1   6 -10 249.786 115.731   1
  -1   6  10 477.412 88.2543   4
  -1   6 -10 571.279 125.534   2
   1  -6 -10 569.215 113.592   5
   1  -6  10 519.059 94.8851   6
  -1   6 -11 7.91846 35.5223   2
  -1   6  11-52.4339 35.7578   4
   1   6  11 26.9176 14.0414   1
   1   6 -11 34.3902 76.4526   1
   1  -6  11-18.8266 29.9348   1
  -1  -6  11-35.1122 62.0609   1
  -1  -6 -11-3.78744 17.5231   1
   1  -6 -11 7.24373 20.2132   1
  -1  -6 -11 13.9005 39.5468   7
   1  -6  11 31.8936 29.5689   6
  -1  -6  11 1.79199 8.40797   6
   1  -6 -11-2.93497 17.2908   5
  -1   6 -12 2573.71 268.050   2
   1   6  12 2936.32 167.679   4
  -1  -6  12 2311.99 383.437   1
   1  -6 -12 2638.70 165.635   1
   1  -6  12 3033.63 412.590   1
   1   6 -12 2219.69 339.977   1
   1   6  12 2489.49 187.854   1
   1  -6  12 2617.79 235.890   6
  -1  -6 -12 2427.25 245.810   7
  -1   6  12 2672.59 217.226   4
   1  -6 -12 2645.45 243.944   5
  -1  -6  12 2878.28 212.069   6
  -1   6 -13 571.074 132.985   2
   1  -6 -13 420.447 50.2777   1
   1   6  13 421.055 69.2531   1
   1  -6  13 591.064 198.497   1
   1  -6 -13 539.302 48.2153   1
  -1  -6  13 549.238 170.879   1
   1   6 -13 344.819 156.865   1
  -1  -6 -13 413.377 105.292   7
   1  -6  13 447.635 103.224   6
   1   6  13 501.578 70.9855   4
   1  -6 -13 430.130 97.1260   5
  -1   6  13 525.449 97.5705   4
  -1  -6  13 633.680 104.171   6
   1   6  13 519.137 117.567   5
   1   6  14 3.39823 13.7483   3
  -1   6  14 46.1698 21.9555   3
   1   6  14 62.6561 27.0581   4
   1   6  14 48.4438 22.3379   2
  -1   6 -14 56.8796 49.3496   2
  -1  -6  14-28.0688 112.239   1
   1  -6  14 69.8329 66.2080   1
   1   6 -14-3.98076 35.6034   1
   1  -6 -14 31.5815 42.5030   7
  -1  -6 -14 31.0099 42.0023   7
   1   6  14 48.2224 42.7917   5
  -1   6  14 89.3348 52.5563   4
   1  -6 -14 44.3269 35.7529   5
   1  -6  14 32.5081 33.1767   6
  -1  -6  14 76.5257 48.2646   6
   1   6  15 8.00675 9.53405   2
  -1   6 -15 5.53225 44.4232   2
   1   6  15 34.3479 20.7627   3
  -1   6  15-2.59599 6.17821   3
   1   6 -15 79.3936 58.0084   2
   1   6  15-0.12128 9.09134   4
   1   6 -15 5.81597 49.7038   1
  -1  -6 -15 41.3872 65.0554   7
   1  -6 -15 148.585 77.5965   7
   1   6  15-5.91784 29.3654   5
   1  -6  15 47.9773 38.3049   6
  -1   6  15-3.50506 25.1258   4
  -1   6 -16 35.3486 43.3110   2
   1   6 -16 69.5235 63.3520   2
   1   6  16 18.1436 19.4066   4
   1   6  16 11.2990 6.34497   2
   1   6 -16-40.2579 54.7463   1
   1  -6 -16 21.2225 19.1050   7
  -1  -6 -16 28.4007 52.5445   7
   1  -6  16 62.8977 61.7910   6
   1   6  16 111.905 79.4028   5
  -1   6  16 60.1580 40.3766   4
   1   6 -17 2793.08 409.372   1
   1   6 -17 2916.86 284.695   2
  -1   6 -17 2535.37 296.258   2
   1  -6 -17 2910.94 328.747   7
  -1  -6 -17 2516.76 305.913   7
   1   6  17 2924.67 177.937   4
   1   6  17 3511.21 332.401   5
  -1   6  17 3058.40 270.088   4
   1   6 -18 782.386 153.138   2
  -1   6 -18 766.278 158.332   2
   1   6 -18 678.489 222.593   1
   1  -6 -18 763.002 177.966   7
  -1  -6 -18 590.812 164.743   7
   1   6  18 1115.58 193.342   5
   1   6  18 669.709 84.8558   4
  -1   6  18 556.093 121.576   4
   1   6 -19 2911.17 437.329   1
  -1   6 -19 2931.58 312.438   2
   1   6 -19 3315.87 312.326   2
   1  -6 -19 3333.34 376.769   7
  -1  -6 -19 3028.69 363.515   7
   1   6  19 3090.12 192.938   4
   1   6  19 4176.16 380.777   5
  -1   6  19 2902.92 281.465   4
  -1   6 -20-81.0662 79.2852   2
   1   6 -20-1.27436 22.8709   2
   1   6 -20 131.419 135.463   1
  -1  -6 -20 28.5155 61.3263   7
   1  -6 -20 62.2433 78.1622   7
  -1   6  20 66.1889 53.1501   4
   1   6  20 63.6235 57.3322   5
   1   6  20 58.7810 33.2175   4
   1   6 -21 1948.01 247.932   2
  -1   6 -21 1590.96 228.989   2
   1   6 -21 1536.49 332.988   1
  -1  -6 -21 1535.65 278.776   7
   1  -6 -21 1707.92 289.262   7
   1   6  21 1781.47 157.913   4
  -1   6  21 1668.76 227.665   4
   1   6  21 2380.64 298.809   5
  -1   6 -22-58.0478 84.1168   2
   1   6 -22 23.0050 108.693   1
   1   6 -22 147.598 80.6326   2
  -1  -6 -22 88.9890 92.0162   7
   1  -6 -22 54.0711 64.4078   6
   1  -6 -22 67.7995 47.9347   7
   1   6  22 26.4371 32.6855   4
  -1   6  22 39.5500 29.8359   4
   1   6  22 111.153 76.5493   5
   1   6 -23 159.951 121.625   1
   1   6 -23 34.1926 47.9475   2
  -1   6 -23-6.61526 54.6806   2
  -1  -6 -23-110.506 80.4419   7
   1  -6 -23-96.3043 77.4808   7
  -1   6  23-62.8151 76.1803   4
   1   6  23 17.6159 26.1707   5
   1   6  23 1.43339 16.3296   4
   1   6 -24 299.780 168.422   1
   1   6 -24 479.361 125.512   2
  -1   6 -24 374.543 121.747   2
   1  -6 -24 431.695 174.483   7
  -1  -6 -24 664.828 195.478   7
   1  -6 -24 401.555 180.266   6
   1   6  24 441.301 81.3055   4
   1   6  24 640.589 163.260   5
   1   6 -25 25.3676 51.0087   1
   1   6 -25 51.0467 60.5031   2
  -1   6 -25 55.0030 55.3043   2
   1  -6 -25 58.0231 80.0505   7
  -1  -6 -25-4.56097 60.2012   7
   1  -6 -25-42.2014 105.667   6
  -1  -6  25 33.5958 20.3943   5
   1   6  25 131.105 97.6652   5
   1   6 -26 428.621 162.897   1
   1   6 -26 272.013 98.2100   2
  -1   6 -26 175.524 82.5008   2
   1  -6 -26 389.940 201.925   6
   1  -6 -26 338.855 148.978   7
  -1  -6 -26 262.591 129.899   7
   1   6  26 432.175 122.325   5
  -1  -6  26 387.345 61.7772   5
  -1   6 -27 50.4770 45.4457   2
   1   6 -27 130.535 62.0055   2
  -1  -6 -27 196.106 143.933   7
   1  -6 -27 156.146 107.673   6
   1  -6 -27 204.359 123.133   7
  -1  -6  27 141.146 36.3131   5
   1   6  27 130.408 80.5673   5
  -1   6 -28 213.603 85.5581   2
   1   6 -28 272.226 88.0064   2
  -1  -6 -28 114.847 112.084   7
   1  -6 -28 144.757 112.681   6
   1  -6 -28 208.119 126.584   7
  -1  -6  28 250.399 53.4017   5
   1   6  28 295.173 118.356   5
   1   6 -29 166.231 88.7584   2
  -1   6 -29 197.234 79.0908   2
  -1  -6 -29 180.632 198.533   6
   1  -6 -29 238.585 131.219   7
  -1  -6 -29 26.4203 41.9028   7
   1  -6 -29 39.9563 64.3098   6
   1   6  29 279.334 109.874   5
  -1   6 -30 88.0143 78.1662   2
   1   6 -30 17.0316 49.5247   2
  -1  -6 -30 65.0187 65.6867   7
   1  -6 -30-78.3060 147.326   7
   1  -6 -30-42.7928 68.5464   6
  -1  -6 -30-233.936 190.113   6
   1   6  30 187.611 80.9451   5
   1   6 -31 168.416 96.3147   2
  -1   6 -31 5.29777 41.2727   2
   1  -6 -31-72.6547 81.8942   6
   1  -6 -31 224.960 139.469   7
  -1  -6 -31 99.8035 94.1512   7
  -1  -6 -31 252.136 190.284   6
   1   6  31 184.620 75.0948   5
   1   6 -32 136.863 78.9491   2
  -1   6 -32 227.490 122.970   2
   1  -6 -32 100.415 96.0249   6
  -1  -6 -32 154.037 105.209   7
   1  -6 -32 97.0886 140.691   7
  -1  -6 -32 415.237 242.449   6
   1   6  32 217.027 114.026   5
   1   6 -33 14.7710 39.8164   2
  -1   6 -33 105.763 88.2494   2
  -1  -6 -33-66.3440 102.031   6
  -1  -6 -33 250.037 137.252   7
   1  -6 -33 74.3574 94.9828   7
   1  -6 -33 58.2808 51.8690   6
   1   6  33 155.654 86.8841   5
   1   6 -34-44.9224 49.7058   2
  -1   6 -34 128.281 91.9120   2
   1  -6 -34 46.4925 84.7881   6
   1  -6 -34 209.369 152.981   7
  -1  -6 -34-171.787 159.264   6
  -1  -6 -34 246.719 155.381   7
   1   6  34 7.82958 30.6581   5
   1   6 -35-50.7392 30.4746   2
  -1   6 -35-42.6091 55.3820   2
   1  -6 -35 209.819 129.749   6
   1  -6 -35-44.3201 77.4858   7
  -1  -6 -35-34.2846 77.3643   6
  -1  -6 -35 169.851 146.090   7
   1   6  35-28.3083 46.0623   5
   1   6 -36 80.1336 49.2488   2
  -1   6 -36-27.5030 45.7675   2
   1  -6 -36 80.1844 79.4254   6
  -1  -6 -36 257.153 186.150   6
  -1  -6 -36 59.2961 83.5358   7
   1   6  36-34.0402 78.9067   5
  -1   6 -37 21.6210 47.0443   2
   1   6 -37 124.152 83.6449   2
  -1  -6 -37 1.54204 92.4828   6
   1  -6 -37 100.467 88.8133   6
   1   6 -38 177.726 114.633   2
  -1   6 -38-39.5598 49.9444   2
   1  -6 -38 91.7565 85.3240   6
   1   6 -39-55.4102 72.9157   2
   1  -6 -39 170.895 118.588   6
   1  -6 -40-29.4142 51.1806   6
   1   7   0 32.0544 54.2495   1
  -1  -7   0-10.7170 37.5258   1
   1  -7   0-44.7139 55.5370   1
  -1   7   0 19.3726 25.0484   4
  -1   7   0 7.72882 31.0325   2
  -1  -7   1 106.145 68.8056   1
   1   7  -1 173.951 104.281   1
   1  -7  -1 150.474 88.1519   1
  -1  -7  -1 225.977 99.8213   1
   1   7   1 169.182 91.5665   1
   1  -7   1 170.846 84.7738   1
  -1   7   1 115.290 46.1082   4
  -1   7  -1 169.406 52.6832   4
  -1   7   1 118.782 60.4663   2
  -1   7  -1 110.554 53.8974   2
  -1  -7   1 133.377 46.5173   5
  -1  -7   2 2012.10 298.197   1
  -1  -7  -2 2036.73 270.270   1
  -1   7   2 1955.71 209.929   2
  -1   7  -2 1975.19 225.146   2
   1  -7   2 1912.49 294.768   1
   1   7   2 1764.06 249.266   1
   1   7  -2 1607.56 266.986   1
  -1   7  -2 2250.04 184.127   4
   1  -7  -2 2019.19 281.904   1
  -1   7   2 2013.93 174.043   4
  -1  -7   2 1811.01 153.893   5
  -1  -7   3 3160.00 386.070   1
  -1  -7  -3 2948.45 314.010   1
  -1   7  -3 3044.24 283.416   2
  -1   7  -3 3454.10 228.901   4
   1   7   3 2850.80 308.767   1
   1   7  -3 2888.42 354.557   1
  -1   7   3 2909.05 251.820   2
   1  -7   3 3251.43 393.926   1
   1  -7  -3 3311.31 343.753   1
  -1   7   3 3102.22 216.758   4
  -1  -7   3 2855.70 188.352   5
   1   7  -4 225.671 100.313   1
   1  -7   4 255.343 123.794   1
  -1  -7   4 188.539 93.5292   1
   1  -7  -4 298.775 103.494   1
  -1  -7  -4 252.615 97.3990   1
   1   7   4 194.465 90.4181   1
  -1   7  -4 310.262 104.017   2
  -1   7   4 218.168 73.9504   2
  -1   7   4 325.447 76.9650   4
  -1  -7   4 209.101 54.7305   5
   1  -7   4 263.666 58.5669   6
  -1  -7  -5 3471.70 320.665   1
   1   7  -5 3166.57 389.448   1
   1   7   5 3217.01 315.851   1
  -1  -7   5 3980.02 451.360   1
  -1   7   5 3212.28 255.362   2
   1  -7   5 3446.94 432.065   1
  -1   7  -5 3307.69 300.691   2
   1  -7  -5 3443.00 331.384   1
   1  -7  -5 4195.49 321.767   5
  -1  -7   5 3206.97 189.838   5
   1  -7   5 3629.70 209.094   6
  -1   7   5 3780.67 241.987   4
  -1  -7  -6 3930.98 329.236   1
   1   7   6 4107.22 351.345   1
  -1  -7   6 4554.67 496.581   1
   1   7  -6 3614.31 434.500   1
   1  -7   6 4456.93 491.434   1
  -1   7  -6 4288.74 345.415   2
   1  -7  -6 4303.76 362.327   1
  -1  -7   6 4019.60 207.711   5
   1  -7   6 4500.39 246.632   6
  -1   7   6 4663.24 273.695   4
   1  -7  -6 5104.28 357.027   5
  -1  -7  -7 2567.17 253.402   1
   1   7  -7 2594.03 360.936   1
  -1   7  -7 2873.86 284.385   2
   1  -7  -7 2705.65 273.027   1
   1   7   7 2409.19 258.510   1
   1  -7   7 3094.69 415.154   1
  -1  -7   7 2587.68 389.525   1
  -1  -7   7 2630.46 162.988   5
  -1   7   7 2753.42 211.006   4
   1  -7   7 2769.64 199.783   6
   1  -7  -7 3767.19 330.176   5
   1   7  -8 158.224 92.5568   1
   1  -7   8 298.133 140.606   1
  -1  -7  -8 189.539 68.9429   1
   1   7   8 259.546 85.7328   1
  -1  -7   8 281.230 140.290   1
   1  -7  -8 285.847 93.5496   1
  -1   7  -8 203.167 81.5479   2
  -1   7   8 296.957 72.0349   4
   1  -7  -8 401.539 106.538   5
   1  -7   8 271.039 65.5371   6
  -1  -7   8 189.282 45.2722   5
   1   7  -9 11.2786 78.7501   1
   1   7   9 46.0647 35.9358   1
   1  -7   9 104.001 102.076   1
  -1  -7   9 20.9239 47.5065   1
  -1  -7  -9 56.0720 39.1688   1
   1  -7  -9 56.6185 38.1513   1
  -1   7  -9 111.855 76.5545   2
   1   7   9 78.4732 43.4326   2
  -1   7   9 83.8798 51.9611   4
  -1  -7   9 56.0261 30.4190   5
   1  -7  -9 41.6864 46.0092   5
   1  -7   9 91.5683 43.5288   6
   1  -7  10 9287.46 747.055   1
   1   7  10 8676.22 336.548   2
   1  -7 -10 8747.01 425.566   1
   1   7 -10 8158.19 676.608   1
   1   7 -10 8788.43 480.829   2
  -1   7 -10 7774.63 492.640   2
  -1  -7  10 8893.44 739.021   1
   1   7  10 7816.34 408.746   1
  -1  -7 -10 7360.28 365.641   1
   1  -7  10 7870.47 384.846   6
   1  -7 -10 8693.18 461.615   5
  -1   7  10 8619.60 390.104   4
  -1  -7  10 9391.58 310.911   5
  -1  -7 -11 16.2560 26.4092   1
   1  -7 -11 22.3039 28.5083   1
   1   7 -11 291.919 173.852   1
   1   7 -11 226.208 112.930   2
  -1   7  11 23.1403 32.3487   4
   1   7  11 43.2029 42.8770   2
  -1   7 -11 114.164 89.3669   2
   1   7  11 29.7550 30.0839   1
   1  -7  11 50.9265 47.7169   6
  -1  -7  11 35.9717 40.7705   5
   1  -7 -12 9068.54 360.825   1
  -1   7 -12 8737.28 537.060   2
   1   7 -12 8541.06 708.657   1
   1   7 -12 10067.7 530.491   2
   1   7  12 9274.69 320.892   2
  -1  -7 -12 8056.83 318.049   1
   1  -7  12 9262.25 463.477   6
  -1  -7 -12 9504.29 523.660   7
  -1   7  12 9092.54 413.415   4
   1   7  12 9234.62 332.035   4
  -1  -7  12 10198.3 303.159   5
   1   7 -13 151.422 111.234   2
  -1   7 -13 227.292 114.626   2
   1   7  13 123.384 43.2697   2
   1   7  13 130.390 55.1107   4
   1  -7 -13 50.3229 27.8069   1
   1   7 -13 158.427 139.490   1
  -1  -7 -13 174.105 91.9027   7
   1  -7  13 87.4999 60.1008   6
  -1   7  13 135.147 60.2882   4
   1   7 -14 3181.75 442.148   1
  -1   7 -14 3265.96 342.441   2
   1   7 -14 3447.79 320.532   2
   1   7  14 3146.53 172.058   2
   1  -7 -14 3533.82 347.299   7
   1  -7  14 3129.44 294.544   6
  -1  -7 -14 3211.67 313.971   7
   1   7  14 3249.02 199.864   4
  -1   7  14 3460.84 270.265   4
  -1   7 -15 23.7900 40.3742   2
   1   7 -15 38.4412 39.1894   2
   1   7  15 26.1658 26.5445   4
  -1   7  15 50.4710 27.8666   3
   1   7  15 21.2733 12.5489   2
   1   7  15 13.1693 19.1089   3
   1   7 -15-22.5605 75.5787   1
   1  -7 -15 38.0718 50.1347   7
  -1  -7 -15 30.5143 56.3153   7
  -1   7  15 46.7640 48.3048   4
  -1   7 -16 764.456 153.982   2
   1   7 -16 1099.86 183.638   2
   1   7  16 977.605 82.1116   2
  -1   7  16 801.830 62.6356   3
   1   7  16 705.262 83.6330   3
   1   7 -16 905.583 233.680   1
  -1  -7 -16 969.114 185.529   7
   1  -7 -16 836.768 170.651   7
   1   7  16 965.460 111.430   4
  -1   7  16 865.295 140.307   4
   1   7 -17 184.992 91.6150   2
   1   7  17 194.310 49.8578   4
  -1   7 -17 119.729 65.2504   2
   1   7  17 204.430 30.3931   2
   1   7 -17 141.245 107.418   1
  -1  -7 -17 248.134 92.7014   7
   1  -7 -17 107.407 39.0330   7
  -1   7  17 224.103 80.2266   4
  -1   7 -18 428.888 125.101   2
   1   7 -18 472.422 181.963   1
   1   7  18 354.430 68.2463   4
   1   7 -18 383.480 114.153   2
  -1  -7 -18 435.806 137.578   7
   1  -7 -18 550.887 155.792   7
  -1   7  18 400.612 101.356   4
   1   7  19-11.7570 23.6714   4
   1   7 -19-17.2333 53.8943   1
   1   7 -19 77.3325 76.5929   2
  -1   7 -19 35.5496 45.0521   2
  -1  -7 -19-48.0470 64.7403   7
   1  -7 -19 12.2174 53.7655   7
  -1   7  19 73.8021 54.5060   4
   1   7 -20 597.343 145.645   2
   1   7 -20 585.953 218.715   1
  -1   7 -20 637.033 154.335   2
   1  -7 -20 514.911 156.863   7
  -1  -7 -20 683.426 178.192   7
   1   7  20 559.341 96.6606   4
  -1   7  20 594.601 134.152   4
  -1   7 -21 895.048 177.138   2
   1   7 -21 873.423 179.361   2
   1   7 -21 976.912 272.121   1
   1  -7 -21 860.450 210.346   7
  -1  -7 -21 1098.13 239.225   7
   1   7  21 953.047 122.810   4
  -1   7  21 1016.77 181.384   4
  -1   7 -22 422.783 136.127   2
   1   7 -22 503.361 208.422   1
   1   7 -22 433.845 133.608   2
  -1  -7 -22 347.805 129.946   7
   1  -7 -22 468.106 158.436   7
   1   7  22 389.127 82.3719   4
  -1   7  22 310.413 97.4371   4
  -1   7 -23 224.099 106.057   2
   1   7 -23 364.093 117.088   2
   1   7 -23 181.027 167.409   1
  -1  -7 -23 248.886 124.967   7
   1  -7 -23 259.956 129.136   7
   1  -7 -23 101.179 100.179   6
   1   7  23 271.499 72.8934   4
  -1   7  23 101.348 48.7514   4
   1   7 -24 305.243 109.901   2
   1   7 -24 339.569 173.886   1
  -1   7 -24 349.179 134.056   2
  -1  -7 -24 293.804 142.430   7
   1  -7 -24 322.617 137.661   7
   1  -7 -24 221.676 173.537   6
  -1   7  24 158.638 50.0801   4
   1   7  24 242.127 72.3560   4
   1   7 -25 847.488 183.747   2
  -1   7 -25 693.345 170.705   2
   1  -7 -25 762.824 230.268   7
   1  -7 -25 715.265 275.597   6
  -1  -7 -25 816.073 231.785   7
  -1   7  25 553.068 137.974   4
   1   7  25 677.101 112.935   4
   1   7 -26 71.8045 60.9070   2
  -1   7 -26 56.1964 70.4282   2
   1  -7 -26 27.8306 64.1999   7
   1  -7 -26 95.8896 150.139   6
  -1  -7 -26 110.890 83.9509   7
   1   7  26-4.44259 35.9604   4
  -1   7 -27 182.741 104.328   2
   1   7 -27 215.024 88.8073   2
   1  -7 -27 394.545 194.077   7
  -1  -7 -27 181.562 125.498   7
   1  -7 -27 296.997 159.127   6
   1   7 -28-36.7418 56.7602   2
  -1   7 -28-42.3768 54.5087   2
  -1  -7 -28 102.806 93.4058   7
   1  -7 -28-108.739 101.520   7
   1  -7 -28-59.7119 41.5356   6
   1   7 -29 227.782 102.559   2
  -1   7 -29 140.172 97.6047   2
  -1  -7 -29 283.317 162.602   7
   1  -7 -29 107.188 100.428   6
  -1  -7 -29 132.530 147.087   6
   1  -7 -29 298.912 174.828   7
  -1   7 -30 82.9273 68.0870   2
   1   7 -30 126.118 80.9669   2
  -1  -7 -30 123.719 127.176   7
   1  -7 -30-91.7807 97.5580   7
   1  -7 -30-29.7021 62.2891   6
  -1  -7 -30 83.3903 147.072   6
   1   7 -31-70.8268 82.8803   2
  -1   7 -31-117.777 93.4539   2
   1  -7 -31-243.174 157.392   7
  -1  -7 -31 21.6072 124.336   6
  -1  -7 -31-54.0108 77.8274   7
   1  -7 -31-42.2377 68.6360   6
  -1   7 -32 229.782 115.682   2
   1   7 -32 256.784 106.274   2
  -1  -7 -32-9.43306 69.1290   6
   1  -7 -32 302.744 174.700   7
   1  -7 -32 131.286 111.095   6
  -1  -7 -32 224.050 151.921   7
   1   7 -33 310.629 119.973   2
  -1   7 -33 244.060 120.201   2
   1  -7 -33 215.320 141.779   6
   1  -7 -33 373.924 182.399   7
  -1  -7 -33 128.689 121.708   7
  -1  -7 -33 195.748 173.439   6
   1   7 -34 612.762 173.442   2
  -1   7 -34 391.602 150.621   2
  -1  -7 -34 731.340 280.697   7
   1  -7 -34 169.860 122.584   6
  -1  -7 -34 945.620 371.703   6
   1   7 -35-66.4002 64.7908   2
  -1   7 -35-128.109 116.005   2
  -1  -7 -35 154.811 155.728   6
  -1  -7 -35 94.5180 140.339   7
   1  -7 -35-106.004 97.0099   6
  -1  -7 -36 398.836 240.780   6
   1  -7 -36 301.287 163.505   6
   1  -7 -37 521.637 205.468   6
  -1  -7 -37 508.078 266.114   6
  -1  -8   0 66.1735 82.2447   1
   1  -8   0-40.3448 46.5585   1
   1   8   0 11.9292 30.7747   1
   1   8   0-23.4357 29.6826   2
  -1   8   0 57.2978 43.4083   4
  -1   8   0-32.7887 41.7255   2
   1   8  -1 311.661 120.733   1
   1  -8  -1 451.077 166.887   1
   1   8   1 298.249 118.358   1
   1  -8   1 303.798 121.293   1
  -1  -8  -1 351.757 117.515   1
  -1  -8   1 443.731 158.022   1
   1   8  -1 551.071 120.679   2
   1   8   1 524.346 110.105   2
  -1   8  -1 455.633 88.0450   4
  -1   8   1 474.200 92.5755   4
  -1   8   1 505.705 117.191   2
  -1   8  -1 391.578 103.656   2
   1  -8   2 817.051 211.012   1
   1   8  -2 720.106 190.513   1
   1   8   2 635.134 154.564   1
   1  -8  -2 668.459 172.272   1
  -1  -8   2 840.794 212.589   1
  -1  -8  -2 666.735 169.413   1
  -1   8  -2 995.282 134.089   4
   1   8  -2 807.795 142.884   2
   1   8   2 707.132 123.879   2
  -1   8   2 705.990 136.630   2
  -1   8  -2 636.403 136.857   2
  -1  -8  -2 682.887 111.803   5
  -1   8   2 844.876 123.253   4
   1  -8   3 300.925 108.834   1
  -1  -8  -3 356.315 118.903   1
   1  -8  -3 267.772 109.565   1
  -1  -8   3 333.164 126.145   1
   1   8  -3 381.557 142.352   1
   1   8   3 223.929 87.2804   1
   1   8   3 529.436 110.254   2
   1   8  -3 414.515 109.697   2
  -1   8   3 264.890 83.4958   2
  -1   8  -3 438.721 90.9892   4
  -1   8   3 383.359 87.6259   4
  -1   8  -3 364.860 106.311   2
   1  -8  -3 517.510 116.790   5
  -1  -8  -3 365.892 82.7281   5
   1  -8   4 1015.34 246.199   1
   1  -8  -4 929.139 194.094   1
  -1  -8  -4 992.641 197.235   1
  -1  -8   4 982.985 249.803   1
   1   8  -4 1244.36 253.030   1
   1   8   4 1062.43 144.655   2
   1   8   4 973.382 188.391   1
  -1   8   4 1073.85 162.654   2
  -1   8  -4 1166.04 190.193   2
   1   8  -4 1263.46 180.084   2
  -1   8  -4 1380.44 160.163   4
  -1   8   4 1119.39 140.432   4
  -1  -8   4 1150.81 127.721   5
   1  -8   4 1273.86 130.822   6
   1  -8  -4 1360.31 191.554   5
   1   8  -5 0.32104 66.4671   1
   1  -8  -5 30.9313 68.6313   1
   1  -8   5-28.0595 28.6247   1
  -1  -8   5 61.8813 73.7654   1
  -1  -8  -5-59.6820 64.0517   1
  -1   8  -5-47.5171 49.5417   2
  -1   8   5 42.2478 37.5099   4
  -1   8   5-36.4739 31.5156   2
   1   8  -5-18.1707 29.9830   2
   1   8   5 7.37803 16.6735   2
   1   8   5-0.43455 47.6416   1
   1  -8  -5 56.3378 42.4295   5
  -1  -8   5-6.51463 18.3210   5
   1  -8   5 66.2811 33.2941   6
   1  -8  -6 57.3383 55.5584   1
   1   8  -6 14.9059 44.7910   1
  -1  -8  -6-8.75613 28.5898   1
  -1  -8   6 57.9734 83.1845   1
   1  -8   6 70.5256 68.4276   1
   1   8   6 1.43604 58.7528   1
   1   8  -6 0.49091 37.9120   2
  -1   8  -6 28.0778 42.5641   2
  -1   8   6 43.2069 42.3662   4
   1   8   6 42.3173 36.4720   2
  -1  -8   6-19.7886 20.0958   5
   1  -8   6 8.51805 16.9986   6
  -1  -8  -7 870.362 163.631   1
   1  -8  -7 906.376 175.463   1
   1   8  -7 855.278 233.301   1
  -1   8  -7 791.644 153.962   2
   1   8  -7 975.665 162.397   2
   1   8   7 781.385 157.330   1
   1   8   7 958.295 131.375   2
  -1  -8   7 860.067 103.129   5
  -1   8   7 987.466 134.163   4
   1  -8   7 1027.24 127.812   6
  -1  -8  -8-49.6999 63.3521   1
   1  -8  -8 5.45904 28.3998   1
   1   8  -8 34.1460 69.0464   1
  -1   8  -8-30.2161 59.9874   2
  -1   8   8-12.5233 26.0438   4
   1   8  -8-1.71456 45.4430   2
   1   8   8 13.1109 23.1395   2
   1  -8   8 1.25248 10.7440   6
  -1  -8   8 4.71761 19.0786   5
   1  -8  -9-69.3282 64.5551   1
  -1  -8  -9 1.48089 31.4874   1
   1   8  -9-64.7816 56.3181   1
   1   8  -9-37.2877 46.5263   2
  -1   8   9-11.5985 24.4378   4
   1   8   9 2.99634 27.5835   2
  -1  -8   9 11.6722 18.6639   5
   1  -8   9 15.9006 24.7687   6
   1  -8 -10 437.119 101.528   1
   1   8 -10 443.960 175.680   1
  -1  -8 -10 503.512 109.241   1
  -1   8 -10 609.559 146.558   2
   1   8 -10 650.256 143.580   2
   1   8  10 549.394 93.1938   2
  -1   8  10 470.998 98.8881   4
   1  -8  10 461.338 97.7835   6
  -1  -8  10 555.673 75.6446   5
  -1  -8 -11 215.566 65.8718   1
   1  -8 -11 181.769 59.1218   1
   1   8 -11 266.246 164.232   1
   1   8 -11 304.158 108.059   2
  -1   8 -11 160.194 77.8595   2
   1   8  11 432.328 78.2530   4
  -1   8  11 290.834 76.1175   4
   1   8  11 278.003 65.6815   2
  -1  -8  11 313.954 58.9805   5
  -1  -8 -12 1992.95 175.147   1
   1  -8 -12 1976.41 188.000   1
   1   8  12 2253.78 179.300   2
   1   8 -12 2079.93 372.411   1
  -1   8 -12 1716.97 252.599   2
   1   8 -12 2193.71 261.667   2
  -1  -8  12 2110.26 144.563   5
   1   8  12 2065.37 170.808   4
  -1   8  12 2053.19 206.727   4
   1   8  13 1114.83 121.516   2
   1   8 -13 1241.01 200.253   2
   1   8 -13 1317.62 311.848   1
  -1   8 -13 810.137 174.652   2
  -1  -8 -13 1073.21 117.185   1
   1  -8 -13 1136.62 122.999   1
  -1  -8 -13 1250.76 206.280   7
  -1  -8  13 1226.65 109.578   5
  -1   8  13 1209.49 166.244   4
   1   8  13 1220.95 131.506   4
  -1   8 -14 6.53306 51.7960   2
   1   8  14 13.4100 24.6350   2
   1   8  14 24.8048 25.6420   4
   1   8 -14 148.611 100.456   1
   1   8 -14 24.2558 36.3038   2
   1  -8 -14 45.7189 20.0763   1
  -1  -8 -14 44.9443 43.5056   7
  -1   8  14 115.238 50.2371   4
  -1  -8  14 13.9013 10.9417   5
  -1   8 -15 53.2778 53.5440   2
   1   8  15 70.0784 31.2012   2
   1   8 -15 64.6331 50.0969   2
   1   8  15 92.7023 38.4692   4
   1   8 -15 112.377 85.1063   1
   1  -8 -15 83.2377 69.8736   7
  -1  -8 -15 107.883 66.1707   7
  -1   8  15 158.742 67.8708   4
  -1  -8  15 61.5062 22.8071   5
   1   8  16 535.908 84.3856   3
  -1   8 -16 451.766 126.539   2
   1   8 -16 360.787 163.982   1
  -1   8  16 324.377 56.2302   3
   1   8  16 487.056 85.5842   4
   1   8  16 444.596 65.9599   2
   1   8 -16 421.521 118.246   2
  -1  -8 -16 372.472 116.145   7
   1  -8 -16 472.829 145.538   7
  -1  -8  16 525.334 69.3311   5
  -1   8  16 531.541 115.470   4
  -1   8 -17 433.345 135.164   2
   1   8 -17 560.248 140.539   2
   1   8  17 456.397 58.9059   2
   1   8 -17 369.114 170.647   1
   1   8  17 547.550 92.7838   4
   1   8  17 400.709 63.9763   3
   1  -8 -17 494.450 139.033   7
  -1  -8 -17 399.839 133.678   7
  -1  -8  17 478.435 64.8732   5
  -1   8  17 515.299 116.478   4
  -1   8 -18 2.85305 63.2618   2
   1   8  18 55.1769 29.7972   4
   1   8 -18 19.3927 39.8322   2
   1   8 -18-15.4603 49.2948   1
   1  -8 -18 76.8217 45.8067   7
  -1  -8 -18 31.8681 55.9455   7
  -1   8  18 39.4470 47.6982   4
   1   8 -19 884.761 256.587   1
  -1   8 -19 685.301 175.696   2
   1   8 -19 926.382 183.936   2
  -1  -8 -19 784.288 191.161   7
   1  -8 -19 1074.07 221.638   7
   1   8  19 795.498 113.390   4
  -1   8  19 1004.17 173.815   4
  -1   8 -20 96.9486 63.0252   2
   1   8 -20 103.078 80.4459   2
   1   8 -20-13.8432 48.8463   1
   1  -8 -20 100.366 75.6594   7
  -1  -8 -20 16.3844 66.9138   7
   1   8  20 2.70118 19.5428   4
  -1   8  20 18.9288 37.1527   4
   1   8 -21-7.18958 57.2834   2
  -1   8 -21 14.1688 53.7602   2
   1  -8 -21-8.75507 27.2691   7
  -1  -8 -21 30.9419 50.5753   7
   1   8  21 40.4192 31.6652   4
  -1   8  21 98.8549 77.7297   4
   1   8 -22-1.22683 31.4045   2
  -1   8 -22-6.57940 39.0002   2
   1  -8 -22 4.59328 32.0244   7
  -1  -8 -22 0.35566 51.7576   7
  -1   8  22 7.44469 41.9621   4
   1   8  22 32.7659 25.7030   4
   1   8 -23-17.4530 38.5326   2
  -1   8 -23-18.7242 65.9256   2
  -1  -8 -23 73.0156 71.3284   7
   1  -8 -23 34.8017 83.9578   7
  -1   8  23-20.1861 49.1885   4
   1   8  23 10.8097 29.4326   4
   1   8 -24 19.0615 55.7773   2
  -1   8 -24-1.20448 54.4189   2
  -1  -8 -24-13.1571 58.0193   7
   1  -8 -24 55.3994 78.3516   7
   1   8  24-11.8984 21.4428   4
  -1   8  24-14.7476 65.3123   4
  -1   8 -25-28.6323 84.8528   2
   1   8 -25 156.598 103.042   2
   1  -8 -25-54.3935 87.7462   6
   1  -8 -25 15.1396 45.0398   7
  -1  -8 -25 69.5114 51.4326   7
  -1   8  25-13.4840 27.2031   4
   1   8 -26 88.7519 69.7768   2
  -1   8 -26-1.88818 48.6735   2
  -1  -8 -26-194.253 123.227   7
   1  -8 -26-286.437 184.624   6
   1  -8 -26 96.2254 87.7669   7
  -1   8  26-153.863 83.4403   4
   1   8 -27 15.6662 37.2180   2
  -1   8 -27-76.3940 51.7593   2
  -1  -8 -27-113.458 98.3560   7
   1  -8 -27 39.1399 79.6361   6
   1  -8 -27 121.417 100.802   7
  -1   8 -28 224.585 105.316   2
   1   8 -28 164.325 110.319   2
  -1  -8 -28 344.790 173.760   7
   1  -8 -28 222.520 132.321   7
   1  -8 -28 212.442 164.929   6
   1   8 -29-104.527 93.4707   2
  -1   8 -29-122.850 97.1096   2
   1  -8 -29 91.1777 170.715   7
  -1  -8 -29 40.6203 69.2103   7
   1  -8 -29-325.686 185.754   6
  -1   8 -30-50.3907 84.7676   2
   1   8 -30-24.8570 69.8953   2
   1  -8 -30-308.720 172.057   7
   1  -8 -30-296.628 177.535   6
  -1  -8 -30-16.9003 60.4754   7
  -1  -8 -30 36.1111 108.236   6
  -1   8 -31-60.9310 74.4636   2
   1   8 -31 119.845 90.3870   2
   1  -8 -31 120.067 113.517   7
  -1  -8 -31 269.152 164.676   7
   1  -8 -31-51.5844 78.5212   6
   1   8 -32-35.6906 60.4742   2
  -1  -8 -32-119.842 118.555   7
  -1  -8 -32-218.244 129.566   6
   1  -8 -32 1.80423 31.9926   6
   1  -8 -33-64.9636 49.6230   6
  -1  -8 -33 50.6322 100.532   6
  -1  -8 -34 288.713 223.402   6
  -1  -8 -35 27.1079 82.9213   6
   1  -9   0 11.9141 94.7784   1
  -1  -9   0 28.3802 40.3843   1
  -1   9   0 107.869 54.2413   4
   1   9   0-93.1114 85.8919   1
  -1   9   0 130.490 83.0072   2
   1   9   0 80.8916 63.1172   2
  -1  -9   0 21.4825 23.6063   5
   1  -9   1 176.516 113.281   1
   1  -9  -1 214.253 111.384   1
  -1  -9   1 1.69976 71.3363   1
  -1  -9  -1 245.171 105.311   1
  -1   9   1 348.417 92.5954   4
  -1   9   1 267.134 102.670   2
   1   9  -1 189.189 107.437   1
  -1   9  -1 307.772 87.2244   4
   1   9   1 197.270 81.2390   2
   1   9  -1 247.897 90.9334   2
  -1   9  -1 199.396 95.8569   2
   1   9   1 239.161 132.802   1
  -1  -9   1 219.066 67.9419   5
  -1  -9  -1 258.650 72.4762   5
  -1  -9   2 5118.49 544.574   1
  -1  -9  -2 5511.08 514.141   1
   1  -9   2 5402.79 573.640   1
   1  -9  -2 5334.10 529.687   1
   1   9   2 5303.17 497.699   1
   1   9  -2 5091.08 523.596   1
  -1   9   2 4907.73 383.195   2
  -1   9  -2 5019.16 406.103   2
   1   9  -2 5397.17 387.102   2
   1   9   2 5433.55 367.581   2
  -1  -9   2 4728.10 292.504   5
  -1  -9  -2 5242.32 331.417   5
  -1   9  -2 5327.44 331.337   4
  -1   9   2 5530.85 338.214   4
   1  -9  -3 349.815 151.352   1
  -1  -9  -3 116.470 64.7830   1
  -1   9   3 274.272 85.5675   4
   1   9   3 206.059 75.3423   2
   1   9  -3 225.917 123.352   1
  -1   9  -3 213.900 82.8972   4
   1   9  -3 267.599 95.0952   2
  -1   9  -3 270.656 110.799   2
  -1   9   3 239.060 102.978   2
   1  -9   3 336.489 73.6901   6
   1  -9  -4 263.529 139.338   1
  -1  -9  -4 102.217 45.9556   1
   1   9  -4 162.000 95.3767   1
  -1   9  -4 169.608 67.5149   4
   1   9   4 202.475 68.6290   2
   1   9  -4 187.455 77.2996   2
  -1   9   4 137.599 79.4774   2
  -1   9   4 203.351 67.4102   4
  -1   9  -4 147.850 87.8568   2
   1  -9   4 215.089 62.2742   6
   1  -9  -5 1009.43 207.868   1
  -1  -9  -5 849.292 176.431   1
  -1   9  -5 1115.64 153.368   4
   1   9  -5 1091.09 180.658   2
   1   9   5 1100.70 159.617   2
  -1   9   5 803.641 148.998   2
  -1   9  -5 801.229 173.210   2
   1   9  -5 1004.40 232.792   1
  -1   9   5 1047.00 153.082   4
  -1  -9  -6 2145.69 282.736   1
   1  -9  -6 2542.96 325.660   1
  -1   9  -6 2444.20 297.811   2
   1   9  -6 2669.79 395.432   1
   1   9   6 2575.33 239.336   2
   1   9  -6 2582.74 281.670   2
  -1   9  -6 2900.80 246.686   4
  -1   9   6 2424.70 226.481   4
  -1  -9  -7 292.832 102.094   1
   1  -9  -7 383.214 122.144   1
   1   9   7 368.010 92.9623   2
  -1   9   7 429.912 94.9349   4
   1   9  -7 284.625 140.012   1
   1   9  -7 476.054 128.682   2
  -1   9  -7 451.966 102.633   4
  -1   9  -7 188.164 76.2007   2
   1  -9  -8 27.9036 29.5583   1
  -1  -9  -8-24.5110 58.8417   1
   1   9  -8 90.0679 62.9746   2
   1   9   8 71.2010 43.8284   2
   1   9  -8 73.0966 82.1763   1
  -1   9   8 80.9681 50.7666   4
  -1   9  -8 157.351 65.9901   2
  -1  -9   8 81.5858 36.5772   5
   1  -9  -9 14.2052 41.8102   1
  -1  -9  -9 113.935 55.3586   1
  -1   9  -9 106.876 39.0515   2
  -1   9   9 94.8200 50.7130   4
   1   9  -9 81.5534 106.797   1
   1   9   9 87.9579 38.5378   2
   1   9   9 126.775 50.8320   4
   1   9  -9 238.958 97.8681   2
  -1  -9   9 129.823 45.2279   5
  -1  -9 -10 899.304 152.354   1
   1  -9 -10 911.470 166.524   1
   1   9 -10 635.221 214.028   1
   1   9  10 1089.33 136.985   4
  -1   9 -10 954.932 198.241   2
   1   9 -10 1030.94 185.682   2
   1   9  10 1089.26 145.467   2
  -1  -9  10 926.682 109.940   5
  -1   9  10 994.446 151.552   4
  -1  -9 -11 51.7816 35.7744   1
   1  -9 -11 54.5641 28.6213   1
   1   9  11 65.4007 42.9054   4
   1   9 -11 74.0507 97.7857   1
  -1   9  11 52.9259 30.4753   4
   1   9  11 31.3950 15.8402   2
   1   9 -11 41.4372 48.0657   2
  -1   9 -11 35.2628 52.3661   2
  -1  -9  11 45.0262 28.0075   5
  -1  -9 -12 45.2300 24.6750   1
  -1   9 -12 65.8490 38.8509   2
   1   9  12 74.7929 43.5829   4
   1   9 -12 115.798 116.643   1
  -1   9  12 49.9173 17.8720   4
   1   9  12 95.7361 39.7054   2
   1   9 -12 65.4404 66.1798   2
  -1  -9  12 105.304 36.1114   5
  -1   9 -13 2.06460 60.5830   2
   1   9  13 93.1913 43.3332   2
   1   9  13 99.2955 41.5241   4
   1   9 -13 212.956 122.384   1
  -1   9  13 61.6637 31.2698   4
   1   9 -13 132.831 67.7254   2
  -1  -9 -13 120.756 74.2027   7
  -1  -9  13 98.5429 35.2836   5
  -1   9 -14 62.8174 66.2145   2
   1   9 -14 33.1279 45.2486   2
   1   9  14 10.8027 22.3104   4
   1   9  14-24.9821 32.7648   2
   1   9 -14-13.2077 56.4767   1
  -1  -9 -14 18.3192 35.8402   7
  -1   9  14-6.07417 27.8016   4
  -1  -9  14 5.60969 9.59155   5
  -1   9 -15 24.5600 52.5207   2
   1   9 -15 9.80323 40.9561   1
   1   9  15 9.36475 19.9870   2
   1   9 -15-77.2997 25.0760   2
   1   9  15 14.1798 16.2572   4
  -1  -9 -15 48.3236 44.4867   7
  -1   9  15 24.5221 49.3991   4
  -1   9 -16 241.412 106.119   2
   1   9  16 264.513 69.1629   4
   1   9 -16 308.352 109.380   2
   1   9  16 363.167 69.2165   2
  -1  -9 -16 255.714 101.864   7
   1  -9 -16 383.286 140.652   7
  -1   9  16 296.408 94.0042   4
  -1   9 -17 186.281 88.7558   2
   1   9 -17 330.542 107.252   2
   1   9  17 280.413 73.9645   4
   1  -9 -17 348.490 126.998   7
  -1  -9 -17 399.575 126.602   7
  -1   9  17 264.061 90.7857   4
   1   9 -18 502.481 149.560   2
   1   9  18 252.491 67.3074   4
  -1   9 -18 262.654 112.980   2
   1  -9 -18 285.196 117.031   7
  -1  -9 -18 245.113 103.561   7
  -1   9  18 242.821 88.2144   4
   1   9  19 66.4576 24.8886   4
   1   9 -19 73.5915 68.1929   2
  -1   9 -19 198.431 112.191   2
   1  -9 -19 122.511 70.3493   7
  -1  -9 -19-14.9971 35.3284   7
  -1   9  19 148.991 70.0243   4
   1   9 -20 902.223 195.131   2
  -1   9 -20 877.156 215.126   2
   1  -9 -20 972.417 231.998   7
  -1  -9 -20 1061.90 236.462   7
   1   9  20 888.706 134.231   4
  -1   9  20 769.403 160.704   4
  -1   9 -21 115.329 70.1352   2
   1   9 -21 17.0935 45.2142   2
  -1  -9 -21 60.3986 62.2158   7
   1  -9 -21 86.6016 85.3103   7
  -1   9  21-9.33874 27.8790   4
   1   9  21 82.0981 51.2103   4
   1   9 -22 937.768 206.817   2
  -1   9 -22 667.452 188.261   2
   1  -9 -22 783.100 217.516   7
  -1  -9 -22 989.236 244.674   7
  -1   9  22 600.427 155.478   4
   1   9  22 736.441 125.956   4
   1   9 -23-40.0137 53.3257   2
  -1   9 -23-134.017 109.770   2
  -1  -9 -23 28.3873 75.5581   7
   1  -9 -23 20.9199 42.9351   7
   1   9  23 5.62827 13.2873   4
  -1   9  23 59.9655 53.2137   4
   1   9 -24 681.357 182.070   2
  -1   9 -24 469.087 158.041   2
  -1  -9 -24 723.649 217.862   7
   1  -9 -24 872.954 243.828   7
  -1   9  24 498.045 147.792   4
   1   9 -25 87.7572 98.1257   2
  -1   9 -25-33.4578 60.2318   2
  -1  -9 -25 87.0622 77.0552   7
   1  -9 -25 44.7398 61.8417   7
  -1   9  25-23.7885 59.9214   4
   1   9 -26 542.696 170.589   2
  -1   9 -26 354.139 126.738   2
  -1  -9 -26 671.200 230.414   7
   1  -9 -26 163.228 98.8079   7
   1  -9 -26 508.468 250.235   6
  -1   9  26 246.561 110.009   4
  -1   9 -27 64.1435 49.8031   2
   1   9 -27 56.5135 76.0736   2
   1  -9 -27 195.684 159.058   6
   1  -9 -27-61.4681 75.7991   7
  -1  -9 -27-68.0537 81.2070   7
   1   9 -28 127.263 84.9445   2
  -1   9 -28 89.2301 84.8968   2
   1  -9 -28 47.9566 70.4368   7
  -1  -9 -28 60.3578 40.1981   7
  -1  -9 -29 85.8727 73.7769   7
   1  -9 -29-86.8940 107.946   6
  -1  -9 -30 624.576 268.774   7
  -1  -9 -31 192.809 194.042   6
  -1  -9 -32 110.180 150.713   6
  -1  -9 -33 8.69298 183.793   6
   1  10   0-38.5988 30.3158   2
  -1  10   0-0.14260 22.3087   4
   1 -10  -1 110.887 89.0024   1
  -1  10  -1 182.136 71.1962   4
   1  10   1 127.998 60.1140   2
   1  10  -1 182.740 78.4827   2
  -1  10   1 160.246 70.8745   4
  -1  10   1 42.3841 29.8185   2
  -1  10  -1 78.2095 43.9998   2
  -1 -10   1 84.5701 38.8236   5
   1 -10  -2 68.0146 78.5671   1
  -1 -10  -2 44.3561 62.7844   1
  -1  10  -2-7.20065 24.7939   4
  -1  10   2-44.5070 53.2729   2
   1  10   2 9.44015 23.3491   2
   1  10  -2 67.5022 58.5322   2
  -1  10   2-33.7931 23.2390   4
  -1  10  -2 6.23173 45.5931   2
  -1 -10   2-2.04293 33.8038   5
   1 -10  -3 101.107 85.1631   1
  -1 -10  -3 197.395 89.4884   1
  -1  10  -3 53.9399 53.0075   2
   1  10   3 99.5079 46.9650   2
   1  10  -3 197.511 88.4378   2
  -1  10   3 120.147 46.9835   4
  -1  10  -3 195.864 70.2869   4
  -1  10   3 50.6272 47.6969   2
  -1 -10   3 127.947 48.4816   5
  -1 -10  -4 92.9113 105.617   1
   1 -10  -4 17.9647 45.6519   1
  -1  10   4-34.7453 51.6971   4
   1  10   4 19.8022 21.6076   2
  -1  10   4 43.6648 47.9931   2
  -1  10  -4 28.0618 28.3809   4
   1  10  -4 2.04558 37.8559   2
  -1  10  -4 62.0469 52.4152   2
  -1 -10   4 12.8300 13.1385   5
   1 -10  -5 162.378 78.0825   1
  -1 -10  -5 227.985 104.287   1
   1  10  -5 236.027 96.6888   2
  -1  10  -5 281.781 80.4726   4
   1  10   5 120.557 46.2688   2
  -1  10   5 313.231 84.8947   4
  -1  10  -5 241.575 105.150   2
  -1 -10   5 239.070 63.7089   5
  -1 -10  -6-8.27226 27.7435   1
  -1  10  -6 184.262 85.0360   2
   1  10  -6 76.7331 40.9722   2
   1  10   6 184.899 76.4814   2
  -1  10  -6 255.983 85.3499   4
  -1  10   6 210.259 70.3774   4
  -1 -10   6 66.2862 35.1161   5
  -1  10  -7 64.5608 45.5236   4
   1  10   7 63.2094 39.4193   2
  -1  10  -7 11.0350 57.4612   2
   1  10  -7 50.6570 48.0388   2
  -1  10   7 43.5489 43.3628   4
   1  10   8 166.217 69.5776   2
  -1  10   8 234.719 72.5960   4
   1  10  -8 221.839 92.5491   2
  -1  10  -8 256.831 81.7498   4
   1  10   8 260.822 73.2058   4
  -1  10  -8 277.844 114.555   2
  -1  10   9 898.994 150.490   4
   1  10   9 1026.82 157.397   2
   1  10  -9 1159.10 208.241   2
  -1  10  -9 972.190 155.633   4
  -1  10  -9 921.895 198.186   2
   1  10   9 1013.33 141.291   4
   1  10  10 101.567 50.8531   2
   1  10  10 108.627 51.3121   4
   1  10 -10 67.5416 46.5702   2
  -1  10  10 49.8431 37.3800   4
  -1  10 -10 28.3849 44.1655   2
  -1  10 -10 152.687 74.6747   4
   1  10  11 868.329 137.943   2
  -1  10  11 714.520 137.846   4
   1  10 -11 743.529 172.819   2
  -1  10 -11 1101.27 163.406   4
  -1  10 -11 760.800 179.182   2
   1  10  11 790.953 124.480   4
   1  10  12 147.834 61.0968   2
   1  10  12 179.354 62.2882   4
   1  10 -12 77.9679 65.9233   2
  -1  10  12 199.754 70.2143   4
  -1  10 -12 412.845 145.342   2
  -1  10  13-93.5755 55.4249   4
   1  10  13 18.1762 17.2114   4
   1  10 -13-38.0736 70.0933   2
  -1  10 -13 25.6356 46.0868   2
   1  10  13 53.5836 30.1171   2
  -1 -10 -13 30.3443 45.5057   7
  -1  10 -14 30.9498 34.5207   2
   1  10 -14 12.9921 55.7828   2
   1  10  14-1.13170 23.7158   4
  -1 -10 -14 42.1825 57.5661   7
  -1  10  14 1.06296 40.1403   4
   1  10 -15 126.635 67.6570   2
   1  10  15 164.427 60.9859   4
  -1  10 -15 182.983 102.970   2
  -1 -10 -15 150.671 74.6549   7
   1 -10 -15 397.468 142.293   7
  -1  10  15 151.223 74.1709   4
   1  10 -16 186.050 76.4339   2
   1  10  16 132.281 49.0517   4
  -1  10 -16 119.820 72.6528   2
  -1 -10 -16 119.388 84.7121   7
   1 -10 -16 293.990 126.575   7
  -1  10  16 182.099 78.6159   4
   1  10 -17-28.2036 32.0763   2
   1  10  17 39.7974 37.1316   4
  -1  10 -17 79.5574 72.9783   2
   1 -10 -17 60.5484 67.0641   7
  -1 -10 -17 79.4005 79.9417   7
  -1  10  17-46.0957 47.2819   4
   1  10 -18-8.84168 34.4868   2
   1  10  18-28.9924 32.0322   4
  -1  10 -18-125.559 96.5421   2
   1 -10 -18 57.2883 74.9497   7
  -1 -10 -18 44.7944 54.8278   7
  -1  10  18-52.0933 50.8497   4
   1  10 -19-42.5277 47.5261   2
   1  10  19-7.64290 30.3537   4
  -1  10 -19-134.759 111.899   2
   1 -10 -19 135.050 107.343   7
  -1 -10 -19-59.3451 62.9154   7
  -1  10  19 26.7570 64.1076   4
   1  10  20 67.1519 34.9782   4
   1  10 -20 69.4097 54.3455   2
  -1  10 -20 86.8639 81.1081   2
   1 -10 -20 51.3694 90.4228   7
  -1 -10 -20 86.5805 90.1339   7
  -1  10  20 40.3604 42.0625   4
   1  10 -21 149.419 97.6022   2
  -1  10 -21 43.9800 52.5730   2
   1 -10 -21 110.052 101.038   7
  -1 -10 -21 43.2727 59.4243   7
   1  10  21 168.618 69.8753   4
  -1  10  21 65.4939 55.2183   4
   1  10 -22 97.8592 75.2709   2
  -1  10 -22 34.2753 85.8412   2
   1 -10 -22 41.8775 41.8498   7
  -1 -10 -22 132.044 94.6796   7
  -1  10  22 89.2216 60.7989   4
   1  10 -23 92.7894 79.5454   2
  -1  10 -23-50.4757 84.5537   2
   1 -10 -23-38.1420 56.2943   7
  -1 -10 -23 6.42326 32.4266   7
  -1  10  23-5.99297 29.1092   4
   1 -10 -24-123.441 98.4596   7
  -1 -10 -24-106.415 90.8153   7
  -1  10  24-68.8210 61.3058   4
  -1 -10 -25 39.1046 61.2098   7
  -1 -10 -26-0.51325 144.406   7
   1  11   0 99.0970 77.1578   2
  -1  11   0-26.7593 37.8465   2
  -1  11   0 83.0619 62.8064   4
  -1  11  -1 233.427 87.9057   4
   1  11   1 223.579 93.5370   2
  -1  11  -1 105.695 54.6872   2
   1  11  -1 257.978 102.315   2
  -1  11   1 238.514 83.2362   4
  -1  11   1 194.967 94.0424   2
   1  11   2 1108.95 198.531   2
   1  11  -2 1249.84 214.925   2
  -1  11  -2 1130.46 218.653   2
  -1  11   2 1026.50 195.428   2
  -1  11   2 1482.49 201.088   4
  -1  11  -2 1391.25 193.183   4
  -1  11   3 159.671 67.7652   4
  -1  11  -3 372.497 103.743   4
   1  11   3 227.231 94.2754   2
   1  11  -3 234.924 91.4693   2
  -1  11  -3 169.552 85.4479   2
  -1  11   4 74.0602 56.9563   4
  -1  11  -4 46.4520 46.2646   4
   1  11   4 39.6433 39.8285   2
   1  11  -4 16.2039 37.1433   2
  -1  11  -4 9.82466 48.6914   2
  -1  11  -5 103.987 60.4673   4
   1  11   5 23.1643 42.9510   2
   1  11  -5 128.224 64.6344   2
  -1  11   5 47.8354 48.5855   4
  -1  11  -5-28.5061 43.1438   2
  -1  11  -6 256.643 85.2815   4
   1  11   6 286.271 97.5002   2
  -1  11   6 250.036 89.4004   4
   1  11   6 283.015 84.6480   4
  -1  11  -6 165.479 96.4102   2
   1  11  -6 70.2893 65.5402   2
   1  11   7 80.7401 47.9887   2
   1  11  -7 66.2401 47.8844   2
   1  11   7 62.4901 46.4042   4
  -1  11  -7-23.2998 16.4209   4
  -1  11   7-9.02066 25.8527   4
  -1  11  -7-85.2123 73.9051   2
   1  11   8-35.1514 31.9184   2
   1  11   8 71.6123 47.6700   4
  -1  11   8 6.48114 30.0825   4
  -1  11  -8 39.5523 68.6931   2
  -1  11  -8-10.4384 27.7607   4
   1  11   9 105.486 47.4175   2
   1  11  -9 104.249 60.2392   2
  -1  11   9 61.9299 44.2879   4
   1  11   9 54.5494 50.0377   4
  -1  11  -9 242.846 92.5632   4
  -1  11  -9 122.165 67.0413   2
   1  11  10 533.200 119.628   2
   1  11  10 542.570 112.812   4
   1  11 -10 528.289 156.457   2
  -1  11 -10 617.763 134.013   4
  -1  11  10 532.502 121.942   4
  -1  11 -10 412.894 149.581   2
   1  11 -11-35.7788 58.4084   2
  -1  11 -11-21.4637 34.3281   4
  -1  11  11-21.2688 45.3842   4
   1  11  11 63.9058 50.4103   4
  -1  11 -12 100.911 62.4717   4
   1  11  12 9.07019 30.1916   4
   1  11 -12 44.4571 60.5010   2
  -1  11  12 24.3274 25.5270   4
  -1  11  13-2.56116 34.6896   4
  -1  11 -13 68.0890 41.1627   2
   1  11 -13 13.5859 33.2065   2
   1  11  13 59.8824 37.9898   4
  -1  11 -13 101.896 64.6113   4
  -1 -11 -13 112.434 74.7507   7
  -1  11 -14 1981.72 237.085   4
   1  11 -14 1649.18 285.217   2
  -1  11 -14 1584.62 294.341   2
  -1 -11 -14 1667.28 286.306   7
  -1  11  14 1563.76 225.986   4
   1  11  14 1474.17 186.649   4
  -1  11 -15 75.0515 70.0098   4
   1  11 -15 90.7126 82.5177   2
  -1  11 -15 157.505 129.681   2
   1  11  15-29.3272 19.8006   4
  -1 -11 -15 72.4317 88.8428   7
   1 -11 -15 15.2998 55.1571   7
  -1  11  15 4.78350 58.9395   4
  -1  11 -16-16.8830 30.8100   4
   1  11  16-52.4053 46.1745   4
   1  11 -16-63.3670 74.8168   2
  -1  11 -16 98.0868 72.6316   2
  -1 -11 -16 2.14061 33.3701   7
   1 -11 -16 30.6810 79.8504   7
  -1  11  16 84.9041 54.5233   4
   1  11  17 7.00405 37.8268   4
   1  11 -17 17.7482 60.4717   2
  -1  11 -17 32.8597 46.3077   4
  -1  11 -17 158.936 111.175   2
  -1 -11 -17 88.2570 108.131   7
   1 -11 -17 18.0513 50.5861   7
  -1  11  17 88.3502 58.5158   4
   1  11 -18 809.290 204.246   2
   1  11  18 745.733 140.275   4
  -1  11 -18 958.177 171.309   4
  -1  11 -18 735.964 205.011   2
  -1 -11 -18 973.734 239.310   7
   1 -11 -18 886.491 222.765   7
  -1  11  18 749.948 167.138   4
  -1  11 -19 99.2608 85.3627   2
   1  11  19 139.999 61.1495   4
   1  11 -19 56.5673 41.8894   2
  -1  11 -19 56.5311 46.8773   4
   1 -11 -19 84.8479 73.4350   7
  -1 -11 -19 48.0655 90.6074   7
  -1  11  19-26.9543 37.3918   4
  -1 -11 -20-2.32579 47.2895   7
  -1  11  20 0.25000 17.4654   4
  -1 -11 -21 92.3146 85.2062   7
  -1  11  21 273.959 114.916   4
  -1 -11 -22 220.347 141.681   7
  -1  11  22 109.277 55.5776   4
   1  12   0 53.2590 54.4682   2
  -1  12   0-70.6568 57.0483   4
  -1  12   1 42.3798 31.2387   4
   1  12   1 1.23558 39.8981   2
   1  12  -1 0.25744 47.0457   2
  -1  12  -1-1.70830 25.1093   4
  -1  12  -1-114.374 91.1089   2
  -1  12  -2-82.5907 73.7927   2
   1  12   2 50.7804 45.6423   2
   1  12  -2-5.01079 38.5127   2
  -1  12   2 45.3853 25.7005   4
  -1  12  -2-28.8879 34.4988   4
   1  12   3 72.9338 42.6325   4
   1  12   3 25.2672 35.1764   2
   1  12  -3 173.855 94.3800   2
  -1  12  -3-11.8899 72.4847   2
  -1  12   3 40.2514 42.5223   4
  -1  12  -3 53.1977 28.7326   4
   1  12   4 250.594 101.809   2
   1  12  -4 289.722 124.388   2
  -1  12   4 331.939 109.099   4
  -1  12  -4 236.855 84.2054   4
  -1  12  -4 124.581 81.0189   2
   1  12   4 257.577 78.2757   4
   1  12  -5 128.796 85.7285   2
  -1  12   5 82.4422 65.7740   4
  -1  12  -5 73.9057 54.2090   4
   1  12   5 104.893 50.7322   4
  -1  12  -5-8.70902 41.2350   2
   1  12   5 156.715 84.2305   2
   1  12   6 84.6882 64.7635   2
  -1  12  -6 12.9068 34.2730   4
   1  12  -6-91.5668 69.2335   2
  -1  12   6-37.1573 39.0381   4
   1  12   6 28.2636 26.8861   4
  -1  12  -6-60.3497 70.4761   2
  -1  12  -7 87.3555 60.5327   2
   1  12  -7 60.5132 77.0536   2
  -1  12   7 64.0289 42.9843   4
  -1  12  -7 181.249 81.3490   4
   1  12   7 93.9800 40.3450   4
   1  12   8 271.617 89.2582   4
  -1  12  -8 291.627 97.5867   4
  -1  12   8 244.229 88.8674   4
   1  12  -8 232.838 118.731   2
  -1  12  -8 289.383 119.639   2
  -1  12   9 277.984 106.046   4
   1  12  -9 221.535 114.904   2
  -1  12  -9 345.555 149.395   2
   1  12   9 312.376 93.3155   4
   1  12 -10-62.8201 61.2870   2
  -1  12  10 59.9234 56.2886   4
  -1  12 -10-48.3333 89.2423   2
   1  12  10 35.7846 47.2255   4
   1  12 -11 133.581 106.249   2
  -1  12  11 59.0901 50.2980   4
  -1  12 -11-10.2193 75.9275   2
   1  12  11 130.799 62.8208   4
   1  12  12 79.4284 55.3854   4
   1  12 -12 164.426 96.3180   2
  -1  12  12-8.92713 46.8529   4
  -1  12 -12 149.588 96.3026   2
  -1  12 -13 70.7984 63.8489   2
   1  12 -13 64.3736 41.3700   2
   1  12  13 188.752 76.9527   4
  -1  12  13 43.3774 41.0268   4
  -1 -12 -13 101.682 107.529   7
  -1  12 -14 216.236 144.371   2
   1  12  14 7.85018 43.0825   4
  -1 -12 -14-7.22614 28.2621   7
  -1  12  14 186.649 89.5313   4
   1  12  15 97.3393 48.3067   4
  -1 -12 -15 72.0788 64.3498   7
  -1  12  15 163.376 80.7834   4
   1  12  16-59.7996 43.6535   4
  -1  12  16 4.11888 22.8757   4
   1  12  17-62.1236 44.5269   4
  -1  12  17-96.1626 65.0453   4
  -1  12  18 54.6606 51.0146   4
  -1  12  19 100.208 90.2349   4
  -1  12  20-152.554 84.3499   4
   1  13   0-53.3173 48.6827   2
   1  13   1-70.1960 62.2507   2
   1  13  -1 53.1859 47.6359   2
   1  13  -2 82.3504 68.2699   2
   1  13  -3-68.5249 66.3604   2
   1  13  -4-77.0553 77.2699   2
  -1  13  -4-97.0659 77.0832   2
   1  13  -5 93.3022 84.0248   2
  -1  13  -5 11.3061 60.4846   2
   1  13  -6 141.865 101.047   2
  -1  13  -6 102.328 55.9628   2
   1  13  -7 317.041 143.732   2
  -1  13  -7 347.068 146.651   2
   1  13   7 412.609 114.035   4
  -1  13  -8 221.042 129.577   2
   1  13  -8 337.573 134.376   2
   1  13   8 227.741 87.5617   4
   1  13   9 1.34072 50.8012   4
   1  13  10 571.255 130.903   4
   1  13  11 413.393 116.357   4
   1  13  12 112.567 59.7669   4
   1  13  13-7.91014 35.7015   4
   2   0   0 150835. 1485.17   1
  -2   0   0 147187. 1582.91   3
   2   0  -1 32.9556 38.9002   1
  -2   0  -1 22.5680 63.5962   3
  -2   0   1-3.56288 30.9008   3
   2   0  -2 33375.1 730.452   1
   2   0   2 30778.8 643.125   4
   2   0  -3-6.13574 21.1484   3
  -2   0  -3 23.2844 55.1164   3
   2   0  -3 16.3309 38.1921   1
   2   0  -3-13.8760 15.8920   7
   2   0   3-2.01630 17.6787   4
   2   0  -4 34218.8 731.107   3
  -2   0  -4 38579.4 838.991   3
   2   0  -4 35044.8 812.785   1
  -2   0   4 34751.0 711.716   1
   2   0  -4 34261.8 544.211   7
   2   0   4 33449.9 599.086   4
  -2   0  -5 60.6638 61.1416   3
   2   0  -5 31.1421 31.6376   3
  -2   0   5 32.9648 31.7485   1
   2   0  -5 53.7952 44.8876   1
  -2   0   5 10.3125 11.6192   7
   2   0  -5-4.16144 18.0808   7
   2   0   5-27.1030 21.3446   4
  -2   0   6 3059.64 223.295   1
   2   0  -6 3312.48 255.421   1
   2   0  -6 3302.22 217.214   7
  -2   0   6 3064.09 156.435   7
   2   0   6 3270.07 200.506   7
   2   0   6 3056.19 154.010   4
  -2   0   7-2.20577 25.2552   1
   2   0  -7-18.3763 24.6147   1
   2   0  -7 24.4196 39.5885   7
  -2   0   7 15.4814 19.0020   7
   2   0   7-38.8610 37.8817   7
   2   0   7-3.55097 9.55479   4
  -2   0   7 7.87042 8.77753   6
  -2   0   8 126.427 56.8089   1
   2   0  -8 223.026 66.7001   1
   2   0  -8 162.124 59.5275   7
   2   0   8 233.419 68.7114   7
  -2   0   8 62.5659 31.4683   7
  -2   0   8 139.674 31.0712   6
   2   0   8 150.378 27.5378   4
   2   0   9 14.5748 8.34053   4
   2   0  -9-55.5264 51.5889   1
  -2   0   9 10.2828 23.5072   1
   2   0   9 19.3227 32.0103   7
   2   0  -9-16.2155 37.4630   7
  -2   0   9 24.3771 30.0330   7
  -2   0  -9-10.5148 23.8620   4
  -2   0   9 41.5993 19.6821   6
   2   0  10 39.4416 12.5633   4
  -2   0  10-25.7951 32.0750   1
   2   0 -10 31.9036 34.5407   1
   2   0 -10 41.4459 36.0791   7
   2   0  10 54.0183 48.6156   7
  -2   0  10 45.3884 29.2916   7
  -2   0 -10-2.50762 27.6841   4
  -2   0  10 27.0322 11.1032   6
   2   0  11 20.3281 10.6438   4
  -2   0  11-22.7761 20.8246   1
   2   0 -11 32.0275 47.9472   1
   2   0  11-13.2334 31.0335   7
  -2   0 -11 19.4229 94.0225   6
   2   0 -11-107.432 55.4811   7
  -2   0  11 14.8950 14.4018   7
  -2   0 -11-19.4779 22.3529   4
   2   0 -11 4.32057 14.5255   5
  -2   0  11-25.2165 15.7390   6
   2   0 -12-20.2372 39.5680   1
  -2   0  12-76.9331 55.3838   1
  -2   0  12-13.2028 19.4513   7
   2   0  12 16.5025 18.1903   7
   2   0 -12-10.0992 61.3059   7
  -2   0 -12-60.1380 101.244   6
  -2   0 -12-6.83962 11.9266   4
   2   0 -12 0.06157 10.3795   5
  -2   0  12 14.2704 28.2263   6
   2   0 -12 5.47821 16.1432   6
   2   0  13 60.5166 37.4377   2
  -2   0  13 6.28230 38.2091   1
   2   0 -13 11.9334 47.2702   1
  -2   0  13 40.0652 60.5914   7
   2   0  13-48.8640 45.2916   7
   2   0 -13 7.10356 88.1253   7
   2   0 -13 28.7672 23.9926   5
  -2   0 -13 43.3851 36.2036   4
  -2   0  13 11.6693 27.9150   6
   2   0 -13 43.5778 22.8709   6
   2   0 -14 18152.1 752.469   1
   2   0  14 17061.1 544.243   2
  -2   0  14 16472.1 645.508   1
  -2   0  14 16078.8 584.945   6
   2   0 -14 18285.6 756.768   7
  -2   0  14 17346.6 645.377   7
   2   0  14 17162.4 747.099   7
   2   0 -14 17422.7 425.100   5
  -2   0 -14 17696.7 362.421   4
   2   0 -14 18494.4 392.340   6
   2   0  15 4.75078 15.3403   2
  -2   0  15 95.5804 61.3585   1
   2   0 -15-14.0781 62.0030   1
  -2   0  15-25.8718 29.8877   6
   2   0  15 82.6937 85.8971   7
  -2   0  15 89.6082 85.3743   7
  -2   0 -15 101.028 69.5125   4
   2   0 -15 45.9716 33.2997   6
   2   0 -16 6210.05 451.105   1
   2   0  16 6048.95 332.806   2
  -2   0  16 6000.57 409.675   1
  -2   0  16 6093.34 424.957   6
   2   0 -16 6271.11 472.469   7
   2   0  16 5998.60 476.386   7
  -2   0  16 5471.68 406.020   7
   2   0 -16 5818.27 262.509   5
  -2   0 -16 6018.85 199.502   4
   2   0 -16 6650.91 259.725   6
   2   0  17-12.3153 23.8648   2
  -2   0  17 25.1029 52.9981   1
   2   0 -17 6.53184 30.6048   1
  -2   0  17 30.3080 56.4128   7
  -2   0  17 21.3457 32.0987   6
   2   0  17 15.0602 55.4168   7
   2   0 -17 21.5835 26.2632   5
  -2   0 -17 73.5066 46.8797   4
   2   0 -17 151.815 59.3306   6
   2   0  18 6871.01 355.292   2
   2   0 -18 6289.79 468.388   1
  -2   0  18 6526.32 447.011   1
  -2   0  18 6406.51 459.252   7
  -2   0  18 6338.09 490.352   6
   2   0 -18 6992.25 523.990   7
   2   0  18 6949.23 551.919   7
  -2   0 -18 6622.33 194.614   4
   2   0 -18 7325.40 295.664   6
   2   0  19-10.8159 24.0175   2
   2   0 -19 27.2002 72.4808   1
   2   0  19 51.1501 74.0444   7
  -2   0 -19-22.3009 143.723   6
  -2   0  19 134.952 93.7541   7
  -2   0  19 105.733 104.719   6
   2   0 -19 312.249 178.427   7
   2   0 -19 264.274 88.0764   6
  -2   0 -19 133.202 55.8097   4
   2   0 -20 12862.1 696.783   1
   2   0  20 13059.2 798.703   7
  -2   0 -20 13353.5 937.663   6
  -2   0  20 12076.9 754.277   6
   2   0 -20 13890.8 436.484   6
  -2   0  20 12883.5 689.304   7
   2   0 -20 13562.4 766.945   7
  -2   0 -20 12392.6 251.477   4
   2   0 -21 88.2357 171.521   1
  -2   0  21 78.5886 112.127   7
   2   0 -21 754.671 130.965   6
   2   0 -21 560.205 212.230   7
   2   0  21 160.771 137.398   7
  -2   0  21 206.280 206.882   6
  -2   0 -21 787.119 277.738   6
  -2   0 -21 245.585 64.3726   4
   2   0 -22 3075.54 354.964   1
  -2   0  22 3408.37 365.805   7
   2   0 -22 3740.11 420.653   7
  -2   0  22 3005.26 414.781   6
  -2   0 -22 3531.40 488.245   6
   2   0  22 3658.77 442.349   7
   2   0 -22 3822.20 244.575   6
   2   0  23-16.2087 53.2018   1
   2   0 -23 172.236 102.304   1
  -2   0  23 85.7738 106.370   7
   2   0  23 46.6897 106.368   7
  -2   0  23 95.6641 138.082   6
   2   0 -23 76.2956 127.405   7
   2   0 -23 34.4904 52.6964   6
   2   0  24 1027.76 206.193   1
   2   0 -24 1196.49 221.609   1
  -2   0  24 705.235 213.270   6
   2   0  24 1406.73 288.279   7
   2   0 -24 1189.98 246.541   7
  -2   0 -24 1189.11 286.967   6
  -2   0  24 747.670 184.918   7
   2   0 -24 1252.02 149.221   6
   2   0 -25 43.2347 54.3808   1
   2   0  25-84.1228 67.6574   1
  -2   0  25 83.2770 77.9340   1
  -2   0  25 90.0640 110.245   6
  -2   0 -25 173.087 154.518   6
   2   0 -25 7.13770 58.3845   7
   2   0 -25 18.9472 36.0969   6
   2   0  26 227.004 69.9557   2
   2   0  26 378.365 135.879   1
   2   0 -26 358.718 136.683   1
  -2   0  26 373.085 129.623   1
  -2   0 -26 348.368 155.034   6
  -2   0  26 277.968 159.664   6
   2   0 -26 590.338 176.153   7
   2   0 -26 509.469 100.256   6
   2   0 -27 45.8115 41.2900   1
   2   0  27 34.9029 45.9981   1
  -2   0  27 98.6419 74.8531   1
   2   0 -27 26.8329 70.2497   7
  -2   0 -27 94.2789 129.918   6
   2   0 -27 28.8823 36.0257   6
   2   0  28 75.8689 54.7905   1
   2   0 -28 85.6285 73.3762   1
  -2   0  28 157.711 90.7107   1
  -2   0 -28 200.093 143.307   6
   2   0 -28 135.423 97.5703   7
   2   0 -28 156.580 67.0350   6
   2   0 -29-60.3062 60.8623   1
   2   0  29-72.4103 95.5181   1
  -2   0  29 82.0300 95.1273   1
  -2   0 -29 36.0282 68.5490   6
   2   0 -29-29.2113 39.0967   6
   2   0 -30 26.8154 63.3387   1
   2   0  30-144.442 111.203   1
  -2   0  30 120.671 72.3919   1
   2   0 -30 46.0578 49.7398   2
  -2   0 -30 108.931 122.844   6
   2   0 -30-12.5377 36.4230   6
   2   0  31-104.368 100.963   1
   2   0 -31-25.3735 57.9996   1
  -2   0  31 77.1544 58.2106   1
   2   0 -31 38.8088 39.7786   2
  -2   0 -31 100.768 88.8785   6
   2   0 -31 11.6598 37.4696   6
   2   0 -32 1470.86 273.338   1
   2   0 -32 1592.89 183.859   2
  -2   0  32 1209.81 249.566   1
   2   0  32 1202.69 264.244   1
   2   0 -32 1603.96 200.934   6
   2   0 -32 1104.57 203.150   4
  -2   0 -32 1722.14 351.913   6
  -2   0  33 63.5171 93.6881   1
   2   0 -33 15.0966 32.1719   2
   2   0 -33 52.3383 75.4856   1
   2   0 -33-92.5263 62.6427   4
  -2   0 -33 163.041 127.589   6
   2   0 -33 103.071 63.8090   6
   2   0 -34 550.811 112.358   2
   2   0 -34 331.173 126.159   1
  -2   0 -34 585.442 199.645   6
   2   0 -34 766.111 142.064   6
   2   0 -35 34.3817 55.0784   2
  -2   0 -35 35.2069 73.9740   6
   2   0 -35-19.4489 14.7428   6
   2   0 -36 653.146 133.577   2
  -2   0 -36 909.507 254.199   6
   2   0 -36 690.586 138.627   6
   2   0 -37 34.9698 63.7919   6
  -2   0 -37 95.1367 88.1046   6
  -2   0 -38 163.530 124.185   6
   2   0  38 36.5861 34.7952   5
   2   0 -38 102.123 62.0281   6
   2   0  39-74.6693 58.7764   5
   2   0 -39 74.5757 52.4953   6
  -2   0 -40 198.339 131.037   6
   2   0  40 286.370 112.404   5
   2   0 -40 389.237 109.762   6
   2   0  41 50.3682 54.7223   5
   2   0 -41 39.3217 37.3923   6
   2   0  42 116.961 74.6867   5
   2   0 -42-34.9527 38.0280   6
   2   0 -43 108.663 56.9739   6
   2   1   0 14577.7 510.276   1
  -2   1   0 14034.7 496.564   3
  -2   1   0 13946.5 477.774   4
   2   1   1 596.045 104.381   1
   2   1  -1 633.253 114.109   1
  -2   1   1 566.851 96.8295   3
  -2   1  -1 544.353 98.6546   4
  -2   1   1 422.561 91.1062   4
   2  -1   1 498.583 75.3570   4
   2   1  -2 8676.59 415.472   1
   2   1   2 8461.36 372.396   1
   2   1   2 7687.12 352.590   3
  -2   1   2 8575.89 377.673   3
  -2   1   2 8809.06 400.159   4
  -2   1  -2 8200.54 345.023   4
   2  -1   2 7884.95 272.088   4
  -2  -1  -3 16255.6 517.119   3
   2   1   3 13179.9 463.654   3
  -2   1   3 14712.3 490.519   3
   2   1   3 14612.1 472.503   1
   2  -1  -3 15857.2 473.108   1
   2   1  -3 13588.3 551.144   1
  -2  -1   3 13741.6 291.165   7
   2   1   3 14050.4 238.622   7
  -2  -1  -3 14598.7 273.772   7
   2  -1   3 13784.1 342.349   4
  -2   1  -3 14792.7 440.318   4
  -2  -1  -4 2847.13 220.636   3
   2   1   4 2296.26 194.963   3
   2  -1  -4 3011.70 218.952   3
  -2   1   4 2834.39 213.667   3
   2   1   4 2880.68 207.191   1
   2  -1  -4 2644.02 195.131   1
   2   1  -4 2987.24 263.541   1
  -2  -1   4 2507.02 147.339   7
  -2  -1  -4 2766.02 141.390   7
   2   1   4 2566.53 130.901   7
  -2   1  -4 2773.59 276.781   6
  -2   1   4 2582.17 65.5934   6
   2  -1   4 2789.67 143.845   4
  -2   1  -4 2800.08 181.886   4
  -2   1   5 6492.32 315.423   3
   2   1   5 5544.53 307.861   3
  -2  -1  -5 6309.64 327.436   3
   2  -1  -5 5638.85 299.994   3
   2   1  -5 5931.06 378.004   1
   2  -1  -5 5945.02 301.443   1
  -2   1  -5 6585.60 436.801   6
  -2   1   5 5559.03 126.462   6
   2  -1  -5 5972.85 233.694   7
  -2  -1   5 5794.27 251.573   7
   2   1   5 6247.42 237.261   7
  -2  -1  -5 5894.85 231.073   7
   2  -1   5 5946.94 203.637   4
  -2   1  -5 5734.42 248.318   4
  -2  -1  -6 958.289 127.884   3
   2  -1  -6 970.935 126.177   3
   2  -1  -6 857.257 119.305   1
   2   1  -6 1041.00 168.515   1
  -2  -1   6 1265.04 132.747   7
   2  -1  -6 986.035 109.557   7
  -2   1   6 892.151 66.4625   6
   2   1   6 936.994 103.281   7
  -2  -1  -6 1098.66 112.127   7
  -2   1  -6 1051.04 190.586   6
   2  -1   6 941.612 78.0321   4
   2  -1  -6 960.478 134.264   4
  -2   1  -6 973.948 98.7317   4
  -2  -1  -7 14230.0 505.815   3
   2  -1  -7 12969.8 450.904   3
  -2  -1   7 12133.1 512.695   1
   2  -1  -7 13204.8 481.111   1
  -2   1   7 13723.6 436.852   1
   2   1  -7 14375.8 609.405   1
  -2   1  -7 13465.6 671.948   6
  -2   1   7 12408.6 300.861   6
   2  -1  -7 13337.3 417.950   7
   2   1   7 13305.6 432.099   7
  -2  -1   7 13704.5 454.868   7
  -2  -1  -7 12985.5 413.878   7
   2  -1   7 13039.2 274.823   4
   2  -1  -7 12851.8 499.724   4
  -2   1  -7 13158.5 345.416   4
   2  -1  -8 267.692 62.9415   3
  -2  -1  -8 392.810 99.1275   3
  -2  -1   8 278.908 87.6003   1
  -2   1   8 256.949 61.8632   1
   2  -1  -8 249.840 62.9128   1
   2   1  -8 364.010 108.675   1
  -2   1  -8 498.381 148.882   6
  -2   1   8 230.679 53.0781   6
   2  -1  -8 290.099 72.7450   7
   2   1   8 464.744 108.127   7
  -2  -1   8 645.443 124.480   7
  -2  -1  -8 806.076 128.480   7
   2  -1  -8 331.601 104.873   4
   2   1   8 261.019 52.6296   4
   2  -1   8 356.393 46.7081   4
  -2  -1   8 354.826 47.3477   6
  -2   1  -8 328.378 69.4913   4
   2  -1  -9 41457.7 811.692   3
  -2  -1  -9 44851.1 915.996   3
  -2  -1   9 38433.3 963.456   1
  -2   1   9 39762.3 774.105   1
   2   1  -9 44904.1 1140.76   1
   2  -1  -9 42606.0 907.630   1
   2   1   9 43608.3 912.734   7
  -2   1   9 40131.9 738.980   6
  -2   1  -9 42014.6 1238.63   6
  -2  -1   9 41900.9 907.953   7
   2  -1  -9 43344.6 906.316   7
  -2  -1  -9 40408.9 828.155   7
   2   1   9 39072.6 537.295   4
   2  -1   9 41437.6 463.259   4
  -2  -1   9 40364.0 538.308   6
   2  -1  -9 39409.7 917.788   4
   2  -1  -9 42325.4 408.279   6
  -2   1  -9 42082.8 584.016   4
   2  -1  10 3054.95 232.720   2
   2  -1 -10 3231.52 227.557   3
  -2  -1 -10 3411.39 263.040   3
  -2  -1  10 2927.26 277.763   1
  -2   1  10 3096.28 222.575   1
   2   1 -10 3131.93 310.159   1
   2  -1 -10 3177.86 256.851   1
  -2   1 -10 3399.04 370.414   6
  -2   1  10 3582.99 219.943   7
   2  -1 -10 3342.92 272.747   7
  -2  -1  10 3575.87 281.722   7
   2   1  10 3470.33 275.139   7
  -2  -1  10 3058.78 158.060   6
  -2  -1 -10 4033.13 292.280   7
  -2   1  10 3162.49 232.123   6
   2   1 -10 3491.09 156.670   5
   2  -1 -10 3142.23 126.891   6
   2  -1 -10 3132.20 270.130   4
  -2   1 -10 3376.70 163.494   4
   2   1  10 2895.60 122.184   4
   2   1 -11 1813.71 255.272   1
   2  -1  11 1942.91 189.519   2
   2  -1 -11 2091.40 182.320   3
  -2  -1 -11 2030.63 201.649   3
  -2   1  11 1911.40 178.353   1
  -2  -1  11 2004.35 232.088   1
   2  -1 -11 2151.59 218.344   1
  -2   1 -11 2342.29 306.875   6
  -2   1  11 2028.16 202.720   6
  -2  -1  11 1887.20 222.139   7
  -2  -1  11 2021.49 140.003   6
   2   1  11 2231.84 226.058   7
   2  -1 -11 2073.49 111.462   6
  -2   1  11 2161.80 176.586   7
  -2  -1 -11 2048.58 212.239   7
   2  -1 -11 2093.58 223.254   7
  -2   1 -11 2073.23 121.770   4
   2   1 -11 1919.73 113.002   5
   2   1  11 2084.10 85.3095   4
   2  -1 -11 2019.19 217.036   4
   2  -1  12 1512.26 167.745   2
  -2  -1  12 1533.39 206.008   1
  -2   1  12 1440.45 161.354   1
   2   1 -12 1317.81 209.431   1
   2  -1 -12 1559.44 194.062   1
  -2   1 -12 1445.58 247.060   6
   2  -1 -12 1564.76 104.525   6
  -2   1  12 1376.93 182.485   6
  -2  -1  12 1518.14 132.033   6
  -2  -1  12 1525.01 201.532   7
   2   1  12 1534.63 192.041   7
   2  -1 -12 1619.81 218.587   7
  -2   1  12 1567.80 157.472   7
  -2  -1 -12 1511.62 185.502   7
   2  -1 -12 1755.80 152.457   5
   2  -1 -12 1244.12 175.295   4
  -2   1 -12 1598.48 106.651   4
   2   1 -12 1349.17 96.2516   5
   2   1  12 1430.87 56.5325   4
   2  -1  13 655.396 115.267   2
   2   1 -13 1063.20 200.117   1
  -2   1  13 820.169 125.674   1
   2  -1 -13 840.531 155.501   1
  -2  -1  13 795.486 154.282   1
  -2  -1  13 809.585 104.550   6
   2  -1 -13 776.566 80.4661   6
   2  -1  13 790.667 151.399   7
  -2   1  13 751.751 152.115   6
  -2   1  13 806.340 121.106   7
   2  -1 -13 668.748 148.957   7
   2   1  13 993.917 163.073   7
  -2  -1  13 704.297 142.849   7
  -2  -1 -13 692.074 130.977   7
   2  -1 -13 964.486 115.514   5
   2  -1 -13 657.202 120.444   4
   2   1 -13 758.669 76.0545   5
  -2   1 -13 768.630 72.8412   4
   2  -1  14 22.5488 28.5688   2
  -2   1 -14 57.7800 13.6632   4
   2   1 -14 88.7256 86.4054   1
   2  -1 -14 62.0762 30.4333   1
  -2   1  14 69.5686 35.7931   1
  -2  -1  14 40.4702 48.2139   1
   2   1  14 45.7522 33.3920   7
   2  -1 -14 45.4257 44.1136   7
  -2  -1  14 57.9468 37.3064   7
  -2   1  14 36.7281 51.8981   6
  -2   1  14 29.0988 32.5347   7
   2  -1  14 72.9241 61.4353   7
  -2  -1 -14 82.3299 61.0866   7
   2  -1 -14 15.3477 59.2818   4
   2  -1 -14 53.8502 28.3317   5
  -2  -1  14 52.5913 27.8406   6
   2   1 -14 53.9333 19.8825   5
   2  -1 -14 57.7332 24.0081   6
   2  -1  15 54.2533 27.2009   2
   2   1  15-4.97859 23.3374   2
  -2   1 -15 42.2770 16.2207   4
  -2  -1  15-26.2949 44.9651   1
   2   1 -15 113.165 99.6198   1
   2  -1 -15-0.97370 24.8440   1
  -2   1  15 32.9310 33.1954   1
  -2   1  15 27.4664 57.9651   6
   2  -1  15 90.2937 48.8447   7
   2  -1 -15 95.7569 90.0842   7
   2   1  15 77.4196 51.8777   7
  -2  -1  15 10.1712 20.8422   7
  -2   1  15 33.1411 37.2466   7
  -2  -1 -15 151.789 64.5013   7
   2  -1 -15-6.30322 39.2141   4
   2  -1 -15 64.4099 34.2687   5
  -2  -1  15 5.51882 30.7958   6
   2  -1 -15 28.5171 22.9813   6
   2  -1 -16 3880.75 332.305   1
   2   1 -16 3963.06 388.987   1
   2   1  16 3455.80 237.337   2
  -2   1  16 3562.86 282.543   1
  -2   1  16 3745.43 396.371   6
   2   1  16 3980.42 374.274   7
   2  -1 -16 3769.17 209.295   6
  -2  -1  16 3562.11 281.967   6
  -2   1  16 3815.90 293.270   7
  -2  -1  16 3295.79 342.782   7
   2  -1 -16 3455.44 374.139   7
   2  -1  16 3840.76 359.504   7
   2  -1 -16 3659.18 226.095   5
  -2   1 -16 3773.03 151.965   4
   2  -1 -16 3349.00 302.347   4
   2   1 -17 2640.91 327.742   1
   2  -1 -17 2431.67 287.676   1
   2   1  17 2614.73 208.578   2
  -2   1  17 2586.43 252.498   1
   2  -1 -17 2497.79 341.202   7
  -2  -1  17 2660.44 259.602   6
   2  -1 -17 2753.17 188.006   6
  -2   1  17 2702.94 263.710   7
   2   1  17 2820.34 320.414   7
  -2  -1  17 2538.32 304.341   7
  -2   1  17 2628.38 346.313   6
   2  -1  17 2730.14 319.041   7
   2  -1 -17 2724.70 198.315   5
  -2   1 -17 2622.44 126.106   4
   2   1 -17 3149.87 186.641   6
   2  -1 -17 2317.71 257.077   4
   2   1 -18 2730.54 345.643   1
   2  -1 -18 2678.66 292.883   1
   2   1  18 2786.05 217.209   2
  -2   1  18 2542.80 253.425   1
   2   1  18 2808.06 331.540   7
  -2   1  18 2752.29 372.628   6
  -2  -1  18 2628.01 275.267   6
   2  -1 -18 2916.17 201.978   6
   2  -1  18 2449.19 310.291   7
  -2   1  18 2981.68 285.497   7
   2  -1 -18 2895.97 359.600   7
  -2  -1  18 2778.03 334.585   7
  -2   1 -18 3148.97 394.145   6
   2  -1 -18 2685.29 202.844   5
  -2   1 -18 2805.14 130.682   4
   2  -1 -18 2176.00 250.998   4
   2   1 -18 3263.99 196.717   6
   2   1  19 587.298 97.4685   2
   2   1 -19 521.177 172.398   1
   2  -1 -19 611.507 140.869   1
  -2   1  19 564.138 124.918   1
  -2   1  19 599.962 136.218   7
   2  -1 -19 725.231 109.234   6
  -2  -1  19 528.722 152.158   7
  -2   1  19 380.497 147.251   6
   2  -1 -19 477.294 169.288   7
   2  -1  19 613.151 164.637   7
   2   1  19 540.868 153.218   7
  -2   1 -19 648.100 203.715   6
   2  -1 -19 462.853 89.3246   5
   2  -1 -19 618.630 136.754   4
  -2   1 -19 563.188 59.8305   4
  -2  -1  19 543.229 135.664   6
   2   1 -19 713.890 95.2649   6
   2  -1 -20 1150.00 198.609   1
   2   1  20 1111.39 135.276   2
   2   1 -20 860.005 197.141   1
  -2   1  20 982.943 168.489   1
  -2   1  20 1045.78 179.602   7
   2  -1 -20 1164.87 243.788   7
   2   1  20 952.160 195.734   7
  -2  -1  20 934.934 189.646   6
  -2  -1  20 1046.70 219.774   7
  -2  -1 -20 1340.61 231.202   7
   2  -1 -20 1056.70 130.215   6
  -2  -1 -20 1043.98 293.214   6
   2  -1  20 936.513 212.818   7
  -2   1  20 1284.00 276.197   6
  -2   1 -20 1070.15 230.820   6
  -2   1 -20 979.481 76.3812   4
   2   1 -20 1168.60 124.383   6
   2  -1 -20 1070.82 177.595   4
   2   1  21 47.6757 37.4365   2
  -2   1 -21 1.02440 13.9974   4
   2  -1  21-59.4150 36.6397   1
  -2   1  21-31.9782 49.6894   1
   2   1 -21-15.7235 77.0867   1
  -2  -1  21-28.5431 32.8996   1
   2  -1 -21 118.096 86.2081   1
  -2  -1 -21 49.9547 55.4729   6
   2   1  21-22.8014 56.8441   7
  -2  -1  21-22.4416 72.5486   7
  -2   1  21 26.5660 34.7961   7
  -2   1  21 10.3047 67.5338   6
  -2   1 -21 226.350 141.399   6
   2  -1  21 52.0398 64.0963   7
  -2  -1  21 55.9917 87.4300   6
   2  -1 -21 52.5536 93.9670   7
   2  -1 -21 17.5422 21.5738   4
   2   1 -21 30.2474 31.9576   6
   2  -1 -21 9.51978 20.6414   6
   2  -1  22 37.8548 33.1048   2
  -2   1 -22 53.8322 19.8431   4
   2   1  22 40.5769 30.7079   2
   2  -1  22 72.1688 48.3695   1
   2  -1 -22 50.7827 55.4092   1
   2   1 -22 78.7771 64.0413   1
  -2  -1  22 48.0751 66.6072   1
  -2   1  22 0.89916 27.3097   1
   2  -1 -22 104.689 116.843   7
  -2  -1 -22-31.9752 100.736   6
  -2  -1  22 51.6786 48.9286   7
   2   1  22-9.07796 45.9683   7
  -2   1  22 55.4084 50.3173   7
  -2   1 -22 30.5999 76.0039   6
  -2   1  22 51.0001 70.7462   6
   2  -1  22-37.8740 97.9612   7
  -2  -1  22 9.93687 32.9438   6
   2  -1 -22 25.3787 27.1056   6
   2  -1 -22-19.9550 68.4266   4
   2   1 -22 131.498 52.6753   6
   2  -1  23 891.555 138.834   2
   2   1  23 794.387 115.779   2
   2  -1  23 857.988 201.741   1
   2   1 -23 811.683 202.076   1
   2  -1 -23 750.313 167.401   1
  -2  -1  23 833.883 199.642   1
   2   1  23 761.717 190.370   7
  -2  -1  23 882.142 205.835   7
   2  -1 -23 860.223 127.168   6
  -2  -1 -23 805.358 258.042   6
  -2  -1  23 647.474 192.309   6
   2  -1  23 657.760 180.906   7
  -2   1  23 676.521 230.533   6
   2  -1 -23 622.861 194.585   7
  -2   1  23 828.644 183.509   7
   2  -1 -23 444.794 111.717   4
  -2   1 -23 739.833 66.4029   4
  -2   1 -23 645.106 195.816   6
   2   1 -23 894.360 121.244   6
   2  -1  24 161.659 61.9076   2
  -2   1 -24 147.060 30.6707   4
   2  -1  24 153.191 76.9482   1
  -2  -1  24 250.079 122.653   1
   2  -1 -24 101.913 66.6559   1
   2   1 -24 140.102 94.8062   1
   2   1  24 119.789 69.8076   7
  -2  -1  24 408.371 206.618   6
  -2   1  24 232.363 153.470   6
   2  -1  24 116.467 80.8814   7
  -2  -1 -24-2.05781 99.0473   6
   2  -1 -24 172.308 129.099   7
  -2   1  24 234.177 108.143   7
  -2  -1  24 164.675 117.935   7
  -2   1 -24 265.589 129.430   6
   2  -1 -24 158.318 51.2701   4
   2  -1 -24 236.650 74.1366   6
   2   1 -24 430.555 93.9403   6
   2   1 -25 1651.09 287.362   1
   2  -1  25 1949.14 324.972   1
   2  -1  25 2250.89 230.643   2
   2  -1 -25 1616.13 247.985   1
  -2  -1  25 2155.78 336.110   1
  -2  -1  25 1869.75 345.052   6
  -2   1 -25 2193.54 339.315   6
   2  -1 -25 2076.15 208.788   6
  -2   1  25 1891.77 412.070   6
  -2  -1 -25 1773.05 374.101   6
   2  -1 -25 2109.90 363.862   7
  -2   1 -25 1996.51 107.487   4
   2   1 -25 2498.15 209.146   6
   2  -1 -25 1740.39 232.992   4
   2  -1  26 394.655 100.504   2
  -2  -1  26 447.452 167.939   1
   2   1 -26 425.540 158.608   1
   2  -1 -26 454.413 155.806   1
   2  -1  26 438.921 145.302   1
   2  -1 -26 464.053 178.212   7
  -2  -1 -26 457.094 194.040   6
  -2   1 -26 475.640 53.2302   4
   2  -1 -26 389.475 111.447   4
  -2   1 -26 435.628 167.505   6
   2  -1 -26 546.260 112.139   6
   2   1 -26 570.605 110.932   6
   2   1 -27 249.442 119.886   1
   2  -1  27 234.060 92.3626   1
   2   1  27 260.803 105.082   1
   2  -1 -27 252.040 108.053   1
  -2  -1  27 365.721 144.574   1
  -2  -1 -27 346.906 158.544   6
   2  -1 -27 403.656 161.202   7
  -2   1 -27 336.720 144.048   6
  -2   1 -27 328.829 43.2068   4
   2  -1 -27 200.410 63.5779   4
   2  -1 -27 432.506 100.352   6
   2   1 -27 380.998 92.0469   6
  -2  -1  28 19.5121 90.7718   1
   2   1 -28-9.56167 30.3849   1
   2  -1  28 25.7148 45.4096   1
   2   1  28 25.2822 24.5251   1
   2  -1 -28 128.850 81.7584   1
  -2  -1 -28 93.7030 52.5035   6
   2  -1 -28 130.195 116.914   7
  -2   1 -28 191.126 119.804   6
   2  -1 -28 59.4935 38.2686   6
   2  -1 -28-9.99314 27.2985   4
  -2   1 -28 15.8761 9.95281   4
   2   1 -28 83.2380 45.0695   6
   2  -1 -29 231.307 60.6444   2
   2   1  29 231.957 101.479   1
  -2  -1  29 229.759 114.770   1
  -2   1  29 164.141 75.3344   1
   2   1 -29 45.1961 57.3192   1
   2  -1 -29 203.626 87.0638   1
  -2  -1 -29 206.043 84.8888   6
   2  -1 -29 499.994 194.763   7
   2  -1 -29 280.332 80.2113   6
   2   1 -29 220.032 71.9113   6
   2  -1 -29 175.434 69.7161   4
  -2   1 -29 245.882 112.666   6
  -2   1 -29 216.816 34.6001   4
   2   1 -30 645.173 121.068   2
   2  -1 -30 565.124 97.1272   2
   2  -1 -30 411.762 138.890   1
  -2   1  30 404.786 128.132   1
   2   1 -30 443.433 167.433   1
   2   1  30 509.488 154.314   1
   2  -1 -30 708.633 225.180   7
  -2  -1 -30 380.768 198.264   6
   2  -1 -30 492.793 126.194   4
  -2   1 -30 680.771 210.453   6
   2  -1 -30 606.161 128.817   6
  -2   1 -30 601.460 57.7234   4
   2   1 -30 704.481 128.969   6
   2   1 -31 192.136 72.6074   2
   2  -1 -31 237.677 108.385   1
   2  -1 -31 276.100 72.7454   2
  -2   1  31 142.614 74.4162   1
   2   1 -31 285.659 152.518   1
   2   1  31 362.487 136.157   1
  -2  -1 -31 380.054 193.813   6
   2  -1 -31 301.794 144.295   7
   2   1 -31 506.069 111.591   6
   2  -1 -31 243.784 87.0959   4
  -2   1 -31 409.628 167.337   6
   2  -1 -31 275.724 89.4293   6
  -2   1 -31 390.301 46.3203   4
   2  -1 -32 56.7205 65.5674   1
   2  -1 -32 20.2978 26.8837   2
   2   1 -32 81.1617 48.9977   2
   2   1 -32-4.18752 53.1195   1
   2   1  32 33.4735 42.2058   1
  -2   1  32 151.912 91.0338   1
  -2  -1 -32 29.2091 97.8718   6
   2  -1 -32 36.4332 83.3572   7
   2  -1 -32 25.2695 35.3562   6
  -2   1 -32 196.794 119.654   6
   2   1 -32 44.0977 38.5588   6
   2  -1 -32-48.8828 41.6802   4
   2   1 -33 382.296 155.754   1
   2  -1 -33 476.331 92.8587   2
   2   1 -33 606.680 121.281   2
  -2   1  33 313.141 117.085   1
   2   1  33 352.142 143.878   1
  -2  -1 -33 419.769 194.235   6
   2  -1 -33 621.035 222.437   7
   2  -1 -33 688.470 140.994   6
   2  -1 -33 350.030 105.218   4
  -2   1 -33 859.186 232.815   6
   2   1 -33 660.489 134.609   6
   2   1 -34 308.351 97.4043   2
   2   1 -34 276.408 141.722   1
   2  -1 -34 265.419 76.8174   2
  -2  -1 -34 414.080 184.327   6
   2  -1 -34 232.070 128.153   7
  -2   1 -34 309.402 140.705   6
   2  -1 -34 219.973 78.6728   6
   2   1 -34 367.767 101.096   6
   2  -1 -35 76.3223 49.3463   2
   2   1 -35 72.8288 46.6607   2
   2   1 -35 76.5843 105.447   1
   2  -1 -35 206.395 132.795   7
  -2  -1 -35 247.986 165.901   6
   2  -1 -35 97.4664 47.2083   6
   2   1 -35 130.297 49.4687   6
  -2   1 -35 127.674 90.2387   6
   2   1  35 56.4797 51.7875   5
   2   1 -36 98.0359 56.4906   2
   2   1  36 112.864 68.1956   5
  -2  -1 -36 108.194 123.389   6
  -2   1 -36-27.3765 61.1899   6
   2  -1 -36 105.368 58.2380   6
   2   1 -36 224.286 77.7427   6
   2   1 -37 25.3253 31.1823   2
  -2   1 -37-108.371 86.6834   6
  -2  -1 -37 51.8796 31.8153   6
   2   1  37 73.7966 66.5555   5
   2  -1 -37 11.8060 23.0016   6
   2   1 -37 25.0133 37.9584   6
   2   1 -38 26.8025 45.2918   2
  -2  -1 -38 108.873 113.446   6
   2  -1 -38-17.7895 17.4629   6
   2   1  38 73.0727 65.3801   5
  -2   1 -38-27.6763 48.0721   6
   2   1 -38 73.4088 51.3013   6
   2  -1 -39-11.6759 21.0483   6
  -2  -1 -39 100.678 78.3041   6
   2   1 -39 54.5456 41.4097   6
   2   1  39-42.3971 55.1850   5
   2  -1 -40 138.413 69.0309   6
   2   1 -40 194.712 74.2249   6
   2   1  40 107.814 63.7424   5
   2  -1  40 172.171 73.5001   5
  -2   1 -40 59.7622 48.4626   6
  -2  -1 -40-47.0579 70.2473   6
   2  -1  41 150.165 91.3866   5
   2   1 -41 316.646 101.615   6
   2   1  41 84.4239 65.2306   5
   2  -1 -41 320.754 110.191   6
   2   1  42 268.155 112.136   5
   2  -1  42 379.648 130.552   5
   2  -1 -42 512.602 138.995   6
   2   1 -42 382.538 113.486   6
   2  -1  43 97.2948 71.0377   5
   2  -1 -43 63.8182 58.2182   6
   2   2   0 5983.17 364.507   1
  -2  -2   0 4944.11 296.520   1
  -2   2   0 5388.60 116.325   6
  -2   2   0 5409.61 263.602   4
  -2  -2   1 1426.79 169.823   1
   2   2   1 1697.33 186.067   1
  -2  -2  -1 1412.06 153.419   1
   2   2  -1 1728.31 203.382   1
  -2   2  -1 1587.59 84.4937   6
  -2   2   1 1553.08 147.513   4
  -2   2  -1 1666.81 144.722   4
  -2  -2   2 1460.33 175.257   1
   2   2   2 1864.10 191.590   1
  -2  -2  -2 1673.77 162.931   1
   2   2  -2 2223.05 234.196   1
  -2   2  -2 1927.63 115.297   6
   2  -2   2 1737.64 121.553   4
  -2   2   2 1997.87 177.153   4
  -2   2  -2 1946.37 148.787   4
   2   2   3 491.234 89.1979   3
  -2  -2  -3 532.133 91.6264   1
   2   2  -3 557.608 139.257   1
   2   2   3 596.564 106.717   1
  -2  -2  -3 521.636 54.5908   7
  -2   2  -3 588.590 74.8922   6
   2  -2   3 637.096 138.057   6
   2  -2   3 596.455 67.9281   4
  -2   2  -3 677.430 89.7679   4
  -2   2   3 630.456 115.751   4
  -2   2   4 23291.3 626.698   3
   2   2   4 21747.4 593.060   3
   2   2   4 23879.3 667.416   1
   2   2  -4 23839.7 811.883   1
  -2   2  -4 23169.4 511.630   6
  -2  -2  -4 21314.5 414.801   7
   2  -2   4 23582.6 798.445   6
   2  -2   4 22620.5 412.255   4
  -2   2   4 22637.7 644.279   4
  -2   2  -4 22186.7 466.776   4
   2   2   5 5865.55 312.094   3
  -2   2   5 5927.73 319.065   3
   2   2   5 5850.80 324.691   1
   2   2  -5 6757.76 445.975   1
   2  -2   5 5962.03 428.323   6
  -2   2  -5 6282.65 293.048   6
  -2  -2  -5 5940.94 246.440   7
  -2   2  -5 6187.37 239.129   4
  -2   2   5 6428.27 360.855   4
   2  -2   5 6077.06 209.331   4
   2  -2  -5 6041.60 278.711   4
  -2   2   6 634.457 99.3817   3
   2   2   6 522.512 92.1288   3
   2   2  -6 681.665 148.120   1
   2  -2  -6 667.432 96.8333   1
   2   2   6 534.264 94.5382   1
  -2   2  -6 631.653 99.6477   6
  -2  -2  -6 533.961 79.8731   7
   2  -2   6 601.058 149.296   6
  -2   2  -6 578.862 75.1230   4
  -2   2   6 544.388 104.044   4
   2  -2   6 663.191 68.5254   4
   2  -2  -6 658.831 94.9502   4
  -2   2   7 23.3557 24.5059   3
   2   2   7 74.5162 50.1640   3
  -2   2  -7 24.4429 23.2539   4
   2   2   7 1.08546 18.9776   1
   2  -2  -7 25.8603 24.6277   1
   2   2  -7-31.4752 50.4662   1
  -2  -2  -7 15.8400 22.7757   7
   2  -2   7 99.8460 94.4239   6
  -2   2   7 13.4299 56.5209   4
   2  -2  -7 15.2259 6.40990   6
  -2   2  -7 194.950 80.0242   6
   2  -2  -7 129.681 59.6440   4
  -2   2   8 31345.7 679.242   3
   2   2   8 28320.9 698.929   3
   2  -2  -8 30562.0 682.394   1
   2   2   8 33218.8 726.891   1
   2   2  -8 33202.8 1048.91   1
   2  -2  -8 28585.8 332.119   6
  -2   2  -8 30077.9 765.725   6
   2   2   8 31791.0 589.670   7
  -2  -2   8 30776.6 696.375   7
   2  -2  -8 30587.1 671.318   7
   2  -2   8 30379.3 1101.90   6
  -2  -2  -8 29781.6 743.374   7
  -2   2  -8 29758.6 497.365   4
  -2   2   8 29802.2 834.022   4
   2  -2  -8 30745.3 682.029   4
  -2   2  -9 66.1021 52.0898   4
  -2  -2  -9 45.3231 35.2693   3
   2  -2  -9 42.5625 32.5489   1
   2   2   9 36.2785 37.2131   1
   2   2  -9-34.3546 45.7901   1
  -2  -2   9 86.0322 47.8457   7
  -2  -2  -9 28.8102 31.5695   7
   2  -2   9 169.378 109.004   6
   2  -2  -9 39.8598 27.0288   7
   2   2   9 52.5855 22.4389   7
   2   2  -9 15.9093 4.81890   5
   2  -2  -9 125.019 72.5155   4
   2  -2  -9 28.7783 15.8398   6
   2   2 -10 5308.77 435.040   1
   2  -2 -10 5093.27 287.632   3
  -2  -2 -10 5236.99 302.525   3
   2  -2 -10 4911.01 292.917   1
   2  -2  10 5533.12 507.076   6
  -2   2 -10 5426.90 355.398   6
   2   2  10 5104.04 270.297   7
   2  -2 -10 5111.40 187.745   6
  -2  -2 -10 5264.66 348.792   7
   2  -2 -10 5188.46 323.005   7
  -2  -2  10 5220.36 326.022   7
  -2  -2  10 5604.96 220.032   6
   2  -2 -10 5135.55 293.122   4
  -2   2 -10 5083.99 199.663   4
  -2  -2 -11 1722.56 179.711   3
   2  -2  11 1683.77 180.117   2
   2   2 -11 1853.38 271.929   1
   2  -2 -11 1445.35 157.680   3
   2  -2 -11 1608.63 171.656   1
  -2  -2  11 1890.36 248.963   1
  -2   2 -11 2027.28 233.383   6
   2  -2 -11 1801.33 126.226   6
  -2  -2  11 1471.00 184.618   7
   2   2  11 1746.15 174.014   7
   2  -2 -11 1556.30 196.465   7
  -2  -2 -11 1563.70 204.424   7
   2  -2  11 1683.86 299.213   6
  -2   2 -11 1661.03 121.359   4
  -2  -2  11 1714.75 130.675   6
   2  -2 -11 1811.71 183.246   4
   2   2 -12 24304.6 1001.71   1
  -2  -2 -12 26319.0 699.924   3
   2  -2 -12 24449.5 622.554   3
   2  -2 -12 25226.9 695.541   1
   2  -2  12 25782.4 1202.98   6
  -2  -2  12 24855.1 518.809   6
   2  -2 -12 25358.4 507.947   6
   2   2  12 25784.3 692.269   7
  -2  -2 -12 24847.1 824.210   7
   2  -2 -12 25369.8 803.882   7
  -2  -2  12 22864.4 757.086   7
  -2   2 -12 26610.3 846.971   6
   2  -2 -12 29660.5 682.316   5
  -2   2 -12 24837.8 436.652   4
   2  -2 -12 24709.7 668.679   4
   2   2 -13 2413.31 325.298   1
  -2  -2 -13 2421.84 213.807   3
   2  -2 -13 2222.70 190.940   3
   2  -2 -13 2135.78 208.538   1
  -2   2  13 2345.78 183.558   1
   2  -2  13 2027.09 358.191   6
   2  -2 -13 2484.17 177.252   6
   2   2  13 2393.86 229.813   7
  -2  -2 -13 2162.92 269.798   7
   2  -2 -13 2180.31 246.858   7
  -2  -2  13 2188.36 247.963   7
  -2  -2  13 2211.74 165.352   6
   2  -2 -13 3010.60 236.816   5
   2  -2 -13 2473.78 222.890   4
  -2   2 -13 2398.11 139.473   4
   2   2  13 1936.31 90.4764   4
  -2  -2 -14 2527.17 217.573   3
   2   2 -14 2327.27 318.396   1
   2  -2 -14 2241.62 188.501   3
  -2   2  14 2114.79 177.920   1
   2  -2 -14 2249.38 218.565   1
   2  -2 -14 2274.61 171.843   6
   2   2  14 2508.93 238.680   7
   2  -2 -14 2466.33 286.712   7
  -2  -2 -14 2213.57 262.166   7
  -2  -2  14 2219.45 260.876   7
  -2  -2  14 2426.72 186.861   6
   2  -2  14 2172.36 367.895   6
   2  -2 -14 2907.75 220.578   5
   2  -2 -14 2306.64 211.467   4
  -2   2 -14 2451.80 135.996   4
   2   2 -15 1778.75 273.221   1
   2  -2 -15 1988.97 179.268   3
  -2  -2 -15 2098.94 201.783   3
   2  -2 -15 1822.47 203.087   1
  -2   2  15 1843.81 170.007   1
  -2  -2  15 1819.84 172.603   6
   2  -2  15 2095.30 387.407   6
  -2  -2  15 1885.50 247.597   7
   2  -2 -15 1744.92 260.874   7
   2   2  15 2036.48 229.243   7
   2  -2 -15 2009.89 169.222   6
   2  -2 -15 2160.74 210.873   4
   2  -2 -15 1954.03 177.875   5
  -2   2 -15 1940.10 121.106   4
   2   2 -16 5280.02 478.836   1
   2  -2 -16 6234.45 383.294   1
  -2  -2 -16 6304.90 356.430   3
   2  -2 -16 5955.87 311.865   3
  -2   2  16 5654.53 304.502   1
   2   2  16 6237.07 420.177   7
  -2  -2  16 5485.12 445.729   7
   2  -2 -16 5727.90 296.846   6
   2  -2 -16 6063.02 486.003   7
  -2  -2  16 5405.13 321.560   6
   2  -2  16 6033.96 663.478   6
   2  -2 -16 5770.39 344.700   4
   2  -2 -16 5894.36 309.857   5
  -2   2 -16 5498.47 201.559   4
   2  -2 -17 95.8093 29.5849   3
  -2  -2 -17 146.355 59.3467   3
  -2   2 -17 133.172 41.2348   4
   2   2  17 93.2357 27.6779   2
  -2   2  17 80.2135 40.8679   1
   2   2 -17 135.971 106.152   1
   2  -2 -17 109.910 37.9803   1
  -2  -2  17 30.8076 54.3232   1
   2   2  17 86.5477 38.9616   7
   2  -2  17-11.0968 128.337   6
  -2  -2  17 128.406 82.8841   7
   2  -2  17 128.573 94.5765   7
   2  -2 -17 83.3430 75.0984   7
  -2   2  17 128.593 69.5096   7
   2  -2 -17 176.406 69.8918   4
  -2   2 -17 143.407 103.943   6
   2  -2 -17 116.607 46.7387   5
   2  -2 -17 141.211 55.5128   6
  -2  -2  17 78.0835 28.4302   6
   2  -2 -18 193.985 58.7746   3
  -2  -2 -18 247.646 79.2977   3
   2  -2  18 180.833 61.5948   2
  -2   2 -18 275.607 47.5287   4
   2   2  18 206.320 55.0867   2
  -2  -2  18 209.425 105.677   1
   2  -2 -18 240.527 70.5429   1
   2   2 -18 196.700 86.3539   1
  -2   2  18 168.702 58.0981   1
   2  -2 -18 297.661 105.877   7
   2  -2  18 353.646 157.103   6
  -2  -2  18 128.094 78.3555   7
   2  -2  18 227.590 93.5734   7
   2   2  18 228.880 78.1604   7
  -2   2  18 238.877 81.8634   7
   2  -2 -18 207.294 67.4987   4
  -2   2 -18 280.331 108.409   6
   2  -2 -18 250.590 64.1644   5
  -2  -2  18 263.673 83.6548   6
   2  -2 -18 280.119 68.0184   6
   2  -2 -19 1299.57 182.986   1
   2  -2 -19 1324.76 152.080   3
   2   2  19 1216.90 135.515   2
   2  -2  19 1470.82 181.272   2
  -2  -2 -19 1453.36 179.149   3
  -2   2  19 1314.47 158.926   1
  -2  -2  19 1266.43 241.436   1
   2   2 -19 1343.29 267.481   1
  -2  -2  19 1522.85 260.681   7
   2  -2 -19 1333.40 263.050   7
  -2   2 -19 1467.24 231.495   6
  -2  -2  19 1378.11 195.706   6
   2  -2 -19 1288.44 156.755   6
   2   2  19 1504.08 219.489   7
   2  -2  19 1035.14 280.669   6
  -2   2  19 1618.22 201.116   7
  -2  -2 -19 1215.23 220.521   7
   2  -2  19 1462.94 240.009   7
  -2   2 -19 1368.29 101.799   4
   2  -2 -19 1434.96 161.370   5
   2  -2 -19 1370.59 177.590   4
   2   2  20 117.402 29.5592   2
   2  -2  20 180.573 69.0489   2
   2  -2  20 176.816 114.931   1
  -2  -2 -20 321.786 100.397   3
  -2   2 -20 250.403 49.4507   4
   2  -2 -20 181.216 61.5879   3
   2   2 -20 25.2840 33.3590   1
   2  -2 -20 244.860 83.4213   1
  -2   2  20 110.906 51.3308   1
  -2  -2  20 109.741 74.9611   1
   2  -2 -20 182.902 123.689   7
   2  -2  20 305.660 100.681   7
  -2  -2  20 213.153 98.6098   7
  -2  -2 -20 73.4176 112.924   6
  -2  -2 -20 319.361 125.304   7
  -2   2  20 227.229 82.8939   7
   2   2  20 75.3398 42.4251   7
  -2  -2  20 107.403 59.2421   6
   2  -2 -20 248.903 83.4576   4
  -2   2 -20 512.644 156.572   6
   2  -2 -20 209.098 63.7746   5
   2  -2 -20 262.071 75.7364   6
   2  -2 -21 5407.33 385.604   1
   2  -2 -21 5272.47 304.848   3
   2  -2  21 5526.28 531.596   1
   2  -2  21 5664.93 362.650   2
   2   2 -21 5264.70 505.779   1
  -2  -2 -21 5693.60 359.163   3
   2   2  21 5263.03 275.317   2
  -2  -2  21 5411.31 519.744   1
  -2   2  21 5198.11 333.793   1
   2  -2 -21 5552.60 344.598   6
  -2  -2  21 5569.62 523.666   7
  -2  -2  21 5218.67 427.855   6
  -2   2 -21 5703.57 470.313   6
   2   2  21 5733.86 468.615   7
  -2  -2 -21 5812.76 763.629   6
   2  -2 -21 5300.22 556.953   7
  -2  -2 -21 4775.33 456.419   7
   2  -2  21 5483.80 504.784   7
  -2   2  21 5584.51 401.259   7
  -2   2 -21 5169.95 198.132   4
   2  -2 -21 5876.31 342.347   5
   2  -2 -21 4948.78 338.310   4
  -2  -2 -22 1443.73 189.155   3
   2  -2  22 1632.23 200.419   2
   2   2  22 1267.64 133.875   2
   2  -2 -22 1283.69 153.430   3
   2  -2 -22 1359.62 198.945   1
  -2   2  22 1351.20 173.648   1
  -2  -2  22 1641.34 293.855   1
   2   2 -22 1057.47 239.495   1
   2  -2  22 1282.96 264.847   1
  -2  -2  22 1289.86 228.640   6
   2  -2 -22 1397.75 291.642   7
   2  -2 -22 1455.33 180.448   6
  -2   2  22 1661.15 229.501   7
   2   2  22 1474.49 244.574   7
  -2   2 -22 2080.82 298.280   6
  -2  -2  22 1391.34 271.716   7
   2  -2  22 1406.97 263.001   7
  -2  -2 -22 1470.74 269.691   7
  -2  -2 -22 1547.92 450.810   6
  -2   2 -22 1407.78 107.729   4
   2  -2 -22 1305.73 178.665   4
   2  -2  23 213.999 77.2502   2
  -2  -2 -23 222.400 85.1527   3
   2   2  23 101.042 35.7400   2
  -2   2 -23 225.704 44.9061   4
   2  -2 -23 103.562 39.4181   3
   2  -2 -23 242.870 91.2853   1
  -2   2  23 214.981 77.1498   1
   2  -2  23 118.264 85.7263   1
  -2  -2  23 272.944 119.958   1
   2   2 -23 267.701 142.711   1
   2  -2  23 170.484 120.611   7
  -2  -2  23 200.356 106.129   7
   2  -2 -23 113.570 104.115   7
  -2   2  23 258.681 98.4801   7
  -2  -2 -23 55.7796 95.5711   6
  -2  -2 -23 453.346 153.766   7
   2   2  23 163.433 82.4472   7
  -2  -2  23 174.784 98.5172   6
  -2   2 -23 419.609 140.463   6
   2  -2 -23 201.377 77.5449   4
   2  -2 -23 132.549 59.0404   6
   2   2  24 646.465 148.502   1
   2  -2  24 713.834 135.401   2
  -2  -2 -24 664.957 137.627   3
   2   2  24 646.350 99.9507   2
   2  -2 -24 519.854 101.045   3
   2  -2  24 601.024 180.617   1
   2  -2 -24 582.023 131.413   1
  -2  -2  24 520.993 165.488   1
  -2   2  24 431.912 107.656   1
   2   2 -24 374.941 156.001   1
  -2  -2  24 460.174 166.866   7
  -2  -2  24 537.119 164.123   6
   2  -2 -24 677.952 208.743   7
  -2  -2 -24 696.258 190.963   7
  -2  -2 -24 688.615 261.396   6
   2   2  24 611.336 161.050   7
  -2   2 -24 623.646 71.0341   4
   2  -2 -24 444.031 106.400   4
  -2   2 -24 794.842 191.995   6
   2  -2 -24 632.036 122.934   6
   2  -2  25 2819.10 402.422   1
   2   2  25 2977.17 206.182   2
   2  -2 -25 2624.98 282.364   1
   2   2 -25 2647.53 386.042   1
  -2  -2 -25 3112.05 284.120   3
  -2  -2  25 2824.54 403.822   1
  -2   2  25 2672.32 262.008   1
  -2  -2 -25 3260.93 565.532   6
   2  -2 -25 3013.43 278.914   6
  -2   2 -25 3319.20 381.180   6
   2  -2 -25 3457.59 472.577   7
  -2  -2 -25 3128.44 397.310   7
  -2   2 -25 3040.32 155.454   4
   2  -2 -25 2840.02 259.371   4
   2   2  26 279.569 66.8484   2
   2  -2 -26 212.482 111.756   1
  -2  -2  26 228.765 122.373   1
   2   2 -26 273.839 167.832   1
  -2   2  26 190.408 79.2838   1
  -2  -2 -26 270.495 236.518   6
  -2  -2 -26 393.891 151.544   7
   2  -2 -26 392.383 195.473   7
   2  -2 -26 296.667 91.1401   4
   2  -2 -26 317.105 97.5644   6
  -2   2 -26 298.765 56.3635   4
  -2   2 -26 419.889 147.701   6
   2  -2 -27 443.078 118.324   1
  -2   2  27 523.234 120.143   1
   2   2 -27 601.364 192.199   1
   2  -2 -27 805.897 150.460   6
  -2  -2 -27 397.172 204.385   6
   2  -2 -27 644.729 225.278   7
  -2  -2 -27 674.280 199.680   7
  -2   2 -27 743.685 182.051   6
   2  -2 -27 520.012 113.537   4
  -2   2 -27 587.548 69.8846   4
   2   2 -27 829.891 127.893   6
   2  -2 -28 2085.97 262.467   1
   2  -2 -28 2195.17 163.579   2
   2   2 -28 1644.42 316.525   1
  -2  -2 -28 2220.42 359.190   7
  -2   2 -28 2418.08 330.326   6
  -2  -2 -28 1986.06 440.912   6
   2  -2 -28 1903.28 225.720   6
   2  -2 -28 2245.05 417.110   7
  -2   2 -28 2047.89 128.855   4
   2  -2 -28 1890.15 217.981   4
   2   2 -28 2442.65 227.071   6
  -2   2 -29 120.039 37.8001   4
   2  -2 -29 70.6523 80.5848   1
   2  -2 -29 91.9889 40.0815   2
   2   2 -29 74.3233 86.5316   1
  -2  -2 -29 77.6912 180.957   6
   2  -2 -29 144.963 100.372   7
  -2  -2 -29 204.002 89.5661   7
  -2   2 -29 32.1501 76.7965   6
   2  -2 -29 96.1436 56.0764   4
   2  -2 -29 22.1417 42.6322   6
   2   2 -29 193.713 71.1326   6
   2   2 -30-10.2204 32.1776   2
  -2   2 -30 24.0953 15.0066   4
   2  -2 -30 10.4812 13.3405   2
   2  -2 -30 102.198 79.2837   1
   2   2 -30-8.52630 45.2169   1
   2  -2 -30 77.2264 104.441   7
  -2  -2 -30 78.7986 126.951   6
   2  -2 -30 35.8925 21.0123   4
   2   2 -30 3.40520 19.4027   6
  -2   2 -30 17.8824 39.5840   6
   2  -2 -30-36.1146 56.0099   6
   2   2 -31 64.7089 59.7747   2
  -2  -2 -31 9.23214 31.5130   3
   2  -2 -31 8.99607 29.6806   2
  -2   2 -31 8.20762 13.4196   4
   2   2 -31 71.6312 97.4564   1
   2   2  31-81.8257 61.4865   1
  -2  -2 -31 43.5610 36.3711   6
  -2   2 -31 12.5621 48.7468   6
   2  -2 -31-0.28586 19.3644   4
   2   2 -31 0.42591 21.2654   6
   2   2  31 1.49862 19.4408   5
   2  -2 -31-21.4207 24.3679   6
  -2  -2 -32 360.938 108.526   3
   2  -2 -32 481.520 84.0018   2
   2   2 -32 493.535 118.754   2
   2   2  32 284.774 108.345   1
   2   2 -32 469.471 180.773   1
  -2  -2 -32 609.605 222.729   6
   2  -2 -32 529.630 185.230   7
  -2   2 -32 412.583 145.916   6
  -2   2 -32 454.505 60.7408   4
   2  -2 -32 405.684 106.219   4
   2  -2 -32 430.448 113.050   6
   2   2  32 444.937 123.924   5
   2   2 -32 543.297 120.302   6
   2   2 -33 231.755 126.512   1
   2  -2 -33 155.851 51.3101   2
  -2  -2 -33 149.900 68.8928   3
   2   2 -33 116.603 51.9538   2
   2  -2 -33 123.015 134.130   7
  -2  -2 -33 56.2277 51.6928   6
  -2   2 -33 135.275 68.5175   6
   2   2  33 255.272 102.438   5
   2   2 -33 309.320 94.7280   6
   2  -2 -33 193.146 78.9512   6
   2   2 -34 369.373 157.182   1
   2   2 -34 506.688 124.067   2
   2  -2 -34 437.653 154.229   7
  -2  -2 -34 454.019 195.490   6
   2   2  34 568.224 146.409   5
   2  -2 -34 426.717 116.740   6
  -2   2 -34 418.904 142.570   6
   2   2 -34 509.779 118.581   6
   2   2 -35 40.2932 55.4150   2
   2   2 -35-18.7629 71.4566   1
   2  -2 -35 105.492 141.648   7
  -2  -2 -35 40.5575 80.6582   6
  -2   2 -35 31.1871 44.8362   6
   2  -2 -35 13.4409 38.6827   6
   2   2  35-8.68411 54.2887   5
   2   2 -36-57.8701 57.6317   2
  -2  -2 -36-6.43897 105.165   6
   2  -2 -36 75.6612 59.7303   7
   2   2  36 173.503 67.3242   5
  -2   2 -36 178.680 100.276   6
   2  -2 -36 157.062 70.4736   6
   2   2 -37 40.8035 28.5851   2
   2  -2 -37 158.272 119.725   7
  -2  -2 -37 62.4467 98.0201   6
  -2   2 -37 28.7105 31.6148   6
   2   2  37 74.9413 59.4560   5
   2  -2 -37 62.3009 44.2053   6
   2   2 -38 187.132 84.3480   2
   2  -2 -38 267.824 151.927   7
  -2   2 -38 133.718 80.9193   6
   2   2  38 153.585 74.5351   5
  -2  -2 -38 125.997 125.869   6
   2  -2 -38 129.034 64.3624   6
   2   2 -39 10.5257 34.7803   2
   2  -2 -39 79.2582 115.833   7
   2   2  39 188.454 94.2774   5
  -2   2 -39 7.17882 31.3777   6
   2  -2 -39 7.58209 21.4646   6
  -2  -2 -39 165.861 134.590   6
   2   2 -40 159.440 75.5962   2
   2  -2 -40 300.153 194.581   7
   2  -2 -40 186.636 83.1448   6
   2   2  40 220.617 114.498   5
  -2  -2 -40 382.957 189.152   6
   2  -2 -41 265.100 102.681   6
   2   2  41 207.880 107.950   5
   2  -2 -42 17.5377 33.6593   6
   2  -2  42 48.6229 48.6098   5
   2  -2  43-72.5526 64.3731   5
   2  -2 -43 0.22936 31.7614   6
   2  -2  44 54.1514 23.2827   5
   2  -3   0 962.171 123.966   2
   2   3   0 1399.02 197.569   1
  -2  -3   0 880.874 143.157   1
   2  -3   0 911.332 79.4835   6
  -2   3   0 982.985 112.224   4
   2  -3   1 665.675 104.292   2
   2   3  -1 883.055 167.892   1
   2   3   1 747.947 143.325   1
  -2  -3   1 712.560 130.505   1
  -2  -3  -1 558.944 103.542   1
   2  -3   1 733.537 84.5148   6
   2  -3  -1 753.197 60.6434   6
  -2   3   1 835.794 109.539   4
  -2   3  -1 599.595 83.8396   4
   2  -3   2 8315.85 393.385   2
  -2  -3   2 8072.89 449.504   1
   2   3  -2 9602.96 543.952   1
   2   3   2 9514.00 490.147   1
  -2  -3  -2 8192.85 397.883   1
   2  -3   2 8433.46 319.317   6
   2  -3  -2 8405.17 160.902   6
  -2   3  -2 8638.59 312.436   4
  -2   3   2 8936.01 348.005   4
   2  -3   3 11556.2 453.967   2
   2  -3   3 11937.5 324.052   4
   2   3  -3 11543.1 608.267   1
  -2  -3  -3 9735.83 417.837   1
  -2  -3   3 9647.14 491.958   1
   2   3   3 10938.7 508.535   1
   2  -3   3 9704.94 373.677   6
  -2   3  -3 10383.8 337.930   4
  -2   3  -3 10704.6 219.661   6
  -2   3   3 10626.0 392.686   4
   2  -3   4 8496.87 398.446   2
   2   3  -4 8082.75 521.530   1
  -2  -3  -4 6872.62 339.536   1
   2   3   4 8260.60 432.272   1
  -2  -3   4 7214.99 441.276   1
   2  -3   4 7393.72 356.836   6
  -2   3  -4 7901.72 211.866   6
   2  -3  -4 8390.78 300.025   4
  -2   3  -4 7810.61 283.875   4
  -2   3   4 7825.76 348.898   4
  -2   3  -5 40.2559 26.5286   4
   2  -3  -5 48.3944 32.8400   4
   2   3   5 35.3448 30.5853   1
   2   3  -5 43.1671 52.7380   1
  -2  -3  -5 26.4319 28.3335   1
   2  -3   5 38.0131 49.9576   6
  -2  -3  -5 31.8623 19.8791   7
  -2   3  -5 46.1236 20.5871   6
   2   3  -5 27.2147 9.72842   5
  -2   3   5 19.4048 29.3560   4
  -2   3  -6 284.705 52.6199   4
   2  -3  -6 326.473 61.7458   4
   2   3   6 359.593 82.7920   3
  -2  -3  -6 299.962 67.6114   1
   2   3  -6 264.643 101.108   1
   2   3   6 269.991 75.5404   1
   2  -3   6 329.205 87.5043   6
   2  -3  -6 261.807 48.5986   6
  -2  -3  -6 259.951 52.4370   7
  -2   3   6 321.103 78.7850   4
  -2   3  -6 293.144 49.4887   6
   2   3   7 458.963 85.9756   3
  -2   3  -7 415.944 66.1197   4
  -2   3   7 408.877 85.9224   3
   2  -3  -7 437.872 74.7054   4
   2   3   7 479.474 102.726   1
   2   3  -7 592.183 165.156   1
   2  -3   7 467.071 108.548   6
  -2  -3  -7 389.348 73.9354   7
   2  -3  -7 412.405 65.0582   6
  -2   3  -7 407.641 63.1342   6
  -2   3   7 456.238 95.4507   4
   2   3   8 526.810 95.8294   3
  -2   3   8 656.452 103.343   3
   2   3  -8 642.874 164.387   1
   2   3   8 772.196 120.827   1
   2  -3  -8 708.195 97.5603   1
   2  -3  -8 625.747 87.4990   6
  -2   3  -8 723.166 89.3745   6
  -2  -3  -8 588.811 95.0122   7
   2  -3   8 664.655 136.834   6
  -2   3   8 592.648 107.936   4
  -2   3  -8 718.186 82.1216   4
   2  -3  -8 869.967 106.727   4
  -2   3   9 954.817 118.681   3
   2   3   9 909.850 126.212   3
   2   3   9 839.086 126.050   1
   2   3  -9 1072.39 206.030   1
   2  -3  -9 1129.75 124.943   1
   2  -3  -9 911.229 110.782   6
  -2   3  -9 1024.68 114.488   6
   2  -3   9 960.733 174.137   6
  -2  -3  -9 916.398 129.533   7
  -2   3  -9 1037.19 99.7240   4
   2  -3  -9 1172.67 123.922   4
  -2   3   9 1046.20 156.767   4
   2   3  10 594.514 104.173   3
  -2   3  10 594.052 93.9293   3
   2   3 -10 810.548 194.341   1
   2   3  10 738.891 114.723   1
   2  -3 -10 604.607 94.7002   1
  -2  -3 -10 580.109 105.651   7
   2  -3 -10 635.058 99.6544   6
   2  -3  10 631.573 149.935   6
   2  -3 -10 762.813 121.651   7
  -2   3 -10 689.698 99.5658   6
   2  -3 -10 691.891 96.3997   4
  -2   3  10 566.137 116.372   4
  -2   3 -10 747.569 84.8809   4
   2   3 -11 4240.56 422.499   1
   2  -3 -11 4039.02 249.088   1
   2   3  11 3911.28 265.684   1
   2  -3 -11 3809.80 250.427   6
   2  -3 -11 3875.00 288.106   7
  -2  -3 -11 4035.91 309.478   7
   2  -3  11 3834.22 390.922   6
  -2   3 -11 3914.44 251.352   6
  -2  -3  11 4386.17 215.662   6
   2  -3 -11 4210.41 244.196   4
  -2   3 -11 4070.24 192.558   4
  -2   3  11 3553.16 309.682   4
   2  -3 -12 937.331 125.357   1
   2   3 -12 815.024 184.977   1
   2   3  12 864.983 122.050   1
   2  -3 -12 766.363 119.728   6
  -2  -3 -12 758.950 140.172   7
   2  -3  12 811.419 182.729   6
   2  -3 -12 817.610 143.830   7
   2  -3 -12 1006.13 135.189   5
   2  -3 -12 826.809 111.168   4
  -2   3  12 588.407 123.107   4
  -2   3 -12 782.816 86.7704   4
  -2  -3  12 909.946 101.863   6
  -2   3 -13 31.8638 26.6196   4
   2   3 -13-54.5498 67.6968   1
   2   3  13 14.3011 27.1923   1
   2  -3 -13 32.8498 29.9570   1
   2  -3 -13 23.3834 32.0515   6
  -2  -3 -13-28.9498 64.5863   7
   2  -3  13-10.6282 33.3498   6
  -2  -3  13-20.9114 52.0550   7
   2  -3 -13-16.6647 31.9055   7
  -2   3  13 25.1947 29.7546   4
   2  -3 -13 41.0267 19.4486   5
   2  -3 -13 30.6327 32.4472   4
  -2  -3  13 17.3889 25.6590   6
   2   3 -14 3312.91 390.385   1
   2  -3  14 3555.43 282.457   2
  -2  -3  14 3736.31 405.481   1
   2  -3 -14 3461.26 248.096   1
   2   3  14 3509.74 245.091   1
   2  -3  14 3079.90 404.687   6
   2  -3 -14 3369.55 261.394   6
   2   3  14 3993.02 283.846   7
   2  -3 -14 3073.74 302.574   7
  -2  -3  14 3347.61 216.060   6
  -2  -3  14 3449.02 316.026   7
   2  -3 -14 3506.04 230.069   4
   2  -3 -14 4418.62 301.714   5
  -2   3 -14 3459.32 177.636   4
  -2   3 -15 41.4708 28.8635   4
   2  -3  15 39.1274 39.3509   2
   2  -3 -15 39.7656 33.1093   1
  -2  -3  15 17.8382 77.5435   1
   2   3 -15-30.5462 36.8651   1
   2   3  15 7.05047 22.8483   1
   2  -3  15 35.4020 42.0646   6
   2  -3 -15 4.73494 31.0712   6
   2   3  15 0.12873 31.5399   7
   2  -3 -15 69.6252 68.6216   7
  -2  -3  15 16.5134 47.3029   7
   2  -3 -15 0.46527 11.9456   5
  -2  -3  15 34.9045 27.6723   6
   2  -3 -15 57.1738 39.6515   4
   2  -3  16 1017.45 156.322   2
   2   3 -16 928.757 208.192   1
  -2  -3  16 926.575 209.609   1
   2   3  16 998.473 129.929   1
   2  -3 -16 979.418 138.985   1
   2  -3  16 946.011 236.479   6
   2  -3 -16 972.482 151.630   6
   2  -3 -16 909.318 180.882   7
  -2  -3  16 1076.94 138.635   6
  -2   3 -16 1217.84 170.952   6
   2   3  16 1217.92 165.035   7
  -2  -3  16 1016.01 187.857   7
   2  -3 -16 1122.57 132.913   4
   2  -3 -16 1132.48 146.935   5
  -2   3 -16 948.963 93.3498   4
  -2   3 -17 231.675 46.4994   4
   2  -3  17 220.729 77.6692   2
   2  -3  17 85.7816 80.9792   1
   2   3 -17 295.198 117.014   1
   2   3  17 179.117 56.0941   1
  -2  -3  17 113.018 77.0337   1
   2  -3 -17 172.340 56.0723   1
   2  -3 -17 131.922 86.1355   7
  -2  -3  17 152.363 83.3290   7
   2   3  17 206.410 70.6245   7
   2  -3  17 76.5648 84.4893   6
   2  -3 -17 275.070 67.0716   4
   2  -3 -17 186.754 57.1318   5
  -2  -3  17 196.500 59.9566   6
   2  -3 -17 277.436 84.8621   6
  -2   3 -17 194.262 66.2863   6
   2  -3  18 446.266 151.334   1
   2  -3  18 489.546 106.687   2
   2   3 -18 342.839 152.375   1
   2  -3 -18 433.860 94.9095   1
  -2  -3  18 511.439 163.525   1
  -2  -3 -18 382.459 134.022   7
   2  -3  18 322.313 151.336   6
   2  -3 -18 308.740 135.204   7
  -2  -3  18 358.951 115.158   7
   2   3  18 560.551 122.591   7
  -2  -3  18 487.335 102.343   6
   2  -3 -18 525.085 102.681   5
  -2   3 -18 519.450 117.150   6
  -2   3 -18 476.366 67.3474   4
   2  -3 -18 426.323 84.6714   4
   2  -3 -18 529.224 116.020   6
   2   3  19 485.180 77.8315   2
   2  -3  19 640.420 124.990   2
   2  -3  19 541.819 173.032   1
   2  -3 -19 476.140 98.5021   1
   2   3 -19 447.527 155.057   1
  -2  -3  19 344.730 146.014   1
   2  -3 -19 383.661 134.355   7
  -2  -3 -19 542.770 157.728   7
  -2  -3  19 484.846 140.234   7
   2   3  19 468.176 110.878   7
   2  -3  19 487.156 196.797   6
  -2  -3  19 539.257 128.442   6
   2  -3 -19 507.212 111.639   6
   2  -3 -19 500.538 100.345   5
  -2   3 -19 484.891 69.0924   4
  -2   3 -19 481.245 109.916   6
   2  -3 -19 576.339 100.026   4
   2  -3  20 161.444 70.8161   2
  -2   3 -20 104.215 36.2509   4
   2   3  20 59.3610 23.3538   2
  -2  -3 -20 96.2263 40.2029   3
   2  -3 -20 36.9253 23.0214   1
   2   3 -20 58.8493 81.2240   1
   2  -3  20 5.77488 57.7853   1
  -2  -3  20 91.4433 63.2655   1
   2  -3  20 56.7913 67.9229   6
   2   3  20 114.779 57.2630   7
  -2  -3 -20 47.2833 27.1724   7
   2  -3 -20 93.4008 78.7813   7
  -2  -3  20 109.089 72.9556   7
   2  -3 -20 92.7313 46.3936   4
  -2  -3  20 27.4712 17.3438   6
   2  -3 -20 57.0743 33.4881   5
  -2   3 -20 50.3091 28.3711   6
   2  -3 -20 137.961 68.8908   6
   2   3  21 201.228 41.7619   2
   2  -3  21 323.193 92.1514   2
  -2   3 -21 220.330 44.8455   4
  -2  -3 -21 294.620 78.2347   3
   2  -3  21 124.466 54.0521   1
  -2  -3  21 206.536 116.811   1
   2   3 -21 56.3775 59.8377   1
   2  -3 -21 265.460 78.4113   1
  -2  -3  21 227.839 101.370   7
   2  -3 -21 198.323 126.072   7
   2  -3  21 320.450 191.967   6
   2   3  21 296.206 93.4067   7
  -2  -3 -21 237.023 106.041   7
   2  -3  21 329.865 120.589   7
   2  -3 -21 320.377 77.8938   4
  -2  -3  21 262.213 92.4737   6
  -2   3 -21 254.550 87.3428   6
   2  -3 -21 293.024 76.0563   5
   2  -3 -21 296.238 92.4472   6
   2  -3  22 6.07434 30.3291   2
   2   3  22-24.3256 23.9448   2
  -2   3 -22 3.51745 14.8291   4
  -2  -3 -22 6.65257 22.1601   3
   2  -3 -22-12.3061 30.6094   1
  -2  -3  22-89.8369 85.2834   1
   2  -3  22 120.049 82.4365   1
   2   3 -22 15.9229 55.8395   1
  -2  -3 -22-37.9351 57.0591   7
   2  -3 -22-33.4717 75.7682   7
  -2  -3  22-2.81649 68.6840   7
   2   3  22-16.2496 25.1874   7
   2  -3 -22-4.24965 27.7924   4
   2  -3 -22 20.6410 31.9865   6
   2  -3 -22-4.79909 33.6361   5
  -2  -3  22-31.8227 59.2349   6
  -2   3 -22-12.1950 33.9159   6
   2  -3  23 76.8266 46.4859   2
  -2   3 -23 156.015 40.3218   4
   2   3  23 86.6302 33.9323   2
  -2  -3 -23 52.0541 24.6339   3
  -2  -3  23 93.3015 87.3750   1
   2  -3 -23 100.948 46.2713   1
   2   3 -23 95.3908 74.8722   1
  -2  -3 -23 70.5293 79.1690   7
   2   3  23 53.8712 36.2578   7
   2  -3 -23 37.1362 60.8431   7
  -2  -3 -23 108.217 82.6512   6
  -2  -3  23 94.0876 84.6541   7
   2  -3 -23 108.610 45.4125   4
   2  -3 -23 119.962 60.1684   6
  -2   3 -23 118.421 55.6231   6
   2  -3 -23 96.7694 47.3907   5
   2   3  24 456.451 72.8365   2
   2   3  24 341.543 97.2745   1
  -2  -3 -24 502.561 103.187   3
   2  -3 -24 440.549 95.9701   1
   2   3 -24 481.039 166.859   1
  -2  -3 -24 294.876 154.110   6
  -2  -3 -24 397.137 150.319   7
   2  -3 -24 377.220 142.613   7
   2  -3 -24 498.502 93.5347   4
  -2   3 -24 457.239 67.2532   4
   2  -3 -24 491.398 116.202   6
  -2   3 -24 451.074 124.273   6
  -2  -3 -25 41.2582 25.0674   3
   2   3  25 37.4161 30.3776   1
   2   3  25 67.3290 25.8273   2
   2  -3 -25 78.7785 45.0171   3
  -2   3 -25 96.3111 37.4858   4
   2  -3 -25 26.0170 24.6156   1
  -2   3  25 107.109 46.6720   1
   2   3 -25 50.3129 78.6851   1
  -2  -3 -25 22.0601 57.3996   7
  -2  -3 -25-41.5106 117.329   6
   2  -3 -25 29.3615 62.7762   7
   2  -3 -25 124.720 67.3934   6
   2  -3 -25 84.0726 45.5304   4
  -2   3 -25 51.6526 38.0259   6
   2   3  25 140.368 72.1122   5
  -2  -3 -26 587.790 111.265   3
   2   3  26 700.291 90.1860   2
   2  -3 -26 620.422 70.6177   2
   2  -3 -26 580.841 93.8464   3
   2   3 -26 542.714 173.156   1
   2   3  26 494.071 123.067   1
  -2   3  26 509.349 93.6792   1
   2  -3 -26 604.307 119.533   1
   2  -3 -26 658.735 215.605   7
  -2  -3 -26 578.240 279.263   6
  -2  -3 -26 702.592 196.265   7
   2  -3 -26 625.758 108.185   4
  -2   3 -26 637.431 78.2067   4
   2  -3 -26 718.614 151.477   6
   2   3  26 701.459 144.807   5
  -2   3 -26 634.424 152.093   6
  -2  -3 -27 74.0495 43.2161   3
   2  -3 -27 135.669 53.1750   1
   2  -3 -27 123.368 49.5132   3
  -2   3 -27 104.467 36.2957   4
   2  -3 -27 65.5532 23.7423   2
  -2   3  27 64.6562 36.9026   1
   2   3 -27-2.97799 62.6395   1
   2   3  27 22.3116 33.0653   1
   2  -3 -27 91.5117 90.5600   7
  -2  -3 -27 69.5376 98.5925   7
  -2  -3 -27 176.944 161.067   6
   2  -3 -27 144.767 51.2583   4
   2  -3 -27 112.690 57.1424   6
   2   3  27 60.9573 32.9182   5
  -2   3 -27 50.8207 37.5126   6
  -2  -3 -28 46.1658 44.9906   3
   2  -3 -28 35.4303 45.2935   1
   2  -3 -28 10.8871 14.7921   3
   2  -3 -28-9.39667 16.4128   2
  -2   3 -28 15.2761 20.5880   4
  -2   3  28 56.3876 41.0427   1
   2   3  28 132.265 65.2679   1
   2   3 -28-16.5788 38.8040   1
  -2  -3 -28 194.519 168.131   6
   2  -3 -28 28.7795 63.0266   7
  -2  -3 -28-17.3019 44.0140   7
   2   3  28-36.9556 60.8719   5
   2  -3 -28-31.7373 40.2336   6
  -2   3 -28 31.2660 38.6938   6
   2  -3 -28 29.4199 32.4254   4
  -2  -3 -29 597.102 113.650   3
   2   3 -29 700.810 143.279   2
   2  -3 -29 664.378 73.8687   2
   2  -3 -29 597.728 98.6636   3
   2   3  29 734.492 153.660   1
   2   3 -29 599.696 212.776   1
  -2   3  29 772.867 121.735   1
  -2  -3 -29 444.078 232.696   6
   2  -3 -29 861.858 258.232   7
  -2  -3 -29 869.359 228.589   7
  -2   3 -29 741.656 89.1849   4
   2  -3 -29 549.936 127.906   6
   2  -3 -29 628.556 105.518   4
  -2   3 -29 640.786 158.090   6
   2   3  29 780.788 162.846   5
  -2  -3 -30 134.705 55.9500   3
   2  -3 -30 100.851 30.6600   2
   2   3 -30 132.081 76.8099   2
  -2   3 -30 116.550 35.7212   4
   2   3 -30 141.045 116.291   1
   2   3  30 104.687 69.3008   1
  -2   3  30 118.969 55.3135   1
  -2  -3 -30 114.913 147.097   6
   2  -3 -30 93.9971 94.2084   7
  -2  -3 -30 231.031 123.043   7
   2  -3 -30 26.3297 30.4546   6
  -2   3 -30 218.163 92.2053   6
   2   3  30 196.525 89.4483   5
   2  -3 -30 94.9229 33.4079   4
  -2  -3 -31 83.8510 39.6883   3
  -2   3 -31 87.5759 29.7065   4
   2   3 -31 71.1565 56.7663   2
   2   3  31 96.0315 40.3038   1
   2   3 -31 27.2748 55.5175   1
  -2  -3 -31 100.376 87.4819   6
   2  -3 -31 44.4453 65.9539   7
  -2  -3 -31 248.805 104.511   7
   2  -3 -31 8.38032 16.6169   4
   2  -3 -31 38.6576 19.7193   6
   2   3  31 138.696 70.1402   5
  -2   3 -31 78.3948 45.5619   6
  -2   3 -32 10.7954 18.8956   4
   2   3 -32 94.0572 64.3086   2
   2   3 -32 120.688 107.537   1
   2  -3 -32 6.22580 98.8539   7
  -2  -3 -32-138.846 158.743   6
  -2  -3 -32 256.918 129.892   7
   2  -3 -32 20.7493 41.0501   6
   2   3  32 43.1771 44.8260   5
  -2   3 -32-12.5389 58.7338   6
   2   3 -33 322.850 145.718   1
   2   3 -33 451.002 125.138   2
  -2  -3 -33 685.939 225.409   7
   2  -3 -33 239.823 146.862   7
  -2  -3 -33 594.873 242.252   6
   2   3  33 584.257 152.831   5
   2  -3 -33 387.466 110.531   6
  -2   3 -33 439.499 68.7236   4
  -2   3 -33 573.708 143.604   6
   2   3 -34-0.89564 94.8992   1
   2   3 -34 83.1267 53.9596   2
  -2  -3 -34 252.615 150.585   7
   2  -3 -34-189.883 133.251   7
  -2  -3 -34 16.3702 90.7528   6
  -2   3 -34 84.4264 42.3773   6
   2   3  34 79.2648 68.5241   5
   2  -3 -34-7.22031 42.5947   6
   2   3 -35 352.901 182.376   1
   2   3 -35 320.918 113.420   2
  -2  -3 -35 110.851 64.7117   6
   2  -3 -35 424.239 194.597   7
  -2  -3 -35 424.399 161.990   7
   2   3  35 440.737 135.802   5
  -2   3 -35 227.367 92.2335   6
   2  -3 -35 184.234 82.1540   6
   2   3 -36 364.618 113.453   2
   2  -3 -36 361.005 175.138   7
  -2  -3 -36 504.773 216.375   6
   2   3  36 623.695 168.086   5
   2  -3 -36 407.494 124.231   6
  -2   3 -36 524.437 147.718   6
   2   3 -37-14.1545 45.0398   2
  -2  -3 -37-132.927 88.6643   6
   2  -3 -37 142.933 88.9963   7
   2   3  37 182.791 103.823   5
   2  -3 -37 29.2783 37.2146   6
  -2   3 -37-5.03190 32.8446   6
   2   3 -38 57.8762 43.8797   2
   2  -3 -38 260.973 160.892   7
  -2  -3 -38 119.531 118.892   6
   2   3  38 100.898 66.8146   5
   2  -3 -38 82.2251 69.7146   6
  -2   3 -38 74.4233 32.5861   6
   2   3 -39 131.646 66.6364   2
  -2  -3 -39 139.678 125.497   6
   2   3  39 85.2316 63.6378   5
   2  -3 -39 84.0280 56.4627   6
  -2   3 -39 47.8016 58.8912   6
   2   3 -40-29.0288 52.1604   2
   2  -3 -40 95.8759 82.0904   6
   2   3 -41-0.25546 27.5683   2
   2  -3 -41 111.202 66.1688   6
   2  -3 -42 116.577 67.3154   6
   2  -3 -43-52.3378 45.5321   6
   2  -4   0 1064.81 138.564   2
  -2  -4   0 841.851 153.850   1
   2   4   0 970.740 188.085   1
   2  -4   0 896.882 71.0327   6
   2   4   0 1001.48 90.2750   5
  -2   4   0 1058.52 119.293   4
   2  -4  -1 898.024 123.063   2
   2  -4   1 1102.61 144.172   2
   2   4   1 1112.38 191.124   1
   2   4  -1 751.091 161.823   1
  -2  -4  -1 827.214 137.376   1
  -2  -4   1 829.909 147.946   1
   2  -4  -1 949.120 63.1964   6
   2  -4   1 968.974 81.9731   6
   2   4   1 1050.16 96.7777   5
   2   4  -1 990.011 84.5636   5
  -2   4   1 914.725 110.133   4
  -2   4  -1 1098.55 115.719   4
  -2   4   2 610.958 90.4649   4
   2  -4   2 573.755 106.808   2
   2  -4  -2 688.364 110.783   2
  -2  -4   2 593.333 140.937   1
  -2  -4  -2 511.126 110.458   1
   2   4  -2 770.858 171.612   1
   2   4   2 551.175 130.308   1
   2  -4   2 658.397 77.7359   6
   2   4  -2 702.089 68.4467   5
   2   4   2 684.062 82.8552   5
   2  -4  -2 652.373 48.2883   6
  -2   4  -2 628.561 87.7383   4
  -2  -4   3-40.2074 37.5713   1
   2   4   3-27.5316 33.1441   1
   2   4  -3 39.0759 70.2039   1
  -2  -4  -3-13.4003 17.6825   1
   2  -4   3 4.54585 29.4758   2
  -2   4  -3 22.0098 45.6312   4
   2  -4  -3 130.587 68.4616   2
   2   4  -3 52.6691 26.0515   5
   2  -4   3 210.758 61.8307   6
  -2   4   3 106.229 67.0020   4
   2   4   3 73.2054 43.2744   5
   2   4  -4 26436.8 1012.05   1
   2  -4  -4 26276.0 651.674   2
   2  -4   4 27367.2 731.843   2
  -2  -4  -4 24156.8 703.031   1
  -2  -4   4 24770.2 893.525   1
   2   4   4 27624.5 885.440   1
   2  -4   4 23548.3 552.180   6
  -2   4   4 25725.6 629.676   4
   2   4   4 26454.3 557.828   5
  -2   4  -4 26340.4 553.789   4
   2  -4  -5 1055.91 132.383   2
   2  -4   5 976.792 147.568   2
   2   4   5 950.086 168.579   1
   2   4  -5 928.220 199.140   1
  -2  -4   5 894.125 177.606   1
  -2  -4  -5 856.845 127.880   1
   2  -4   5 734.301 107.586   6
   2   4   5 1119.75 122.625   5
  -2   4   5 1020.09 137.884   4
  -2   4  -5 1034.10 118.024   4
   2  -4  -5 1017.26 116.745   4
   2  -4  -6 1015.33 121.897   2
   2  -4   6 917.958 139.259   2
  -2  -4  -6 812.308 118.546   1
   2   4  -6 897.523 201.927   1
   2   4   6 1169.44 178.596   1
  -2  -4   6 976.550 188.225   1
   2  -4   6 814.939 119.213   6
   2   4   6 1027.71 119.536   5
   2  -4  -6 1024.00 111.253   4
  -2   4  -6 941.802 104.297   4
  -2   4   6 1040.15 140.219   4
   2   4  -7 3396.23 381.728   1
   2  -4  -7 3117.83 214.819   2
  -2  -4  -7 2744.82 209.867   1
   2   4   7 2987.52 275.962   1
   2  -4   7 2509.28 224.913   6
  -2  -4  -7 2595.96 188.602   7
   2   4   7 2974.16 208.476   5
   2  -4  -7 3257.08 198.403   4
  -2   4  -7 2817.08 179.925   4
  -2   4  -7 3336.68 163.210   6
  -2   4   7 2921.66 236.502   4
   2   4  -8 18350.2 892.547   1
   2  -4  -8 17238.9 488.327   2
   2   4   8 15975.3 531.698   3
  -2  -4  -8 16963.9 514.326   1
   2   4   8 18216.3 659.578   1
   2  -4   8 15359.9 599.766   6
  -2  -4  -8 16531.1 503.538   7
   2  -4  -8 18390.5 471.593   4
   2   4   8 18099.3 523.678   5
  -2   4  -8 15883.6 415.492   4
  -2   4  -8 18408.3 403.213   6
  -2   4   8 17579.3 585.550   4
   2   4  -9 14116.3 789.079   1
   2  -4  -9 13310.8 420.915   2
   2   4   9 12462.5 472.710   3
  -2   4   9 12823.9 473.186   3
   2   4   9 14135.6 569.047   1
   2  -4   9 11722.7 552.046   6
  -2  -4  -9 12659.5 468.165   7
   2   4   9 14028.1 473.774   5
  -2   4  -9 13611.3 384.690   4
  -2   4  -9 14604.3 379.519   6
   2  -4  -9 14636.0 423.810   4
  -2   4   9 13767.5 537.951   4
   2   4  10-9.90049 17.4388   3
  -2   4  10 43.0982 38.9109   3
   2  -4 -10 135.132 65.2252   2
   2  -4 -10 115.411 62.2771   4
   2   4 -10 30.7316 81.6255   1
   2   4  10 7.01870 32.1809   1
   2  -4 -10 35.9291 31.1086   1
   2  -4  10 78.3963 76.1126   6
  -2  -4 -10 25.6295 38.0668   7
  -2   4  10 59.4253 63.2394   4
  -2   4 -10 157.731 75.3580   4
   2   4  10 245.871 88.1348   5
  -2   4 -10 193.115 61.2013   6
   2   4 -11 15554.5 862.263   1
  -2   4  11 14584.3 472.136   3
   2   4  11 13357.4 484.304   3
   2   4  11 15464.9 570.044   1
   2  -4 -11 14922.2 449.625   1
  -2  -4 -11 13648.6 558.054   7
   2  -4  11 12558.0 647.975   6
   2  -4 -11 17152.6 625.729   7
   2  -4 -11 15308.3 693.882   6
   2   4  11 15095.9 518.353   5
   2  -4 -11 16105.7 453.670   4
  -2   4  11 14353.0 591.311   4
  -2   4 -11 14555.2 395.689   4
  -2   4  12 735.602 101.158   3
   2   4  12 770.354 116.702   3
   2  -4 -12 740.347 102.506   1
   2   4 -12 806.523 207.924   1
   2   4  12 773.917 130.587   1
   2  -4  12 708.993 161.118   6
   2  -4 -12 736.163 160.400   6
   2  -4 -12 753.326 137.211   7
   2   4  12 808.624 128.119   5
  -2   4 -12 962.820 105.933   4
  -2  -4  12 870.271 107.161   6
  -2   4  12 842.871 153.599   4
   2  -4 -12 866.786 113.083   4
   2   4  13 977.816 136.941   1
   2  -4 -13 896.527 113.807   1
   2   4 -13 831.964 197.984   1
   2  -4  13 730.903 171.853   6
   2  -4 -13 912.287 162.884   7
   2  -4 -13 907.165 171.872   6
   2  -4 -13 1278.99 171.744   5
   2  -4 -13 999.218 117.083   4
  -2   4  13 975.194 167.733   4
  -2  -4  13 1108.09 123.180   6
  -2   4 -13 988.902 106.826   4
   2   4  13 957.055 134.260   5
  -2   4 -14 125.040 41.5036   4
   2  -4  14 116.423 61.2782   2
   2  -4 -14 127.963 45.9371   4
   2  -4  14 60.2452 46.4693   1
  -2   4 -14 40.2800 30.9942   2
   2   4  14 45.1689 17.5395   1
   2  -4 -14 130.976 55.0253   1
  -2  -4  14 102.761 86.3687   1
   2   4 -14 35.1216 69.4976   1
   2  -4  14 73.9607 49.2803   6
   2  -4 -14 70.2997 56.3552   6
   2  -4 -14 112.557 69.3199   7
   2  -4 -14 130.581 54.6801   5
  -2   4  14-18.1748 58.4301   4
   2   4  14 61.9486 27.3949   5
  -2  -4  14 106.968 43.8424   6
   2  -4  15 910.396 156.133   2
   2  -4  15 672.726 189.695   1
  -2   4 -15 648.936 131.017   2
   2   4 -15 679.517 182.601   1
   2   4  15 730.537 118.507   1
  -2  -4  15 692.456 194.611   1
   2  -4 -15 679.270 104.258   1
  -2   4 -15 634.063 107.223   6
   2  -4 -15 586.093 137.167   6
   2  -4 -15 571.915 143.228   7
   2  -4  15 715.022 179.349   6
  -2  -4  15 655.352 103.512   6
   2  -4 -15 800.315 133.356   5
   2  -4 -15 761.347 105.013   4
  -2   4  15 523.685 131.821   4
  -2   4 -15 762.322 93.5374   4
   2   4  15 674.246 118.402   5
   2  -4  16 3689.78 309.629   2
  -2   4 -16 3123.37 298.317   2
   2  -4  16 3562.14 442.926   1
   2   4 -16 3169.47 420.900   1
  -2  -4  16 3345.35 439.399   1
   2   4  16 3286.74 247.817   1
   2  -4 -16 3426.33 232.097   1
   2  -4  16 2774.63 379.546   6
  -2  -4  16 3468.79 245.223   6
  -2   4 -16 3604.84 256.097   6
   2  -4 -16 3222.49 330.403   6
   2  -4 -16 3553.64 350.777   7
   2  -4 -16 3484.40 221.387   4
   2  -4 -16 3432.41 272.727   5
   2   4  16 3485.84 280.709   5
  -2   4 -16 3341.94 191.385   4
   2   4  16 3288.92 114.471   4
  -2   4  16 2839.33 301.995   4
   2  -4  17 538.356 123.684   2
  -2   4 -17 439.972 111.540   2
   2  -4  17 572.226 188.140   1
   2  -4 -17 507.525 95.7997   1
  -2  -4  17 456.614 168.182   1
   2   4 -17 459.898 163.866   1
   2   4  17 531.240 101.903   1
  -2  -4 -17 532.312 155.939   7
   2  -4 -17 457.671 130.294   6
   2  -4 -17 538.449 144.941   7
  -2  -4  17 628.740 157.838   7
   2  -4  17 391.283 148.785   6
   2  -4 -17 742.191 131.335   5
   2   4  17 555.631 112.600   5
  -2   4 -17 560.293 104.375   6
  -2   4 -17 519.698 78.8084   4
  -2  -4  17 493.722 100.892   6
   2  -4 -17 553.076 89.0643   4
   2   4  17 545.036 44.7486   4
   2  -4  18-17.2310 25.0898   2
  -2   4 -18-49.2903 51.3555   2
  -2   4 -18 27.5701 24.9541   4
   2  -4 -18-14.7996 10.8202   4
   2  -4 -18-32.4781 36.5915   1
   2  -4  18-85.5270 94.1304   1
  -2  -4  18-4.56523 82.4484   1
   2   4 -18-11.1284 87.1379   1
   2   4  18-15.7530 32.8534   1
   2  -4 -18-33.1831 53.4615   6
  -2  -4 -18-76.0390 55.9399   7
   2  -4  18-16.4956 63.3863   6
  -2  -4  18-6.74092 30.5785   7
   2  -4 -18 22.6079 36.9550   7
  -2  -4  18 18.0074 21.7649   6
  -2   4 -18-21.3937 30.4738   6
   2   4  18 6.38418 6.11942   4
   2  -4 -18 17.1594 13.5871   5
   2   4  18-56.3617 51.0137   5
   2  -4  19 223.182 72.7045   2
   2  -4 -19 48.8943 26.0110   4
  -2   4 -19 91.7516 37.6482   4
  -2   4 -19-26.0821 42.9464   2
   2  -4 -19-1.85255 14.4352   1
  -2  -4  19 126.810 98.1958   1
   2   4 -19 2.04608 82.5328   1
   2   4  19 37.3223 23.1460   1
   2  -4  19-40.9560 59.7255   1
   2  -4 -19 93.3066 74.2132   7
  -2  -4 -19-150.119 87.4140   7
   2  -4  19-83.7797 85.7017   6
   2  -4 -19 106.630 63.9419   6
  -2  -4  19 137.402 99.7530   7
  -2  -4  19 22.3482 29.0516   6
   2  -4 -19 26.8283 23.1789   5
   2   4  19 27.0201 10.9472   4
   2   4  19 25.5472 35.5667   5
  -2   4 -19 72.9256 35.7561   6
  -2   4 -20 1723.17 237.958   2
   2   4  20 1827.93 142.418   2
   2  -4  20 1992.36 241.672   2
   2  -4 -20 2010.46 172.330   1
   2   4  20 1926.92 183.958   1
   2   4 -20 1602.65 306.439   1
   2  -4  20 1261.74 289.102   6
  -2  -4 -20 1472.14 275.491   7
  -2   4 -20 1887.76 208.297   6
   2  -4 -20 1982.92 311.539   7
   2  -4 -20 1809.16 256.009   6
  -2  -4  20 2017.16 300.942   7
   2   4  20 2297.34 248.781   5
   2  -4 -20 1946.33 167.812   4
  -2   4 -20 1814.29 144.400   4
   2   4  21 502.704 71.2580   2
   2  -4 -21 578.680 90.4924   1
   2   4  21 585.952 99.7710   1
   2   4 -21 460.817 175.143   1
   2  -4 -21 675.176 195.138   7
  -2  -4 -21 507.233 169.671   7
   2  -4 -21 583.268 143.563   6
  -2  -4  21 453.145 149.372   7
   2   4  21 651.122 129.907   5
   2  -4 -21 621.050 95.9423   4
  -2   4 -21 600.052 118.495   6
  -2   4 -21 536.783 79.8133   4
   2  -4 -22 48.6858 27.3304   4
   2   4  22 51.1715 10.0953   2
  -2   4 -22 62.4563 30.9619   4
   2  -4 -22 58.2937 33.5915   1
   2   4 -22 189.341 132.086   1
   2   4  22 47.7380 39.0251   1
   2  -4 -22 153.179 115.164   7
  -2  -4  22 94.7021 80.1518   7
   2  -4 -22 36.5655 37.5865   6
  -2  -4 -22-1.36216 45.6329   7
   2   4  22 70.1037 57.4185   5
  -2   4 -22 194.724 74.4760   6
   2   4  23 197.587 39.5056   2
   2  -4 -23 249.850 60.1033   4
  -2   4 -23 287.838 62.3472   4
   2  -4 -23 233.369 61.2758   1
   2   4  23 248.323 63.8511   1
   2   4 -23 86.1988 97.6854   1
   2  -4 -23 178.529 96.8975   7
  -2  -4 -23 101.338 76.8334   7
   2  -4 -23 258.702 100.209   6
   2   4  23 220.675 82.6784   5
  -2   4 -23 290.829 86.7188   6
   2   4  24 1553.29 113.075   2
   2   4  24 1373.24 174.272   1
   2  -4 -24 1486.49 143.470   1
   2   4  24 1653.26 168.852   1
   2   4 -24 1425.78 292.337   1
   2  -4 -24 1557.57 319.694   7
   2  -4 -24 1533.95 239.466   6
  -2   4 -24 1583.45 207.759   6
  -2  -4 -24 1210.56 268.267   7
   2   4  24 1692.93 228.559   5
   2  -4 -24 1519.16 152.982   4
  -2   4 -24 1466.61 131.941   4
   2  -4 -25 192.290 55.1771   4
   2   4  25 168.238 39.2010   2
  -2   4 -25 158.045 47.1745   4
   2   4  25 133.835 46.6884   1
   2   4 -25 188.431 120.765   1
   2   4  25 127.301 60.5857   1
   2  -4 -25 113.145 94.2356   7
  -2  -4 -25 127.553 113.455   7
   2  -4 -25 104.033 97.3095   6
   2   4  25 203.822 90.2462   5
  -2   4 -25 176.577 78.8319   6
  -2   4 -26 14.3994 14.1987   4
   2  -4 -26-5.24804 15.3024   4
   2   4 -26 19.2383 56.4479   1
   2   4  26-27.2307 25.4844   1
   2   4  26-2.76733 21.6980   1
  -2  -4 -26 75.8504 74.1660   7
   2  -4 -26-94.1892 129.569   7
  -2  -4 -26-156.738 190.059   6
   2  -4 -26-32.3570 31.3857   6
   2   4  26-55.2081 51.9085   5
  -2   4 -26 5.67252 26.5837   6
   2  -4 -27 71.2062 36.1251   4
  -2   4 -27 41.3481 30.1639   4
   2   4  27-3.51265 23.6173   1
   2   4  27 72.8736 37.1731   1
   2   4 -27 97.8235 90.7880   1
   2  -4 -27 93.9905 107.913   7
  -2  -4 -27-133.512 168.075   6
  -2  -4 -27-14.9085 54.9314   7
   2   4  27 29.4658 31.1181   5
  -2   4 -27 149.953 67.3488   6
   2   4 -28 230.503 94.0479   2
  -2   4 -28 235.613 58.5709   4
   2  -4 -28 187.290 56.3432   4
   2   4 -28 329.847 202.040   1
   2   4  28 233.468 62.3197   1
   2   4  28 236.928 81.0937   1
   2  -4 -28 382.024 183.664   7
  -2  -4 -28 43.6723 59.0608   7
  -2  -4 -28 121.189 138.857   6
   2   4  28 236.649 100.650   5
  -2   4 -28 261.280 93.3426   6
   2  -4 -28 343.722 136.871   6
   2   4 -29 1568.58 223.768   2
   2   4  29 1621.38 197.743   1
   2   4 -29 1643.94 360.401   1
   2   4  29 1515.11 159.430   1
   2  -4 -29 1876.65 272.237   6
  -2  -4 -29 1446.77 313.508   7
   2  -4 -29 1547.08 356.236   7
  -2  -4 -29 1546.87 438.122   6
  -2   4 -29 1807.28 241.691   6
   2  -4 -29 1511.59 152.700   4
   2   4  29 1643.32 244.075   5
  -2   4 -29 1630.84 142.873   4
   2   4 -30 301.349 106.456   2
   2  -4 -30 291.080 68.9034   4
  -2   4 -30 389.177 73.7100   4
   2   4  30 303.771 79.5741   1
   2   4 -30 531.669 199.087   1
   2  -4 -30 424.807 186.538   7
  -2  -4 -30 333.349 153.893   7
  -2  -4 -30 405.378 246.382   6
   2  -4 -30 370.212 125.633   6
   2   4  30 352.634 133.070   5
  -2   4 -30 426.799 123.301   6
   2   4 -31 61.3808 48.4516   2
  -2   4 -31-6.65068 9.58848   4
   2   4  31-19.4069 22.3386   1
   2   4 -31-20.6786 72.5473   1
  -2  -4 -31 3.23263 114.394   6
   2  -4 -31-101.744 135.025   7
  -2  -4 -31-39.5877 60.4681   7
   2   4  31-49.4641 60.7449   5
   2  -4 -31 85.3474 73.3106   6
  -2   4 -31 106.687 69.3961   6
   2   4 -32 20.2172 75.7192   1
  -2   4 -32 17.5673 20.9827   4
   2   4 -32 59.0739 62.5636   2
  -2  -4 -32-60.3209 59.9178   6
   2  -4 -32-28.2649 38.1744   7
  -2  -4 -32 53.3225 92.2044   7
   2  -4 -32 51.7670 24.6992   6
   2   4  32 72.9887 60.2537   5
  -2   4 -32 51.0172 53.3951   6
   2   4 -33 620.676 233.349   1
   2   4 -33 531.249 138.065   2
  -2  -4 -33 51.9434 98.2732   6
   2  -4 -33 890.847 291.081   7
  -2  -4 -33 968.339 282.586   7
  -2   4 -33 684.012 94.9614   4
   2   4  33 883.870 194.688   5
   2  -4 -33 739.349 168.408   6
  -2   4 -33 774.894 170.423   6
   2   4 -34 64.7972 47.7926   2
   2   4 -34 101.385 116.280   1
   2  -4 -34 32.0216 78.9438   7
  -2  -4 -34 36.6776 84.6106   6
  -2  -4 -34 24.8576 37.7944   7
  -2   4 -34-45.7394 33.0776   6
   2   4  34-20.2392 40.8730   5
   2  -4 -34-213.651 93.7190   6
   2   4 -35 156.709 84.7361   2
   2   4 -35 134.168 123.569   1
  -2  -4 -35 395.617 188.922   7
   2  -4 -35 456.005 213.450   7
  -2  -4 -35 221.501 201.628   6
   2   4  35 103.795 79.9445   5
   2  -4 -35-1.24878 45.9202   6
  -2   4 -35 49.1073 67.9049   6
   2   4 -36 366.024 128.106   2
   2  -4 -36 68.4384 99.4543   7
  -2  -4 -36 374.340 164.959   7
  -2  -4 -36 426.062 238.126   6
   2  -4 -36 186.913 75.2202   6
   2   4  36 391.913 132.955   5
  -2   4 -36 480.734 138.066   6
   2   4 -37 157.957 83.7287   2
  -2  -4 -37 180.606 169.240   6
   2  -4 -37 114.487 110.690   7
  -2  -4 -37 37.9646 80.1152   7
  -2   4 -37 103.453 67.0091   6
   2  -4 -37 19.5600 24.4409   6
   2   4  37 162.619 92.6603   5
   2   4 -38 67.8363 64.2269   2
  -2  -4 -38-287.442 190.099   6
   2  -4 -38-210.158 150.100   7
  -2  -4 -38 204.905 136.211   7
   2   4  38 135.127 115.232   5
   2  -4 -38 7.01627 23.8120   6
  -2   4 -38 57.2765 51.0801   6
   2   4 -39 304.363 130.216   2
  -2  -4 -39 365.334 170.290   7
   2  -4 -39 108.200 64.2583   6
   2   4 -40 116.500 75.9179   2
   2  -4 -40 39.7504 44.7411   6
   2   4 -41 155.309 103.838   2
   2  -4 -41 112.553 83.0793   6
   2   4 -42 162.622 87.4753   2
   2  -4 -42 89.3344 62.8026   6
  -2  -5   0 5469.67 412.571   1
   2  -5   0 6236.40 345.598   2
   2   5   0 6314.12 501.455   1
   2   5   0 7104.35 284.366   5
   2  -5   0 5686.12 186.873   6
  -2   5   0 6344.11 299.535   4
   2  -5  -1 3478.24 254.083   2
   2   5  -1 3741.88 386.953   1
   2   5   1 3241.03 348.799   1
   2  -5   1 3654.64 267.844   2
  -2  -5  -1 2831.11 286.533   1
  -2  -5   1 3044.81 318.877   1
   2  -5   1 3008.61 147.009   6
   2   5   1 4256.15 242.614   5
  -2   5  -1 3261.55 212.858   4
   2  -5  -1 3118.51 131.291   6
  -2   5   1 3214.49 219.977   4
  -2  -5   2 266.906 100.178   1
   2   5   2 265.146 122.205   1
  -2  -5  -2 218.362 82.4841   1
   2   5  -2 337.037 123.058   1
   2  -5  -2 210.964 67.3257   2
   2  -5   2 214.035 73.8936   2
  -2   5   2 148.669 43.2625   4
  -2   5  -2 180.202 52.2438   4
   2   5   2 271.437 59.5956   5
   2  -5   2 208.948 41.7793   6
  -2  -5   3 301.718 122.677   1
   2   5   3 213.386 88.9674   1
   2   5  -3 269.814 113.923   1
  -2  -5  -3 266.001 92.6054   1
  -2   5  -3 244.353 58.4299   4
  -2   5   3 239.932 59.3115   4
   2  -5  -3 230.635 65.5132   2
   2  -5   3 262.189 76.1994   2
   2   5   3 263.065 57.2010   5
   2  -5   3 192.047 43.1546   6
   2   5  -4 125.170 88.5715   1
  -2  -5  -4 210.144 84.6019   1
   2   5   4 148.468 74.2707   1
  -2  -5   4 81.9271 87.2053   1
  -2   5   4 115.397 44.7396   4
   2  -5  -4 160.370 52.4486   2
   2  -5   4 167.112 60.2253   2
  -2   5  -4 187.224 51.6327   4
   2   5   4 146.781 45.9985   5
   2  -5   4 95.3694 34.4461   6
  -2  -5  -5 404.229 103.107   1
   2   5   5 193.145 75.9238   1
   2   5  -5 356.119 123.086   1
  -2  -5   5 377.109 134.278   1
   2  -5  -5 353.927 75.8448   2
   2  -5   5 338.320 82.0314   2
  -2   5  -5 329.525 67.6481   4
   2   5   5 301.788 65.9062   5
  -2   5   5 295.097 73.2263   4
   2  -5   5 243.313 60.1802   6
   2   5  -6 445.180 148.966   1
  -2  -5   6 168.124 78.9795   1
  -2  -5  -6 267.534 73.9588   1
   2   5   6 350.768 105.401   1
   2  -5  -6 358.774 79.7771   2
   2  -5   6 319.563 92.2449   2
  -2   5  -6 306.019 63.6898   4
  -2   5   6 298.617 78.4695   4
   2   5   6 308.714 72.9966   5
   2  -5   6 273.400 71.2879   6
   2   5  -7 2179.83 328.675   1
   2   5   7 1935.51 238.492   1
   2  -5  -7 2001.81 161.528   4
   2  -5   7 2078.76 216.292   2
   2  -5  -7 1648.68 154.253   2
  -2  -5  -7 1551.80 173.918   1
  -2  -5   7 2001.92 296.919   1
   2  -5   7 1640.73 174.454   6
   2   5   7 1845.23 171.269   5
  -2   5  -7 1869.44 155.932   4
  -2   5   7 1750.36 179.819   4
   2   5   8 43.3710 42.6531   1
  -2  -5  -8 29.0804 26.6459   1
  -2  -5   8 35.9971 49.8877   1
   2   5  -8 148.171 118.977   1
  -2   5  -8 61.1908 40.4638   4
   2  -5  -8 6.08946 11.7284   2
   2  -5   8 17.7679 47.0228   2
   2  -5  -8 46.1076 31.8776   4
   2   5   8 4.98612 15.9933   5
   2  -5   8 10.5601 27.2566   6
  -2   5   8 24.2501 25.4354   4
   2   5   9 2.00170 44.3534   1
  -2  -5  -9-4.02368 16.2675   1
  -2  -5   9 11.1040 43.6144   1
   2   5  -9 105.862 94.9164   1
  -2   5  -9 49.7073 31.2062   4
   2  -5  -9-2.85481 26.6220   2
   2  -5  -9 6.48276 14.1654   4
  -2   5  -9-43.5989 49.5560   2
   2  -5   9 31.0515 24.9863   2
   2  -5   9-95.1013 91.0373   1
  -2   5   9 1.26236 20.7117   4
   2   5   9 14.6522 17.8379   5
   2  -5   9 48.3544 33.2360   6
  -2  -5  10 59.3575 63.9640   1
   2   5 -10 134.428 79.2017   1
   2   5  10 149.405 74.9635   1
  -2   5 -10 88.3792 43.1472   2
   2  -5 -10 92.5298 31.6112   2
   2  -5  10 47.3778 46.0357   1
  -2   5 -10 113.147 38.8348   4
   2  -5 -10 142.329 46.4290   4
   2  -5  10 115.814 51.6892   2
   2   5  10 159.520 57.8237   3
   2   5  10 119.992 51.4368   5
  -2   5  10 152.677 63.6713   4
   2  -5  10 38.1615 41.7878   6
   2  -5  11 1287.60 179.817   2
  -2   5 -11 838.472 153.328   2
   2  -5 -11 1117.99 115.181   2
   2   5  11 957.324 134.466   3
   2  -5  11 957.952 225.161   1
  -2   5  11 1145.74 141.407   3
  -2  -5  11 990.920 218.800   1
   2   5 -11 994.152 235.814   1
   2   5  11 1254.08 176.482   1
   2  -5  11 1089.75 178.590   6
   2   5  11 1329.01 161.553   5
  -2   5 -11 1067.46 118.013   4
   2  -5 -11 1307.25 131.406   4
  -2   5  11 1074.36 162.833   4
   2   5  12 8.84057 27.9894   3
  -2   5  12 42.7225 38.0472   3
   2  -5  12-36.2749 27.5052   1
   2  -5 -12-6.02512 18.2451   2
   2  -5 -12 25.5419 29.9234   4
  -2   5 -12 22.3215 24.1405   4
  -2   5 -12-12.4216 58.2269   2
   2  -5  12 2.64285 20.2631   2
   2  -5 -12-9.36216 14.8310   1
  -2  -5  12-25.3305 45.7820   1
   2   5  12 26.7281 33.6766   1
   2   5 -12-62.4070 112.723   1
   2  -5  12-2.19025 28.5141   6
  -2  -5  12 4.60051 18.6198   6
   2  -5 -12-14.1566 35.8440   5
  -2   5  12-22.1254 44.7834   4
   2   5  12 14.8065 26.9136   5
   2  -5  13 42.8316 47.2291   2
  -2   5  13 49.0808 20.3008   3
  -2   5 -13-42.0712 71.7099   2
   2   5  13 23.7477 25.8940   3
   2  -5 -13 39.7315 15.4385   2
  -2   5 -13 24.6525 26.1469   4
   2  -5 -13 78.1921 38.5845   4
   2  -5  13 92.1984 82.9782   1
  -2  -5  13-42.8374 32.7018   1
   2   5  13 38.0572 25.6072   1
   2  -5 -13 47.5199 27.5019   1
   2   5 -13 69.2776 62.1567   1
   2  -5 -13 28.1395 35.5234   7
   2  -5  13 56.6399 58.1179   6
   2  -5 -13 46.9185 22.7746   5
   2   5  13 4.03294 29.6704   5
  -2  -5  13 72.8713 38.2150   6
  -2   5  13 40.1830 51.3838   4
  -2   5 -13 138.046 48.8211   6
   2  -5  14 1244.92 185.914   2
  -2   5 -14 775.121 152.139   2
  -2   5  14 1003.64 114.774   3
   2   5  14 889.282 123.335   3
   2  -5 -14 1094.39 101.601   2
   2  -5 -14 959.483 113.858   1
  -2  -5  14 942.276 231.962   1
   2  -5  14 787.882 228.011   1
   2   5  14 1202.85 161.975   1
   2   5 -14 1024.83 246.014   1
   2  -5 -14 1054.55 219.008   6
   2  -5 -14 1118.40 179.146   7
   2  -5  14 852.837 186.960   6
  -2  -5 -14 844.562 154.971   7
   2  -5 -14 1258.00 183.583   5
   2   5  14 1160.43 164.656   5
   2  -5 -14 1239.32 129.640   4
  -2   5 -14 1171.24 123.386   4
  -2  -5  14 1183.73 139.085   6
  -2   5 -14 1247.92 133.089   6
  -2   5  14 917.845 164.104   4
   2  -5 -15 1798.42 123.752   2
   2  -5  15 2058.46 239.935   2
  -2   5 -15 1552.58 224.583   2
   2  -5  15 1642.61 309.543   1
   2  -5 -15 1793.66 150.960   1
   2   5  15 1854.93 198.502   1
  -2  -5  15 2018.91 350.210   1
   2   5 -15 1507.00 302.638   1
   2  -5 -15 1948.70 246.782   7
   2  -5  15 1615.05 270.109   6
  -2  -5 -15 1644.62 230.793   7
   2  -5 -15 1760.03 288.011   6
   2  -5 -15 2145.19 230.252   5
   2   5  15 2017.93 218.224   5
  -2   5 -15 1753.11 154.653   4
  -2   5 -15 2052.76 173.481   6
  -2  -5  15 1806.50 177.443   6
  -2   5  15 1503.51 219.031   4
   2  -5 -15 2045.21 168.927   4
  -2   5 -16 112.996 66.0312   2
   2  -5  16 117.212 76.3411   2
   2  -5 -16 12.1808 12.5136   2
  -2   5 -16 71.1362 37.8220   4
   2   5  16 48.8952 19.6401   4
   2  -5 -16 35.0214 30.0687   4
   2   5 -16 25.4078 49.3528   1
  -2  -5  16 147.597 95.5184   1
   2  -5 -16 7.79591 14.5651   1
   2   5  16 38.3896 37.3964   1
   2  -5  16-119.988 87.8954   1
  -2  -5 -16 7.48105 49.8972   7
   2  -5  16 72.5734 68.8536   6
   2  -5 -16-25.6519 42.7437   6
   2  -5 -16 59.5946 52.2112   7
   2   5  16 10.8715 26.7326   5
  -2   5  16-74.8641 73.5172   4
   2  -5 -16 28.3613 24.8028   5
  -2  -5  16 32.9983 27.6755   6
  -2   5 -16 74.4654 44.8313   6
  -2   5 -17 23.3726 30.5619   4
   2  -5 -17-2.90348 9.79795   2
   2   5  17 14.5491 14.1966   4
  -2   5 -17-35.7945 54.5822   2
   2  -5 -17 2.49027 18.6486   4
   2  -5 -17 25.6360 18.5263   1
   2   5  17 14.5074 27.4114   1
   2   5 -17 15.4922 43.1587   1
   2  -5 -17-12.2531 21.8253   7
   2  -5  17 37.9492 64.9865   6
  -2  -5 -17 58.7508 56.1287   7
   2  -5 -17-54.6111 66.4374   6
  -2   5  17-57.7911 66.9936   4
   2   5  17-27.9324 40.4168   5
  -2   5 -17 63.6106 40.6244   6
  -2   5 -18 73.4960 38.7107   4
   2  -5 -18 9.45955 11.5588   2
  -2   5 -18 60.5382 33.8200   2
   2   5  18 20.2516 10.9414   4
   2  -5 -18 42.0532 27.0530   4
   2  -5 -18 5.10362 13.1848   1
   2   5  18 54.8824 35.4675   1
   2   5 -18-47.7894 74.4482   1
   2  -5  18-8.96585 51.1520   6
  -2  -5 -18-35.5533 72.6576   7
   2  -5 -18-3.04035 30.4792   6
   2  -5 -18 128.514 71.2306   7
   2   5  18 15.2476 32.9727   5
  -2   5  18-12.2677 66.2140   4
  -2   5 -18 20.4028 24.2281   6
   2  -5 -19 20.2680 13.8380   4
  -2   5 -19 28.2126 31.4541   2
   2  -5 -19-2.95407 10.5203   2
   2   5  19 11.0335 7.42494   4
  -2   5 -19 52.7059 34.8079   4
   2  -5 -19-5.85124 12.6694   1
   2   5 -19-36.7453 96.9742   1
   2   5  19 24.3619 26.6808   1
  -2  -5 -19-65.0345 106.259   7
   2  -5 -19 20.7093 41.3964   6
   2  -5  19 110.231 59.6972   6
   2  -5 -19-17.3120 35.6551   7
  -2   5  19 24.7388 50.4501   4
   2   5  19-6.18061 41.3297   5
  -2   5 -19 37.8164 28.7688   6
  -2   5 -20 31.0987 30.7656   4
   2  -5 -20-17.9900 24.1453   4
  -2   5 -20-20.5141 53.0008   2
   2   5 -20-30.1758 77.8462   1
   2   5  20 17.5186 27.3401   1
  -2  -5 -20-107.294 102.596   7
  -2  -5  20-133.883 81.5983   7
   2  -5 -20-22.3593 52.0144   7
   2   5  20 16.1222 20.7174   4
  -2   5 -20 31.9374 33.8620   6
   2   5  20-14.4219 31.1290   5
  -2   5 -21 205.201 54.8014   4
   2  -5 -21 179.979 50.7523   4
  -2   5 -21 217.462 99.7294   2
   2   5  21 165.928 36.7801   2
   2   5 -21 127.517 78.1992   1
   2   5  21 191.894 56.5885   1
  -2  -5 -21 210.935 88.9144   7
   2  -5 -21 240.481 95.2941   6
   2  -5 -21 128.409 88.2799   7
   2   5  21 203.645 33.9269   4
   2   5  21 244.410 87.9635   5
  -2   5 -21 294.399 83.3693   6
   2  -5 -22 397.896 74.0027   4
  -2   5 -22 283.432 93.2113   2
  -2   5 -22 331.561 69.1577   4
   2   5  22 324.671 45.4260   2
   2   5 -22 358.128 155.247   1
   2   5  22 320.859 70.4748   1
   2  -5 -22 317.415 126.072   7
   2  -5 -22 347.553 129.909   6
  -2  -5 -22 476.033 161.284   7
   2   5  22 440.381 113.578   5
  -2   5 -22 407.525 98.8433   6
   2   5  23 22.5670 16.5130   1
   2   5  23 71.0466 17.1312   2
  -2   5 -23 66.0285 35.7117   4
   2  -5 -23 32.0633 18.3435   4
  -2   5 -23 74.0192 45.4969   2
   2   5 -23-80.9165 105.630   1
   2   5  23 65.8888 35.0589   1
   2  -5 -23 58.8295 71.3712   7
  -2  -5 -23-119.220 86.7006   7
   2  -5 -23 31.7835 37.9521   6
   2   5  23-5.98180 45.4604   5
  -2   5 -23 56.8873 40.1770   6
   2  -5 -24 17.0081 22.9950   4
  -2   5 -24 20.7290 26.8832   4
  -2   5 -24-64.1671 89.4935   2
   2   5  24 14.2680 10.4452   2
   2   5 -24 60.3288 72.7614   1
   2   5  24 10.1389 15.3150   1
   2   5  24-21.7626 29.4650   1
   2  -5 -24-10.0867 30.5932   7
  -2  -5 -24-33.5212 69.0883   7
   2  -5 -24 66.9058 66.3692   6
  -2   5 -24 81.6326 57.1218   6
   2   5  24-13.0228 31.4994   5
  -2   5 -25 864.653 113.393   4
   2   5  25 758.780 95.2389   1
  -2   5 -25 674.131 158.461   2
   2   5  25 950.086 107.249   1
   2   5 -25 849.711 262.549   1
   2  -5 -25 752.001 226.065   7
  -2  -5 -25 841.905 233.332   7
   2  -5 -25 913.849 212.169   6
   2  -5 -25 839.481 114.201   4
   2   5  25 985.667 187.857   5
  -2   5 -25 1012.84 160.866   6
   2   5  26 1164.07 115.451   1
   2   5  26 1328.88 124.146   1
   2   5 -26 1082.74 298.278   1
   2  -5 -26 1422.96 318.381   7
   2  -5 -26 1217.26 236.511   6
  -2  -5 -26 1263.61 299.713   7
   2   5  26 1447.31 221.077   5
  -2   5 -26 1265.20 134.967   4
   2  -5 -26 1339.15 140.427   4
  -2   5 -26 1486.69 200.150   6
   2   5 -27 151.606 85.8882   2
   2  -5 -27 107.417 41.9072   4
  -2   5 -27 121.341 48.9970   4
   2   5 -27 226.477 138.820   1
   2   5  27 0.06929 26.2146   1
   2   5  27 35.4341 33.1408   1
   2  -5 -27 183.310 136.271   7
  -2  -5 -27 71.1654 74.0386   7
   2  -5 -27 5.27202 31.9847   6
   2   5  27 63.6880 60.1814   5
  -2   5 -27 112.510 69.9226   6
   2   5 -28 324.529 106.535   2
   2  -5 -28 277.217 65.0056   4
  -2   5 -28 300.393 72.7223   4
   2   5 -28 224.146 137.288   1
   2  -5 -28 220.369 148.032   7
  -2  -5 -28 233.565 154.833   6
  -2  -5 -28 89.4706 83.4632   7
   2   5  28 225.047 92.8918   5
   2  -5 -28 203.479 106.938   6
  -2   5 -28 329.503 94.6898   6
   2   5 -29 7.12075 41.4838   2
  -2   5 -29 54.8348 38.2428   4
   2   5 -29-39.4743 90.8929   1
   2  -5 -29-121.618 96.7587   7
  -2  -5 -29 98.2051 90.1215   7
  -2  -5 -29-28.4572 151.225   6
   2   5  29-1.19212 25.0446   5
   2  -5 -29 33.1277 49.0407   6
  -2   5 -29 99.4953 55.8494   6
   2   5 -30-3.53581 60.3619   2
  -2   5 -30-25.6646 28.5563   4
   2   5 -30-17.2075 89.1045   1
  -2  -5 -30 55.6834 124.881   6
   2  -5 -30 0.56507 66.0945   7
  -2  -5 -30-3.73292 30.9936   7
   2   5  30-59.0566 73.5603   5
   2  -5 -30-1.89078 36.3724   6
  -2   5 -30-15.3392 27.2273   6
  -2   5 -31 282.840 64.3089   4
   2   5 -31 311.040 167.459   1
   2   5 -31 267.172 115.249   2
   2  -5 -31 314.249 182.718   7
  -2  -5 -31 275.769 233.669   6
  -2  -5 -31 157.639 113.293   7
   2   5  31 401.491 130.241   5
   2  -5 -31 260.084 102.761   6
  -2   5 -31 371.001 113.511   6
   2   5 -32 209.269 147.150   1
  -2   5 -32 97.0665 37.1759   4
   2   5 -32 105.211 76.2741   2
  -2  -5 -32 36.4023 68.3647   7
   2  -5 -32 322.159 174.331   7
  -2  -5 -32 59.6042 185.389   6
   2   5  32 118.396 67.9550   5
   2  -5 -32 152.991 85.6725   6
  -2   5 -32 230.291 84.7940   6
   2   5 -33-40.9492 82.5540   1
  -2   5 -33-3.90042 17.2160   4
   2   5 -33 80.8558 67.0917   2
   2  -5 -33-68.3422 79.1171   7
  -2  -5 -33 297.378 155.094   7
  -2  -5 -33 222.038 117.402   6
   2   5  33 76.7998 68.3564   5
   2  -5 -33-30.3211 40.6792   6
  -2   5 -33 62.1603 55.9768   6
  -2   5 -34 182.120 54.9570   4
   2   5 -34 241.335 102.634   2
   2   5 -34 151.608 103.995   1
  -2  -5 -34 249.943 203.769   6
   2  -5 -34 173.778 139.214   7
  -2  -5 -34 54.1626 75.6855   7
   2   5  34 207.552 95.6876   5
   2  -5 -34 223.295 100.055   6
  -2   5 -34 317.221 104.259   6
   2   5 -35 96.3130 92.9601   2
  -2  -5 -35 192.301 141.132   7
  -2  -5 -35 7.74832 56.8836   6
   2  -5 -35-31.3907 68.4062   7
   2   5  35 146.545 86.8042   5
   2  -5 -35 75.3502 59.6504   6
  -2   5 -35 95.2221 53.9457   6
   2   5 -36 89.3737 75.7989   2
  -2  -5 -36-195.892 234.841   6
   2  -5 -36 201.176 182.675   7
  -2  -5 -36 79.1251 87.0124   7
   2   5  36-58.8880 57.8340   5
   2  -5 -36 103.640 73.8199   6
  -2   5 -36 107.649 60.7272   6
   2   5 -37 14.7710 54.9390   2
  -2  -5 -37 287.775 145.424   7
  -2  -5 -37 79.2998 132.082   6
   2  -5 -37-73.9119 60.3372   6
  -2   5 -37 204.865 89.3365   6
   2   5 -38 54.5337 38.3634   2
  -2  -5 -38 281.278 171.018   7
   2  -5 -38 158.004 87.0749   6
   2   5 -39 4.96298 32.4138   2
   2  -5 -39-65.0433 56.7203   6
   2   5 -40-70.9841 67.4006   2
   2   5 -41-47.1563 65.6404   2
  -2  -6   0 3485.97 354.846   1
   2   6   0 4063.01 424.288   1
   2  -6   0 4377.42 413.750   1
   2  -6   0 4317.74 296.772   2
  -2   6   0 4135.62 260.034   4
   2  -6   0 3884.65 169.996   6
  -2  -6  -1 5280.10 425.630   1
  -2  -6   1 5452.10 454.956   1
   2   6  -1 5837.04 503.718   1
   2   6   1 5557.64 481.218   1
   2  -6   1 5297.98 467.653   1
   2  -6  -1 5716.99 334.496   2
   2  -6   1 5751.46 348.305   2
  -2   6   1 5314.98 299.222   4
  -2   6  -1 5765.56 301.696   4
   2  -6   1 5377.29 210.600   6
   2  -6  -1 5639.79 197.497   6
   2  -6   2 672.412 176.866   1
   2  -6  -2 902.804 137.228   2
   2  -6   2 868.172 147.476   2
  -2  -6   2 684.496 162.319   1
   2   6  -2 872.790 211.808   1
  -2  -6  -2 726.477 148.460   1
   2   6   2 1139.76 231.074   1
   2  -6   2 718.903 85.2698   6
  -2   6  -2 918.388 129.495   4
  -2   6   2 826.904 128.715   4
   2   6  -3 14075.4 807.830   1
   2   6   3 14496.1 747.484   1
   2  -6   3 14709.2 808.035   1
   2  -6   3 15770.0 588.090   2
   2  -6  -3 14613.8 513.917   2
  -2  -6   3 13547.7 749.625   1
  -2  -6  -3 12309.4 606.374   1
   2  -6   3 12765.8 368.246   6
  -2   6   3 14323.2 498.007   4
  -2   6  -3 13912.0 457.593   4
   2   6   4 438.142 140.680   1
   2   6  -4 471.291 167.606   1
  -2  -6   4 361.988 137.769   1
  -2  -6  -4 421.820 112.703   1
  -2   6   4 455.783 99.0132   4
   2  -6  -4 542.691 102.170   2
   2  -6   4 677.463 184.909   1
   2  -6   4 626.680 125.603   2
   2   6   4 618.315 106.981   5
  -2   6  -4 464.957 99.0990   4
   2  -6   4 391.858 67.7520   6
   2   6   5 5.46031 25.9264   1
  -2  -6  -5 100.777 58.4029   1
  -2  -6   5 5.50853 56.3981   1
   2   6  -5-46.9798 79.9658   1
   2  -6   5 47.7121 39.1382   1
  -2   6   5 8.71363 15.2391   4
   2  -6  -5 24.4361 14.4191   2
   2  -6   5 2.42489 27.7254   2
  -2   6  -5 41.5540 27.8725   4
   2   6   5 44.1122 12.9546   5
   2  -6   5 26.0928 12.5785   6
  -2  -6  -6 14.4017 18.3927   1
   2   6   6-41.9925 52.8770   1
   2   6  -6-45.4788 81.5090   1
  -2  -6   6-36.7662 33.6379   1
  -2   6   6-34.0947 51.6839   4
  -2   6  -6-1.08360 17.9285   4
   2  -6  -6 5.26456 18.5431   2
   2  -6   6-48.2260 52.3648   1
   2  -6   6 14.5495 34.2620   2
   2   6   6 32.1105 35.2557   5
   2  -6   6 18.3310 29.7908   6
   2   6  -7-15.9712 51.2180   1
  -2  -6  -7 35.9263 36.3205   1
   2   6   7 41.5384 75.2405   1
  -2  -6   7-17.9395 49.4494   1
   2  -6   7 14.0698 34.0792   2
  -2   6  -7 44.6519 28.4406   4
   2  -6   7 52.9427 58.4151   1
  -2   6  -7-24.7799 36.5678   2
   2  -6  -7 112.006 46.4158   2
   2   6   7-3.10384 15.1085   5
  -2   6   7 48.7520 38.7771   4
   2  -6   7-15.4889 32.5771   6
   2   6   8 53.2720 53.7137   1
  -2  -6  -8 31.4473 30.0197   1
  -2  -6   8 74.6685 90.5731   1
   2  -6   8 19.9559 44.4089   1
   2   6  -8 49.8009 83.2970   1
   2  -6  -8 72.0584 40.4827   2
   2  -6   8 34.4830 41.5050   2
  -2   6  -8 55.0015 47.3387   2
  -2   6  -8 85.0951 38.0208   4
   2   6   8 25.0515 15.4173   5
   2  -6   8 8.44647 19.2222   6
  -2   6   8 52.4250 38.4056   4
   2   6   9 447.947 120.467   1
   2   6  -9 364.880 156.061   1
  -2  -6   9 186.954 113.753   1
  -2  -6  -9 179.627 56.1497   1
   2  -6   9 386.969 162.078   1
   2  -6   9 313.481 91.0889   2
  -2   6  -9 241.596 87.0782   2
   2  -6  -9 354.245 72.9247   2
  -2   6  -9 303.136 69.6800   4
  -2   6   9 371.441 94.4674   4
   2   6   9 191.365 61.0800   5
   2  -6   9 272.072 79.4740   6
   2  -6  10 209.020 80.0902   2
  -2   6 -10 132.156 46.1855   4
  -2   6 -10 90.1059 54.7338   2
   2  -6 -10 114.178 40.6459   2
   2  -6  10 58.0134 61.6796   1
  -2  -6 -10 106.621 45.7391   1
   2   6  10 151.402 73.1703   1
  -2  -6  10 69.6000 58.2040   1
   2   6 -10 142.142 91.6791   1
  -2  -6 -10 132.388 60.0063   7
  -2   6  10 120.304 53.8869   4
   2  -6  10 171.351 72.4944   6
   2   6  10 125.990 51.3246   5
   2  -6 -11 1392.59 129.465   2
   2   6  11 1483.85 201.669   1
  -2   6 -11 1290.35 203.381   2
   2  -6  11 1472.70 295.938   1
   2  -6  11 1407.42 197.908   2
   2   6 -11 1525.42 293.414   1
  -2  -6  11 1535.60 293.223   1
   2  -6  11 1067.41 174.439   6
  -2  -6 -11 1113.83 157.880   7
   2  -6 -11 1467.27 200.856   5
   2   6  11 1506.29 185.618   5
  -2   6 -11 1535.93 150.981   4
  -2   6  11 1354.41 182.579   4
  -2   6  12 171.778 61.4265   3
  -2   6 -12 240.415 57.5657   4
  -2   6 -12 125.340 68.8794   2
   2  -6 -12 232.684 54.7198   2
   2   6  12 141.684 50.8933   3
   2   6  12 109.023 58.0488   1
   2  -6  12 185.125 96.6030   1
  -2  -6  12 210.835 124.039   1
   2   6 -12 365.433 154.232   1
  -2  -6 -12 161.226 69.1658   7
   2   6  12 229.176 78.5380   5
  -2   6  12 222.594 79.9515   4
   2  -6  12 139.328 62.0850   6
   2   6  13 38.1243 29.3587   3
  -2   6  13 75.6121 41.5518   3
  -2   6 -13 110.778 46.2215   4
   2  -6 -13 80.8577 31.8729   1
   2  -6 -13 162.157 41.5500   2
  -2   6 -13 37.4268 56.3673   2
   2   6  13 161.442 61.4375   1
   2   6 -13 112.227 130.451   1
   2  -6 -13 85.0059 30.8067   1
  -2  -6 -13 90.0378 54.2640   7
   2   6  13 105.569 52.6726   5
  -2   6  13 76.2645 48.2486   4
   2  -6  13 69.3261 55.3011   6
   2  -6 -14 132.474 38.2906   2
  -2   6  14 93.4806 38.6426   3
   2  -6 -14 92.0266 33.8589   1
   2   6  14 79.6469 38.8790   3
  -2   6 -14 162.823 75.4878   2
  -2   6 -14 170.685 50.7665   4
   2   6  14 210.468 77.1788   1
   2  -6 -14 109.248 37.9427   1
   2   6 -14-25.6561 100.821   1
   2  -6 -14 93.5938 51.8078   7
  -2  -6 -14 144.982 63.7717   7
  -2   6  14 106.256 57.6461   4
   2   6  14 132.940 61.1088   5
   2  -6  14 153.550 89.4619   6
   2   6  15 3070.58 264.256   1
   2  -6 -15 2844.89 193.496   1
  -2   6 -15 2837.33 312.410   2
  -2   6  15 3072.22 203.200   3
   2   6 -15 3288.26 455.188   1
   2   6  15 2596.63 215.847   3
   2  -6 -15 3136.42 188.711   1
  -2  -6 -15 2934.87 314.910   7
   2  -6 -15 3271.67 329.184   7
   2  -6  15 2654.92 333.559   6
   2   6  15 3315.62 292.108   5
  -2   6 -15 3127.76 219.863   4
  -2   6  15 3289.48 320.143   4
   2   6  16 1059.62 151.374   1
   2  -6 -16 983.315 98.1715   1
  -2   6 -16 1113.70 134.315   4
  -2   6 -16 1094.33 204.415   2
   2   6 -16 984.499 260.488   1
   2  -6 -16 1034.15 98.0741   1
   2  -6 -16 985.308 192.311   7
   2  -6  16 961.632 205.070   6
  -2  -6 -16 1002.24 193.065   7
   2   6  16 1279.82 190.362   5
   2   6  16 1207.18 100.694   4
  -2   6  16 967.805 180.324   4
   2   6  17 5499.84 322.545   1
  -2   6 -17 4363.20 395.688   2
  -2   6 -17 5079.30 278.106   4
   2  -6 -17 4476.61 169.530   1
   2   6 -17 4791.93 576.365   1
   2  -6 -17 5013.88 187.226   1
   2  -6  17 4491.20 474.103   6
   2  -6 -17 4966.52 441.305   7
  -2  -6 -17 4517.93 421.118   7
   2  -6 -17 5261.96 557.516   6
   2   6  17 5587.53 398.308   5
   2   6  17 5269.30 208.437   4
  -2   6  17 4868.52 414.462   4
   2   6  18 20.4558 13.7862   4
  -2   6 -18 107.098 59.3261   4
  -2   6 -18 69.4821 45.1487   2
   2   6  18 38.6023 37.5992   1
   2   6 -18 95.3583 86.7237   1
  -2  -6 -18 68.1879 83.0785   7
   2  -6 -18-33.6476 54.4251   6
   2  -6 -18 52.7594 78.2054   7
   2   6  18 64.4827 58.2719   5
  -2   6  18 8.42358 47.9030   4
  -2   6 -19 210.256 68.0634   4
   2   6  19 143.135 32.1856   4
  -2   6 -19 176.448 79.8519   2
   2   6 -19 137.952 114.235   1
   2   6  19 168.401 45.3469   1
  -2  -6 -19 118.358 86.1310   7
   2  -6 -19 180.174 110.740   7
   2  -6 -19 81.5506 65.2450   6
   2   6  19 121.374 64.2921   5
  -2   6  19 204.983 80.7856   4
  -2   6 -20 2980.17 217.965   4
   2   6  20 3238.32 196.208   1
  -2   6 -20 2354.92 301.832   2
   2   6 -20 2837.59 443.054   1
   2  -6 -20 2978.08 419.826   6
   2  -6 -20 2670.04 360.415   7
  -2  -6 -20 2599.19 355.586   7
   2   6  20 3262.54 319.268   5
   2   6  20 2887.28 157.465   4
  -2   6  20 2467.39 320.462   4
   2   6  21 2232.87 141.869   1
  -2   6 -21 1758.09 269.714   2
  -2   6 -21 2024.59 180.282   4
   2   6 -21 1984.94 378.839   1
   2  -6 -21 2326.43 344.057   7
  -2  -6 -21 1868.07 316.091   7
   2  -6 -21 1897.18 336.936   6
   2   6  21 2071.72 135.669   4
   2   6  21 2233.87 271.167   5
  -2   6  21 1730.24 265.209   4
  -2   6 -22 259.019 110.899   2
  -2   6 -22 249.738 70.9272   4
   2   6  22 166.146 25.2740   2
   2   6 -22 181.504 110.532   1
  -2  -6 -22 113.972 81.6079   7
   2  -6 -22 145.363 114.689   6
   2  -6 -22 206.177 110.547   7
   2   6  22 228.539 94.6109   5
   2   6  22 149.626 36.3355   4
  -2   6 -23 216.778 82.8672   2
  -2   6 -23 302.892 75.1023   4
   2   6 -23 205.802 156.577   1
   2  -6 -23 241.543 136.998   7
  -2  -6 -23 247.650 103.950   7
   2  -6 -23 291.337 116.668   6
   2   6  23 309.239 99.0371   5
   2   6  23 248.515 47.5913   4
  -2   6 -24 1190.71 142.673   4
  -2   6 -24 1255.67 230.309   2
   2   6 -24 1065.57 295.481   1
   2  -6 -24 1236.82 281.688   7
  -2  -6 -24 1117.13 261.555   7
   2  -6 -24 1253.32 266.123   6
   2   6  24 984.715 90.9019   4
   2   6  24 1462.13 230.595   5
  -2   6 -24 1515.36 190.884   6
  -2   6 -25 154.629 71.7056   2
   2   6 -25 405.322 127.726   2
  -2   6 -25 306.321 75.3804   4
   2   6 -25 390.792 191.586   1
   2  -6 -25 199.447 102.487   6
  -2  -6 -25 254.936 148.040   7
   2  -6 -25 138.638 87.4363   7
   2   6  25 373.295 128.432   5
  -2   6 -25 566.984 120.804   6
  -2   6 -26 333.243 136.731   2
   2   6 -26 429.293 129.115   2
  -2   6 -26 443.660 86.5284   4
   2   6 -26 322.836 154.155   1
   2  -6 -26 498.225 201.050   7
  -2  -6 -26 547.042 196.018   7
   2  -6 -26 315.577 125.068   6
  -2   6 -26 750.863 141.577   6
   2   6  26 431.644 130.586   5
   2   6 -27 166.648 93.6190   2
  -2   6 -27-41.4495 58.4093   2
  -2   6 -27 106.751 44.1652   4
   2   6 -27 113.696 84.9194   1
   2  -6 -27 23.6314 61.6848   7
  -2  -6 -27-56.7927 79.0372   7
   2  -6 -27 48.9796 51.1107   6
   2   6  27 108.124 70.1293   5
  -2   6 -27 129.232 68.7227   6
  -2   6 -28 171.880 86.3001   2
   2   6 -28 256.283 106.062   2
  -2   6 -28 306.996 74.5520   4
   2   6 -28 423.675 200.526   1
   2  -6 -28 286.719 136.549   7
  -2  -6 -28 130.473 105.056   7
   2  -6 -28 175.119 108.289   6
   2   6  28 161.362 74.9138   5
  -2   6 -28 415.274 107.090   6
   2   6 -29 921.461 190.073   2
   2   6 -29 649.576 231.413   1
   2  -6 -29 794.598 267.186   7
   2  -6 -29 840.959 215.535   6
  -2  -6 -29 656.587 232.870   7
   2   6  29 927.911 197.622   5
  -2   6 -29 843.636 119.061   4
  -2   6 -29 901.267 163.121   6
   2   6 -30-116.076 109.191   1
  -2   6 -30-26.3387 30.6845   4
   2   6 -30 225.872 108.174   2
   2  -6 -30-230.536 148.822   7
  -2  -6 -30 19.5242 71.1431   7
  -2  -6 -30-275.152 274.183   6
   2   6  30-37.8353 51.6596   5
   2  -6 -30 107.968 78.9927   6
  -2   6 -30 112.953 56.3115   6
   2   6 -31 194.520 153.239   1
  -2   6 -31 48.0015 28.3126   4
   2   6 -31 128.491 76.9545   2
   2  -6 -31 194.348 140.572   7
  -2  -6 -31 195.846 141.949   7
  -2  -6 -31 2.00226 61.4925   6
   2  -6 -31 1.61723 16.7093   6
   2   6  31 79.0450 47.7894   5
  -2   6 -31 82.3759 48.3409   6
   2   6 -32 214.024 185.386   1
  -2   6 -32 20.0412 28.6930   4
   2   6 -32 208.198 102.132   2
  -2  -6 -32 82.8985 98.5159   7
   2  -6 -32 16.5830 51.1967   7
  -2  -6 -32-62.5539 180.359   6
   2   6  32 145.978 88.2133   5
   2  -6 -32 222.153 118.446   6
  -2   6 -32 181.331 77.2309   6
   2   6 -33-156.956 94.1900   2
  -2   6 -33 26.4922 23.9499   4
   2   6 -33-165.080 177.592   1
  -2  -6 -33 44.0330 70.2578   7
   2  -6 -33 69.9282 125.563   7
  -2  -6 -33 210.224 236.512   6
   2   6  33 3.22935 79.8412   5
   2  -6 -33 10.2300 27.0132   6
  -2   6 -33 122.659 83.7721   6
   2   6 -34-40.6863 56.3807   2
  -2   6 -34 62.2050 40.4990   4
  -2  -6 -34 29.4933 47.6046   7
   2  -6 -34 94.1273 109.546   7
  -2  -6 -34-0.97906 227.546   6
   2   6  34-8.34383 47.4176   5
   2  -6 -34-80.5055 64.7308   6
  -2   6 -34-47.5259 55.2377   6
   2   6 -35 221.638 96.1596   2
  -2  -6 -35 272.665 209.147   6
   2  -6 -35 125.573 143.893   7
  -2  -6 -35-138.414 116.845   7
  -2   6 -35 369.712 113.233   6
   2  -6 -35 287.407 124.632   6
   2   6 -36 81.2654 56.0967   2
  -2  -6 -36 209.949 141.168   7
   2   6 -37 123.740 87.5648   2
  -2  -7   0-49.0736 47.5458   1
   2   7   0-55.5738 68.4431   1
   2  -7   0-3.30352 62.3261   1
   2  -7   0 50.8294 58.2837   2
  -2   7   0-11.1009 25.0432   4
   2  -7   0 13.2996 10.7507   6
  -2  -7   1 201.324 97.0802   1
   2  -7  -1 206.490 104.405   1
   2   7  -1 179.793 106.272   1
   2   7   1 220.185 102.754   1
  -2  -7  -1 229.849 100.229   1
   2  -7   1 237.810 108.516   1
  -2   7  -1 310.120 78.6720   4
   2  -7  -1 261.877 88.2180   2
   2  -7   1 223.898 80.7257   2
  -2   7   1 200.579 65.3355   4
   2  -7   1 181.275 43.9703   6
   2  -7  -1 191.507 41.9267   6
  -2   7  -2 641.610 106.650   4
   2  -7  -2 713.601 126.321   2
   2  -7   2 918.673 150.594   2
  -2   7   2 536.641 101.664   4
  -2  -7   2 572.464 154.910   1
   2  -7   2 641.990 183.201   1
   2   7  -2 655.834 193.613   1
  -2  -7  -2 600.928 154.199   1
   2   7   2 681.412 179.012   1
   2  -7  -2 532.735 148.671   1
   2  -7   2 553.759 77.6191   6
   2  -7   3 201.722 118.389   1
   2   7   3 170.094 105.408   1
  -2  -7  -3 225.982 84.5946   1
   2  -7  -3 92.8439 61.2863   1
   2   7  -3 217.509 127.948   1
  -2  -7   3 216.945 115.106   1
  -2   7   3 219.633 66.6924   4
   2  -7  -3 270.694 77.5772   2
   2  -7   3 153.805 78.5552   2
  -2   7  -3 116.146 45.2568   4
   2  -7   3 175.177 46.2288   6
   2  -7  -4-32.3776 60.5515   1
  -2  -7  -4-39.5950 53.9035   1
  -2  -7   4-46.7808 44.1447   1
   2  -7   4-79.7383 88.9695   1
   2   7   4 47.3607 73.6867   1
   2   7  -4-3.86860 58.8131   1
   2  -7  -4 23.1827 22.8988   2
   2  -7   4 5.50943 32.3578   2
  -2   7   4-37.2145 34.7601   4
  -2   7  -4 48.4162 43.1542   4
   2  -7   4 6.41523 18.0734   6
  -2  -7  -5 216.561 84.3013   1
  -2  -7   5 216.780 108.778   1
   2   7   5 294.213 100.101   1
   2  -7  -5 211.170 80.5391   1
   2  -7   5 70.7087 95.1905   1
   2   7  -5 194.950 130.994   1
   2  -7  -5 277.105 74.6541   2
  -2   7   5 296.013 73.1411   4
  -2   7  -5 267.587 69.3493   4
   2  -7   5 245.566 61.0969   6
  -2  -7   6 111.239 102.063   1
   2   7  -6 50.9297 75.0173   1
   2  -7   6 29.3709 54.6254   1
   2   7   6 49.0417 53.6173   1
   2  -7  -6 35.4418 44.6882   1
  -2  -7  -6 29.1677 16.4649   1
  -2   7   6-12.1305 42.0201   4
  -2   7  -6-114.781 85.7466   2
  -2   7  -6 22.0071 25.9888   4
   2  -7   6 17.1145 22.4477   6
  -2  -7  -7-9.76700 33.3692   1
   2  -7  -7 33.6365 22.9244   1
  -2  -7   7-32.7866 77.3150   1
   2   7   7 17.1165 28.4327   1
   2  -7   7-41.9692 60.2238   1
   2   7  -7 8.28754 54.1375   1
  -2   7   7-5.36697 37.3864   4
  -2   7  -7 46.1988 32.6881   4
  -2   7  -7-57.2508 59.2961   2
   2  -7   7-16.4974 26.4096   6
  -2   7  -8 566.987 130.041   2
  -2  -7   8 616.859 199.262   1
   2   7  -8 664.164 205.857   1
  -2  -7  -8 718.707 133.881   1
   2  -7   8 742.079 213.756   1
   2  -7  -8 825.114 167.853   1
   2   7   8 688.401 156.831   1
   2  -7   8 655.912 119.028   6
  -2   7  -8 870.717 126.111   4
  -2   7   8 694.249 124.257   4
  -2  -7  -9-6.87062 26.4210   1
   2   7   9-50.2638 48.1541   1
   2  -7  -9 3.78418 37.8017   1
   2   7  -9 1.79093 83.6607   1
  -2   7  -9 36.4359 39.1164   4
  -2   7  -9-14.2937 36.3228   2
  -2   7   9 52.4188 57.2934   4
   2  -7   9-35.8349 34.1229   6
  -2   7 -10 587.172 140.866   2
   2  -7 -10 779.699 144.362   1
  -2  -7 -10 747.449 123.352   1
   2   7  10 1047.58 186.468   1
   2   7 -10 680.410 213.682   1
   2  -7  10 772.526 140.371   6
   2   7  10 1112.70 170.783   5
  -2   7  10 997.119 154.852   4
  -2   7 -10 969.501 130.698   4
  -2   7 -11 199.763 67.0129   4
  -2   7 -11 171.545 79.2756   2
  -2  -7 -11 202.515 63.9257   1
   2   7  11 146.716 73.7841   1
   2  -7 -11 160.917 63.5747   1
   2   7 -11 234.148 132.254   1
  -2  -7 -11 238.136 82.6778   7
   2   7  11 312.423 94.1297   5
   2  -7  11 225.363 88.3912   6
  -2   7  11 245.967 82.3059   4
   2  -7 -12 1245.41 169.217   1
  -2   7 -12 1339.11 214.677   2
   2   7  12 1339.15 196.433   1
   2   7 -12 1600.96 325.852   1
   2  -7  12 1276.60 198.642   6
  -2  -7 -12 1227.55 184.192   7
   2   7  12 1740.27 227.956   5
  -2   7  12 1298.52 189.467   4
  -2   7 -12 1431.87 155.923   4
  -2   7 -13 25.2384 35.2088   4
  -2   7 -13-59.1098 58.3162   2
   2   7  13-6.31559 16.8530   3
   2   7  13-17.1973 21.1944   1
   2  -7 -13 37.2078 37.9300   1
   2   7 -13 12.1622 81.6301   1
  -2  -7 -13-23.7072 37.7689   7
   2  -7  13 75.0641 56.6141   6
   2   7  13 47.9547 45.0787   5
  -2   7  13 54.6698 54.0243   4
   2   7  14-32.0723 28.2468   3
  -2   7  14 28.8102 28.7141   3
  -2   7 -14 20.0968 34.0736   4
  -2   7 -14-30.6114 62.8100   2
   2   7  14 11.3067 43.8700   1
   2   7 -14 67.9154 59.8767   1
   2  -7 -14-0.81071 16.5321   1
   2  -7 -14 53.7025 49.6956   1
  -2  -7 -14-5.75095 19.1002   7
   2   7  14 49.8320 68.3933   5
  -2   7  14 4.19871 35.1328   4
   2  -7  14 56.3111 45.9162   6
   2   7  15 1449.48 167.214   3
  -2   7 -15 1350.07 238.721   2
   2  -7 -15 1553.91 142.912   1
   2   7  15 1484.95 187.483   1
  -2   7  15 1477.51 155.523   3
   2  -7 -15 1736.38 136.290   1
   2   7 -15 1313.03 304.462   1
   2  -7 -15 1699.31 251.687   7
  -2  -7 -15 1294.08 213.512   7
   2   7  15 2370.98 283.431   5
  -2   7 -15 1621.23 168.311   4
  -2   7  15 1417.54 210.505   4
   2   7  16 40.0573 25.8015   3
   2   7  16 101.150 33.7790   4
  -2   7 -16 144.858 55.4989   4
  -2   7 -16 120.860 67.1917   2
  -2   7  16 70.4384 40.5458   3
   2   7  16 62.1625 21.7429   1
   2  -7 -16 91.4554 31.9327   1
   2  -7 -16 71.2287 28.2340   1
   2   7 -16 143.403 149.413   1
   2  -7 -16 28.9052 55.5592   7
  -2  -7 -16 33.0355 38.5269   7
  -2   7  16 97.7602 65.5886   4
   2   7  16 138.412 83.0755   5
   2   7  17 982.894 129.110   1
  -2   7 -17 598.264 159.866   2
   2   7 -17 509.063 206.233   1
   2  -7 -17 1028.51 206.339   7
  -2  -7 -17 870.293 185.450   7
   2   7  17 1381.34 235.576   5
   2   7  17 1029.89 104.580   4
  -2   7 -17 921.012 130.269   4
  -2   7  17 1019.41 190.939   4
  -2   7 -18 78.9308 45.8142   4
  -2   7 -18 116.485 68.6355   2
   2   7  18 24.6374 23.7448   4
   2   7 -18-53.0192 106.038   1
   2   7  18 37.2452 23.6825   1
   2  -7 -18 1.51884 34.4413   7
  -2  -7 -18 51.0232 67.3104   7
   2   7  18 34.6430 73.2984   5
  -2   7  18-53.9389 41.1625   4
   2   7  19 1151.30 102.039   1
  -2   7 -19 1253.11 150.946   4
  -2   7 -19 1271.26 238.583   2
   2   7 -19 1181.99 304.189   1
  -2  -7 -19 1000.26 216.365   7
   2  -7 -19 1459.99 255.344   7
   2  -7 -19 1290.74 298.217   6
   2   7  19 1918.21 281.083   5
   2   7  19 1306.66 121.729   4
  -2   7  19 1146.03 209.815   4
   2   7  20 110.557 29.5766   4
  -2   7 -20 220.990 70.2722   4
  -2   7 -20 142.567 71.2781   2
   2   7 -20 118.289 146.688   1
  -2  -7 -20 88.8257 39.2402   7
   2  -7 -20 99.0692 54.7748   6
   2  -7 -20 273.896 105.947   7
   2   7  20 243.377 108.807   5
  -2   7  20 127.961 86.0942   4
  -2   7 -21 87.1214 89.0183   2
   2   7  21-8.47072 22.5870   4
  -2   7 -21 54.4780 44.3877   4
   2   7  21 17.4219 13.4061   2
   2   7 -21 35.2811 93.6938   1
  -2  -7 -21-52.7755 56.7476   7
   2  -7 -21-7.63011 51.1912   6
   2  -7 -21-36.8232 65.2392   7
   2   7  21 41.8763 39.2885   5
  -2   7  21 64.3632 38.4150   4
   2   7 -22 156.464 84.0962   2
  -2   7 -22 15.8066 30.4441   2
  -2   7 -22 131.655 57.8018   4
   2   7 -22 8.83461 107.718   1
  -2  -7 -22 79.1990 78.3616   7
   2  -7 -22 33.2940 54.6073   7
   2  -7 -22-12.3719 88.2989   6
   2   7  22 109.649 37.5648   4
  -2   7  22 76.2350 53.5645   4
   2   7  22 231.161 108.275   5
   2   7 -23 225.634 104.153   2
  -2   7 -23 323.535 138.339   2
  -2   7 -23 87.2619 46.2368   4
   2   7 -23 158.595 120.349   1
   2  -7 -23 113.196 117.475   6
  -2  -7 -23 96.6817 68.9997   7
   2  -7 -23 302.754 127.781   7
  -2   7  23 114.866 30.6548   4
   2   7  23 190.703 98.1599   5
   2   7  23 145.316 44.7725   4
   2   7 -24 97.6384 77.4454   2
  -2   7 -24 182.010 114.657   2
  -2   7 -24 137.960 56.8008   4
   2   7 -24-6.72252 56.2165   1
  -2  -7 -24 9.20678 57.7086   7
   2  -7 -24 7.89628 28.9371   6
   2  -7 -24 161.345 91.7693   7
   2   7  24 317.378 126.490   5
   2   7  24 162.288 45.5029   4
   2   7 -25 112.301 83.9993   2
  -2   7 -25-55.9985 74.2146   2
  -2   7 -25 18.3677 24.4597   4
   2   7 -25-65.1317 80.5846   1
   2  -7 -25 90.4081 61.5582   7
  -2  -7 -25-3.97047 34.4652   7
   2  -7 -25-142.690 99.6443   6
   2   7  25 51.9194 30.6845   5
   2   7 -26 412.109 135.309   2
  -2   7 -26 307.478 78.4394   4
  -2   7 -26 173.251 90.0510   2
   2   7 -26 238.215 145.341   1
   2  -7 -26 200.311 128.222   7
  -2  -7 -26 375.996 187.079   7
   2  -7 -26 246.925 126.772   6
   2   7  26 464.830 148.121   5
   2   7 -27 16.4320 40.6454   2
  -2   7 -27 12.0718 71.2162   2
  -2   7 -27 0.60034 26.7694   4
   2   7 -27-2.19846 97.2187   1
   2  -7 -27 32.2788 51.8794   6
   2  -7 -27 66.5472 60.6962   7
  -2  -7 -27-140.856 108.745   7
   2   7  27 3.65120 51.0885   5
   2   7 -28-3.92373 46.6371   1
  -2   7 -28 80.5682 38.1297   4
  -2   7 -28 110.706 71.7221   2
   2   7 -28 131.795 87.3036   2
   2  -7 -28 8.58985 60.2425   7
  -2  -7 -28-4.65271 75.9993   7
   2  -7 -28-5.36594 43.7776   6
   2   7  28 121.024 88.6979   5
   2   7 -29 158.170 139.319   1
  -2   7 -29 204.672 66.3512   4
   2   7 -29 385.677 140.164   2
   2  -7 -29 300.609 160.180   7
  -2  -7 -29 202.677 151.534   7
   2  -7 -29 124.933 95.0317   6
   2   7  29 407.242 152.263   5
   2   7 -30 144.670 109.910   1
  -2   7 -30 106.185 42.9416   4
   2   7 -30 69.0605 61.7050   2
   2  -7 -30 93.9929 100.627   7
   2  -7 -30 165.979 110.342   6
  -2  -7 -30 167.802 125.563   7
   2   7  30 265.377 124.010   5
   2   7 -31 19.6789 90.0437   1
  -2   7 -31 10.1447 28.8421   4
   2   7 -31 74.5167 62.6767   2
   2  -7 -31 42.0341 83.4066   6
   2  -7 -31 86.4592 109.121   7
  -2  -7 -31-12.4370 47.1894   7
  -2  -7 -31 246.028 213.006   6
   2   7  31-1.05367 38.8237   5
   2   7 -32 115.159 82.6396   2
  -2   7 -32 36.6091 29.3892   4
   2   7 -32-64.1349 97.0127   1
   2  -7 -32 6.51335 44.9017   7
  -2  -7 -32-150.063 122.481   7
   2   7  32 31.1752 45.7496   5
  -2   7 -33 143.531 57.7843   4
   2   7 -33 63.1737 91.2023   2
  -2  -7 -33 103.116 95.0776   7
   2   7 -34 249.494 111.896   2
  -2   7 -34 284.176 78.6981   4
  -2  -7 -34 247.074 186.106   7
  -2  -7 -34 307.653 297.590   6
  -2  -7 -35 491.168 220.464   7
  -2  -8   0 11.2353 59.4361   1
   2  -8   0 164.406 103.496   1
   2   8   0 95.5275 77.4259   1
  -2   8   0 192.026 69.1425   4
   2  -8   0 86.6108 31.2446   6
   2  -8  -1 879.140 208.853   1
  -2  -8   1 887.455 214.603   1
   2  -8   1 1006.69 231.178   1
  -2  -8  -1 856.473 189.272   1
   2   8   1 908.426 207.513   1
   2   8  -1 706.052 187.099   1
  -2   8   1 956.858 142.064   4
  -2   8  -1 1050.44 147.530   4
   2  -8   1 957.217 107.826   6
   2  -8  -1 1058.24 103.845   6
  -2  -8   2-59.5630 46.6421   1
   2   8   2 29.5408 54.6045   1
   2  -8  -2-49.7839 57.0971   1
  -2  -8  -2 11.9396 37.8077   1
   2   8  -2 93.2263 69.5223   1
   2  -8   2 22.3639 32.6016   1
  -2   8   2 80.4642 39.1749   4
  -2   8  -2 80.9440 50.9324   4
   2  -8   2 35.0297 23.7480   6
   2   8   3 26.5710 74.3825   1
   2  -8   3 80.4239 83.1031   1
  -2  -8  -3 24.6915 31.7778   1
   2  -8  -3 5.14025 43.6652   1
   2   8  -3-80.8447 81.9257   1
  -2  -8   3-28.0283 53.1058   1
  -2   8   3-13.9853 32.1999   4
  -2   8  -3 2.08204 18.2845   4
   2  -8   3 47.9871 34.3764   6
   2  -8  -4 1305.49 238.672   1
   2  -8   4 1162.31 270.424   1
   2   8  -4 1308.44 273.363   1
  -2  -8  -4 1066.65 205.650   1
   2   8   4 1356.27 246.613   1
  -2  -8   4 1199.86 271.202   1
   2  -8   4 1095.73 129.394   6
  -2   8   4 1270.88 171.891   4
  -2   8  -4 1353.55 167.291   4
   2  -8  -5 2983.12 345.474   1
   2   8  -5 2684.66 403.646   1
   2   8   5 3215.53 376.570   1
  -2  -8  -5 2756.33 313.738   1
   2  -8   5 2960.67 221.014   6
  -2   8  -5 3392.09 260.163   4
  -2   8   5 3227.69 269.398   4
  -2  -8  -6 80.1686 74.1872   1
   2   8  -6 27.3283 66.3859   1
   2  -8  -6 54.4661 59.3941   1
   2   8   6 77.6544 47.4516   1
  -2   8   6 21.4872 23.5535   4
  -2   8  -6 31.4439 58.3289   2
  -2   8  -6 130.613 67.8487   4
   2  -8   6 96.5621 42.7408   6
   2   8   7 73.5639 75.6852   1
   2  -8  -7-40.1663 66.3016   1
   2   8  -7 115.365 123.939   1
  -2  -8  -7-24.6017 39.7257   1
  -2   8   7 102.049 46.0310   4
  -2   8  -7 93.0021 44.2756   4
  -2   8  -7 125.651 53.0245   2
   2  -8   7 78.3152 43.7663   6
  -2  -8  -8 227.387 83.0375   1
   2   8  -8 362.437 173.071   1
   2  -8  -8 341.588 115.473   1
   2   8   8 342.232 120.573   1
  -2   8   8 414.038 103.428   4
  -2   8  -8 310.188 81.4191   4
  -2   8  -8 289.191 114.442   2
   2  -8   8 228.111 68.6933   6
  -2   8  -9 1347.52 226.892   2
   2  -8  -9 1178.64 199.870   1
   2   8   9 1298.75 213.029   1
  -2  -8  -9 1251.51 184.309   1
   2   8  -9 1250.54 291.643   1
   2  -8   9 1109.59 165.016   6
  -2   8   9 1227.32 171.923   4
  -2   8  -9 1449.31 171.043   4
  -2  -8 -10 299.995 90.0137   1
   2   8 -10 218.446 154.145   1
   2  -8 -10 318.816 109.488   1
   2   8  10 201.409 90.6127   1
  -2   8 -10 483.833 103.773   4
  -2   8 -10 261.787 99.4841   2
  -2   8  10 480.296 119.412   4
   2  -8  10 231.594 74.0567   6
  -2   8 -11 770.544 173.497   2
   2  -8 -11 936.609 167.933   1
   2   8 -11 1004.72 275.142   1
  -2  -8 -11 861.140 135.409   1
   2   8  11 875.225 169.426   1
   2  -8  11 822.373 156.025   6
  -2  -8 -11 884.705 164.746   7
  -2   8  11 1160.55 178.716   4
  -2   8 -11 1213.77 156.231   4
   2   8  12 1847.77 235.932   1
  -2   8 -12 1651.10 254.432   2
   2  -8 -12 1980.51 230.453   1
   2   8 -12 2005.47 376.398   1
  -2  -8 -12 1800.85 191.491   1
  -2  -8 -12 1762.81 233.988   7
  -2   8 -12 2163.83 208.617   4
  -2   8  12 1893.39 229.395   4
  -2   8 -13 464.860 137.166   2
   2   8  13 606.447 133.552   1
   2   8 -13 690.678 223.754   1
   2  -8 -13 658.107 124.184   1
  -2  -8 -13 579.977 136.634   7
  -2   8 -13 707.334 122.991   4
  -2   8  13 569.967 134.161   4
  -2   8 -14 252.226 75.5418   4
  -2   8 -14 111.825 42.6492   2
   2   8  14 154.604 64.3232   3
   2   8 -14 44.0175 100.276   1
   2   8  14 163.300 64.4851   1
   2  -8 -14 149.509 55.0653   1
  -2  -8 -14 180.855 79.0460   7
  -2   8  14 236.989 93.1644   4
   2   8  15 440.447 98.3754   3
  -2   8  15 465.914 97.5908   3
   2   8  15 614.208 88.1174   4
  -2   8 -15 657.700 114.107   4
  -2   8 -15 376.818 124.467   2
   2   8 -15 330.386 173.732   1
   2  -8 -15 554.687 86.9025   1
   2   8  15 518.431 105.920   1
   2  -8 -15 511.930 74.0201   1
   2  -8 -15 689.152 164.525   7
  -2  -8 -15 417.210 127.283   7
  -2   8  15 469.757 122.534   4
  -2   8  16 8.22770 25.8560   3
   2   8  16 34.5750 30.8426   3
  -2   8 -16 16.3550 25.9907   4
   2   8  16 36.5831 29.6307   4
  -2   8 -16-20.6016 38.8765   2
   2   8  16 12.7655 29.4238   1
   2  -8 -16 34.8373 19.6121   1
   2   8 -16 124.657 98.6591   1
   2  -8 -16 78.4452 76.3271   7
  -2  -8 -16 26.8236 39.4714   7
  -2   8  16-9.31007 30.8525   4
   2   8  17 1880.38 168.821   1
  -2   8 -17 1968.25 295.253   2
  -2   8  17 1771.25 146.859   3
   2   8  17 1734.50 183.580   3
   2   8  17 2229.18 161.355   2
   2   8 -17 1760.23 373.833   1
   2  -8 -17 2121.92 299.520   7
  -2  -8 -17 1785.69 277.353   7
  -2   8  17 1986.08 275.851   4
  -2   8 -17 2056.74 205.456   4
   2   8  17 2233.30 170.791   4
   2   8  18 12.2849 17.2248   4
  -2   8 -18 62.3415 52.3040   4
  -2   8 -18-3.07540 41.2633   2
   2   8  18 67.7709 32.4513   2
   2   8 -18-27.5012 97.0027   1
   2  -8 -18 68.3665 55.3552   7
  -2  -8 -18 38.6257 48.1730   7
  -2   8  18 102.303 75.3422   4
   2   8 -19 18.4422 57.4932   2
   2   8  19 39.6425 23.4766   2
   2   8  19 11.6644 11.0385   4
  -2   8 -19 1.01145 30.9593   4
  -2   8 -19-53.4337 78.1428   2
   2   8 -19-108.699 99.4128   1
  -2  -8 -19 5.23762 37.2751   7
   2  -8 -19 61.7722 41.7105   7
  -2   8  19 22.5291 55.5139   4
   2   8 -20 331.686 121.306   2
   2   8  20 259.331 60.8684   4
  -2   8 -20 364.428 88.2184   4
  -2   8 -20 307.477 122.718   2
   2   8 -20 274.731 168.899   1
   2  -8 -20 407.562 154.349   7
  -2  -8 -20 324.026 131.899   7
  -2   8  20 123.140 86.2901   4
   2   8 -21 1387.50 244.285   2
  -2   8 -21 1396.59 265.361   2
   2   8 -21 1298.06 357.183   1
   2  -8 -21 1499.08 355.586   6
  -2  -8 -21 1547.54 296.500   7
   2  -8 -21 1548.09 286.065   7
   2   8  21 1494.92 143.966   4
  -2   8  21 1065.17 225.935   4
  -2   8 -21 1478.81 177.011   4
   2   8 -22 43.8465 58.3280   2
  -2   8 -22 8.85850 54.3153   2
  -2   8 -22 19.9267 29.6346   4
   2   8 -22 43.0066 81.2070   1
  -2  -8 -22 50.2429 69.7105   7
   2  -8 -22-70.2633 46.1739   6
   2  -8 -22-62.6976 63.9686   7
   2   8  22 29.9538 29.8622   4
  -2   8  22 77.5995 79.2548   4
   2   8 -23 11.5365 42.9552   2
  -2   8 -23-71.7466 52.3757   2
  -2   8 -23 1.70974 14.6670   4
   2   8 -23 97.9697 70.1707   1
  -2  -8 -23 3.11776 40.0379   7
   2  -8 -23 21.7708 70.1366   6
   2  -8 -23 68.5286 96.3192   7
  -2   8  23-150.406 94.1093   4
   2   8 -24 110.446 66.3347   2
  -2   8 -24-35.9988 61.9936   2
  -2   8 -24 77.2865 47.6029   4
   2   8 -24 55.0158 86.9119   1
   2  -8 -24 142.137 119.594   6
  -2  -8 -24 26.5748 49.7763   7
   2  -8 -24 31.6664 53.2237   7
  -2   8  24-53.5296 58.3614   4
   2   8 -25 390.680 177.965   1
  -2   8 -25 552.256 182.563   2
   2   8 -25 684.002 173.185   2
  -2  -8 -25 641.437 221.153   7
   2  -8 -25 365.215 181.614   6
   2  -8 -25 895.075 260.775   7
  -2   8  25 529.467 167.837   4
  -2   8 -25 670.162 122.225   4
   2   8 -26-32.0201 64.5838   1
  -2   8 -26 52.1631 68.2346   2
  -2   8 -26 22.5957 16.9078   4
   2   8 -26 8.22465 37.1514   2
  -2  -8 -26-52.7440 45.1558   7
   2  -8 -26 61.9517 81.9647   6
  -2   8 -27-15.9424 49.4372   2
  -2   8 -27-32.5256 35.2006   4
   2   8 -27-12.8960 37.5701   2
   2   8 -27 74.2836 87.6019   1
   2  -8 -27 109.230 96.9990   7
  -2  -8 -27-143.822 113.070   7
   2   8 -28 356.384 207.466   1
  -2   8 -28 317.153 141.100   2
  -2   8 -28 431.875 98.7748   4
   2   8 -28 504.098 160.372   2
   2  -8 -28 229.772 101.929   7
  -2  -8 -28 307.793 162.136   7
   2   8 -29 1244.19 248.410   2
   2   8 -29 797.006 314.753   1
   2  -8 -29 1023.64 310.443   7
  -2  -8 -29 872.001 281.108   7
  -2   8 -29 1013.53 153.397   4
   2   8 -30 132.984 59.0980   2
  -2   8 -30-2.15106 24.4992   4
   2   8 -30-111.422 113.320   1
   2  -8 -30-47.5138 76.6235   7
  -2  -8 -30 81.5975 101.792   7
  -2   8 -31 92.1486 44.9618   4
  -2  -8 -31 143.558 154.112   7
  -2  -8 -32 635.835 264.710   7
  -2  -8 -32 945.443 420.631   6
  -2   8 -32 966.330 150.780   4
  -2   8 -33 554.565 119.792   4
  -2  -8 -33 454.887 217.668   7
  -2   8 -34 114.632 56.7515   4
   2  -9   0 99.6898 69.9149   1
   2   9   0-42.2030 72.5037   1
  -2   9   0 99.0496 57.2518   4
   2  -9   0 63.9836 22.7754   6
   2   9   1-3.92799 64.0423   1
   2  -9   1 43.8096 92.8227   1
  -2  -9  -1 54.1133 53.2545   1
   2   9  -1 56.3651 64.2794   1
   2  -9  -1 107.427 93.6313   1
  -2   9  -1 78.2641 37.6255   4
  -2   9   1 52.4297 51.7482   4
   2  -9   1 130.881 46.7604   6
   2  -9  -1 94.5368 30.8781   6
   2   9  -2-1.07492 66.6197   1
  -2  -9  -2 61.2667 64.5507   1
   2   9   2-6.02345 40.4926   1
   2  -9  -2 90.4826 106.490   1
  -2   9   2-11.6379 16.0053   4
  -2   9  -2-0.70543 37.0457   4
   2  -9   2-2.18430 8.40375   6
   2  -9  -2 69.1453 31.9268   6
   2   9   3 53.6661 50.6140   1
   2   9  -3 64.8950 77.1806   1
  -2  -9  -3-14.0519 73.4934   1
   2  -9  -3 10.8123 71.0618   1
  -2   9   3 47.3921 19.8916   4
  -2   9  -3 80.7138 42.6526   4
   2  -9   3 8.37728 12.9943   6
  -2  -9  -4 143.800 102.442   1
   2   9  -4-51.5809 67.3241   1
   2   9   4 119.985 65.8716   1
   2  -9  -4 41.0820 64.7921   1
  -2   9   4-16.9081 33.0706   4
  -2   9  -4 69.4970 46.7216   4
   2  -9   4 51.1933 30.3860   6
   2  -9  -5-31.5118 57.0059   1
   2   9   5-27.7078 61.6299   1
  -2  -9  -5-39.3987 40.9376   1
   2   9  -5-19.8779 41.1099   1
  -2   9   5-67.3151 65.5476   4
  -2   9  -5 49.5863 36.5737   4
   2  -9   5 40.3118 31.9222   6
   2  -9  -6 297.760 124.246   1
   2   9   6 240.418 99.5177   1
   2   9  -6 257.918 128.439   1
  -2  -9  -6 286.297 104.757   1
  -2   9   6 329.481 90.2829   4
  -2   9  -6 360.995 88.7877   4
   2  -9   6 261.658 72.2910   6
   2  -9  -7-63.3646 89.0067   1
   2   9   7 8.17447 54.0219   1
  -2  -9  -7-33.1489 55.7089   1
   2   9  -7 63.7608 83.2194   1
  -2   9   7 21.0172 25.5844   4
  -2   9  -7-53.2604 49.4848   2
  -2   9  -7 68.1437 46.1489   4
   2  -9   7 0.82697 11.9933   6
  -2  -9  -8 45.9416 49.1943   1
   2   9   8 3.03493 51.8221   1
   2   9  -8-172.755 145.387   1
   2  -9  -8-26.8080 57.6289   1
  -2   9   8-45.8677 56.0712   4
  -2   9  -8-81.1394 77.9050   2
  -2   9  -8 30.5615 48.6071   4
   2  -9   8-30.0549 41.9127   6
   2   9  -9 167.338 89.6060   1
  -2  -9  -9 104.301 60.5204   1
   2   9   9 83.3162 63.8897   1
   2  -9  -9 74.3998 47.8187   1
  -2   9   9 156.649 56.6586   4
  -2   9  -9 90.3871 44.5775   4
  -2   9  -9 50.9261 46.6869   2
   2   9 -10-7.58338 81.2899   1
   2   9  10-79.6812 71.2298   1
  -2  -9 -10-19.9804 42.0053   1
   2  -9 -10-3.47890 31.8467   1
  -2   9 -10 4.68812 30.4865   2
  -2   9 -10-11.6603 24.7381   4
  -2   9  10 67.0927 62.4342   4
  -2  -9 -11 84.6066 46.7209   1
   2   9  11-12.2794 47.0683   1
  -2   9 -11-25.2909 30.0156   2
  -2   9 -11 36.8138 28.0743   4
  -2   9  11 50.4761 50.4155   4
   2   9  12 612.487 108.168   2
  -2   9 -12 713.541 130.931   4
  -2   9 -12 344.240 133.106   2
   2   9 -12 421.020 170.106   1
   2   9  12 449.065 121.193   1
  -2  -9 -12 403.277 118.586   7
  -2   9  12 700.827 153.753   4
   2   9  13 6.07026 23.3062   2
   2   9 -13 129.854 83.0210   2
   2   9  13-8.33728 30.1693   1
  -2   9 -13 64.0336 47.3513   4
  -2   9 -13 112.082 86.5712   2
   2   9 -13 10.5994 73.8978   1
  -2  -9 -13 37.9489 57.8053   7
  -2   9  13 84.5877 60.1844   4
   2   9  14-16.4175 45.5800   1
   2   9 -14 133.316 75.5397   2
  -2   9 -14 103.344 59.7382   4
  -2   9 -14-34.3846 47.3192   2
   2   9  14 78.4003 44.4028   4
   2   9  14 56.5929 39.1376   2
   2   9 -14 98.3093 122.111   1
  -2  -9 -14 3.67836 20.9125   7
  -2   9  14 55.4273 58.9681   4
   2   9 -15 141.112 83.8506   2
  -2   9  15 13.5207 20.3401   3
  -2   9 -15 81.4530 52.7254   4
   2   9  15 71.0341 37.6572   4
  -2   9 -15 55.7453 74.6055   2
   2   9  15 50.3357 26.2812   2
   2   9 -15-12.1558 81.4438   1
  -2  -9 -15 24.3298 27.6135   7
  -2   9  15 67.8180 52.2301   4
   2   9 -16 1116.94 211.174   2
   2   9  16 960.348 118.005   2
  -2   9 -16 935.105 214.669   2
   2   9 -16 715.027 243.389   1
  -2  -9 -16 862.860 189.078   7
   2  -9 -16 1124.44 228.616   7
  -2   9  16 801.288 174.184   4
  -2   9 -16 1033.68 163.281   4
   2   9  16 917.705 118.623   4
   2   9 -17 59.2977 69.3749   2
   2   9  17 86.4717 39.5929   4
  -2   9 -17 90.9149 55.5683   4
  -2   9 -17 9.38909 47.0285   2
   2   9 -17 80.0175 94.4476   1
   2  -9 -17 49.6534 61.9685   7
  -2  -9 -17 99.7282 74.4081   7
  -2   9  17 73.6946 64.9846   4
   2   9 -18 272.847 123.106   2
   2   9  18 180.348 51.1356   4
  -2   9 -18 157.266 65.5100   4
  -2   9 -18 149.653 98.5214   2
   2   9 -18 188.314 143.093   1
   2  -9 -18 273.134 125.761   7
  -2  -9 -18 146.434 85.3054   7
  -2   9  18 209.204 103.105   4
   2   9 -19 25.5896 40.2394   2
   2   9  19 46.4774 25.0105   4
  -2   9 -19-5.34180 15.6426   4
  -2   9 -19 4.73505 53.4717   2
   2   9 -19-70.2515 115.208   1
  -2  -9 -19-40.3539 50.1314   7
   2  -9 -19 23.0833 41.6216   7
  -2   9  19 2.58904 22.3035   4
   2   9 -20 482.255 146.694   2
   2   9  20 292.139 64.9661   4
  -2   9 -20 340.589 92.0874   4
  -2   9 -20 393.776 148.602   2
   2   9 -20 239.596 152.282   1
   2  -9 -20 501.620 169.108   7
  -2  -9 -20 245.783 118.903   7
  -2   9  20 336.783 125.710   4
   2   9 -21 237.104 115.515   2
   2   9  21 72.9300 40.6141   4
   2   9 -21-84.7393 96.4188   1
  -2   9 -21-18.7462 76.5576   2
  -2   9 -21 195.512 72.4999   4
  -2  -9 -21 67.1547 51.9191   7
   2  -9 -21 69.4273 77.3084   7
  -2   9  21 84.3368 90.7993   4
  -2   9 -22-136.950 104.056   2
  -2   9 -22 72.9091 43.8435   4
   2   9 -22 137.411 140.713   1
   2   9 -22 361.916 132.766   2
   2  -9 -22 104.870 93.7348   7
  -2  -9 -22 123.005 90.1353   7
  -2   9  22 39.0599 33.0380   4
   2   9 -23 84.6997 80.3969   1
   2   9 -23 173.800 89.0406   2
  -2   9 -23 83.9456 78.5892   2
  -2   9 -23 130.236 55.8375   4
  -2  -9 -23 257.208 121.740   7
   2  -9 -23 75.4914 100.890   7
  -2   9  23 165.158 101.988   4
   2   9 -24 343.335 121.464   2
  -2   9 -24 185.618 111.722   2
   2   9 -24 288.330 157.379   1
  -2   9 -24 410.011 100.989   4
  -2  -9 -24 158.642 124.826   7
   2  -9 -24 478.396 205.634   7
  -2   9  24 176.743 81.0113   4
   2   9 -25 46.1034 108.784   1
  -2   9 -25-28.1741 67.0127   2
  -2   9 -25 129.390 62.2040   4
   2   9 -25 115.225 94.1131   2
  -2  -9 -25 52.5140 68.8608   7
   2  -9 -25 24.2416 53.5485   7
  -2   9  25 14.1788 71.5185   4
  -2   9 -26 42.5637 82.4630   2
  -2   9 -26 64.5496 51.3947   4
   2   9 -26 22.1028 45.7685   2
   2   9 -26-89.6395 107.177   1
  -2  -9 -26 43.5226 104.483   7
   2  -9 -26-85.3252 85.4903   7
  -2   9  26 59.7235 40.3814   4
  -2   9 -27 167.859 58.5832   4
  -2  -9 -27 113.881 102.391   7
  -2   9 -28 132.681 63.9268   4
  -2  -9 -28 197.913 136.208   7
  -2   9 -29 71.4079 49.0713   4
  -2  -9 -29-49.7426 86.1106   7
  -2   9 -30-6.21096 17.9252   4
  -2  -9 -30 0.62123 40.3768   7
  -2   9 -31 83.7551 50.1275   4
  -2   9 -32 131.604 66.5835   4
   2  10   0 391.258 148.094   1
   2  10   0 630.826 147.649   2
  -2  10   0 590.040 126.501   4
   2  10  -1 259.415 143.081   1
   2  10   1 431.891 176.070   1
   2  10   1 406.958 116.429   2
   2  10  -1 353.854 106.495   2
  -2  10   1 401.216 105.669   4
  -2  10  -1 320.865 93.1994   4
   2  10  -2 179.699 84.7384   1
   2  10   2 7.91539 43.9960   1
   2  10   2 135.276 78.1784   2
   2  10  -2 135.041 72.2141   2
  -2  10   2 83.5735 55.2986   4
  -2  10  -2 112.891 69.3415   4
   2  10  -3 613.905 206.706   1
   2  10   3 625.564 187.633   1
   2  10   3 584.908 131.565   2
   2  10  -3 563.502 142.054   2
  -2  10   3 534.987 122.016   4
  -2  10  -3 666.435 130.976   4
   2  10   4-7.64899 47.3149   1
   2  10  -4 10.7131 47.5118   1
   2  10   4 29.9512 51.6455   2
   2  10  -4-1.71239 39.1245   2
  -2  10   4 6.93013 19.4601   4
  -2  10  -4 1.58252 35.4299   4
   2  10   5 169.282 105.202   1
   2  10  -5 201.112 118.384   1
   2  10   5 227.916 81.1938   2
   2  10  -5 261.080 108.194   2
  -2  10   5 141.362 59.1665   4
  -2  10  -5 260.040 85.9716   4
   2  10  -6 441.781 200.030   1
   2  10   6 443.021 111.030   2
   2  10  -6 531.267 142.990   2
  -2  10   6 491.735 122.965   4
  -2  10  -6 452.354 112.281   4
   2  10   6 239.008 98.0038   1
   2  10  -7 880.597 289.442   1
   2  10   7 1003.84 220.714   1
   2  10  -7 994.240 188.585   2
   2  10   7 990.970 161.102   2
  -2  10  -7 983.827 164.079   4
  -2  10   7 1030.74 172.640   4
   2  10  -8 443.347 207.523   1
   2  10   8 296.329 86.7774   2
   2  10   8 384.063 139.703   1
   2  10  -8 218.583 96.4102   2
  -2  10   8 391.335 112.621   4
  -2  10  -8 340.806 98.3752   4
   2  10  -9 1451.53 340.400   1
   2  10   9 1522.58 191.535   2
   2  10   9 1616.56 266.288   1
   2  10  -9 1730.03 260.934   2
  -2  10   9 1429.70 216.992   4
  -2  10  -9 1456.38 193.971   4
   2  10 -10 750.151 250.176   1
   2  10 -10 727.806 173.029   2
  -2  10 -10 481.909 165.931   2
  -2  10 -10 669.828 137.190   4
   2  10  10 636.790 167.365   1
   2  10  10 594.527 118.833   2
  -2  10  10 756.962 159.259   4
   2  10 -11 36.4645 72.3089   1
   2  10 -11 173.200 93.5381   2
  -2  10 -11 29.2014 70.1413   2
  -2  10 -11 237.680 92.6668   4
   2  10  11 145.467 62.2725   2
  -2  10  11 167.083 79.0292   4
   2  10 -12 93.4671 70.4061   2
  -2  10 -12-84.3491 95.3278   2
  -2  10 -12 82.5908 56.9096   4
   2  10  12 34.7087 39.2233   2
   2  10  12 73.8636 46.1164   4
   2  10 -12 176.139 148.536   1
  -2 -10 -12 113.724 73.5765   7
  -2  10  12 91.5011 66.6869   4
   2  10 -13 2980.51 353.065   2
  -2  10 -13 2273.09 333.469   2
   2  10  13 2853.74 242.036   2
   2  10 -13 1874.61 410.294   1
  -2 -10 -13 2364.82 306.448   7
  -2  10  13 2577.64 302.296   4
  -2  10 -13 2819.93 273.244   4
   2  10  13 2604.10 221.517   4
   2  10 -14 314.759 120.299   2
  -2  10 -14 460.616 166.138   2
  -2  10 -14 418.754 111.479   4
   2  10  14 383.453 87.0846   4
   2  10 -14 190.766 99.0088   1
  -2 -10 -14 373.944 128.826   7
  -2  10  14 183.548 80.1472   4
   2  10 -15 148.148 88.7212   2
  -2  10 -15-15.2855 21.5373   4
  -2  10 -15-52.8758 77.7601   2
   2  10  15 52.8815 29.9090   4
  -2 -10 -15 60.0743 62.5392   7
  -2  10  15 9.95291 31.2258   4
   2  10 -16-126.122 111.810   1
   2  10  16 107.765 48.7040   4
  -2  10 -16 26.8152 36.3520   2
  -2  10 -16 84.5830 52.7526   4
   2  10 -16 130.583 87.4860   2
  -2 -10 -16 28.1596 40.1385   7
   2 -10 -16 63.3208 60.5711   7
  -2  10  16 133.410 72.9067   4
   2  10 -17 239.743 168.325   1
   2  10  17 159.081 54.1009   4
  -2  10 -17 103.767 84.3719   2
  -2  10 -17 176.776 71.0088   4
   2  10 -17 311.721 136.231   2
   2 -10 -17 80.0520 66.8478   7
  -2 -10 -17 212.583 103.834   7
  -2  10  17 222.094 90.4544   4
   2  10  18-34.7345 28.6944   4
  -2  10 -18 93.2651 71.9922   2
  -2  10 -18 17.5231 50.8538   4
   2  10 -18 29.5730 67.5719   2
   2 -10 -18 9.01264 73.4583   7
  -2 -10 -18-77.9522 65.6769   7
  -2  10  18-16.7429 52.8180   4
   2  10  19-34.7216 16.7343   4
  -2  10 -19 10.7633 56.6409   2
  -2  10 -19 4.16992 28.3893   4
   2  10 -19-61.4842 87.0993   1
   2  10 -19 66.4647 91.5423   2
   2 -10 -19 53.3657 51.7230   7
  -2 -10 -19 102.403 85.1650   7
  -2  10  19 98.8608 76.4237   4
   2  10 -20 509.543 248.971   1
  -2  10 -20 274.438 127.853   2
  -2  10 -20 328.328 98.7697   4
   2  10 -20 273.746 123.939   2
   2 -10 -20 303.904 135.707   7
  -2 -10 -20 297.348 145.180   7
  -2  10  20 301.828 127.581   4
   2  10 -21 197.526 164.867   1
  -2  10 -21 320.310 136.390   2
  -2  10 -21 192.192 79.3417   4
   2  10 -21 78.7433 39.1451   2
   2 -10 -21 250.123 122.599   7
  -2 -10 -21 154.826 95.0186   7
  -2  10  21 362.322 142.368   4
  -2  10 -22 146.269 71.3011   4
   2  10 -22 135.264 74.7031   2
  -2  10 -22 382.570 162.735   2
   2  10 -22 465.393 231.016   1
   2 -10 -22 464.610 202.013   7
  -2 -10 -22 155.542 120.684   7
  -2  10  22 56.4574 56.2045   4
  -2  10 -23 28.5056 39.3663   4
  -2 -10 -23 182.000 100.685   7
  -2  10  23-21.6786 93.6134   4
  -2 -10 -24-68.4150 75.5938   7
  -2  10  24-8.90307 34.5227   4
  -2  10 -25 749.985 147.961   4
  -2 -10 -25 760.202 249.884   7
  -2  10  25 512.432 185.192   4
  -2  10 -26 491.821 118.352   4
  -2 -10 -26 299.001 175.744   7
  -2  10 -27 103.881 60.4543   4
  -2 -10 -27 215.270 141.122   7
   2  11   0 54.1375 90.5118   1
  -2  11   0 56.8315 45.6068   4
   2  11   0 33.4446 28.9655   2
   2  11   1 7.61714 39.8500   1
  -2  11   1-17.4753 47.3619   4
   2  11  -1 60.4240 99.9261   1
   2  11   1 37.5312 29.6318   2
   2  11  -1 3.10956 24.3613   2
   2  11   2 8.12879 57.1770   1
  -2  11   2 7.71170 29.6843   4
  -2  11  -2-0.74402 30.4412   4
   2  11  -2 114.244 133.512   1
   2  11   2 21.3059 37.2372   2
   2  11  -2-8.63425 34.5656   2
  -2  11   3 13.1168 37.5606   4
  -2  11  -3 17.0572 18.7926   4
   2  11   3 13.7102 33.6516   2
   2  11  -3 66.4263 66.5754   1
   2  11   3 103.313 111.655   1
   2  11  -3 23.2308 54.0055   2
  -2  11   4 19.3001 23.2432   4
   2  11   4-31.3961 51.4922   1
   2  11   4 15.5935 29.5940   2
  -2  11  -4-35.3404 52.7381   4
   2  11  -4 23.6671 78.0303   1
   2  11  -4 43.6845 56.6357   2
  -2  11   5 28.5177 49.3376   4
  -2  11  -5 49.5249 44.3592   4
   2  11   5 45.4906 25.5878   2
   2  11  -5 40.9915 38.7057   2
  -2  11   6 60.1887 36.6580   4
  -2  11  -6-24.5111 35.6327   4
   2  11   6 54.2249 67.4126   2
   2  11  -6-26.3818 62.5516   1
   2  11  -6 63.4188 54.8140   2
  -2  11  -7-35.9938 32.6040   4
   2  11   7-54.7376 48.0352   2
   2  11  -7 110.701 113.778   1
   2  11  -7 51.3495 61.0840   2
  -2  11   7-69.8059 74.5154   4
  -2  11   8-51.1922 77.4303   4
  -2  11  -8 5.40883 34.1887   4
   2  11   8 140.987 57.8223   2
   2  11  -8-9.71103 55.4298   1
   2  11  -8 167.984 91.4833   2
   2  11   9 101.196 51.7130   2
  -2  11  -9 48.0076 59.5767   4
   2  11  -9-17.8038 39.1333   1
   2  11  -9 18.2005 47.3058   2
  -2  11   9 38.4023 56.1125   4
   2  11 -10-30.5700 88.1538   1
   2  11  10-52.9700 38.5424   2
  -2  11 -10-2.56803 31.7905   4
   2  11 -10 125.167 61.6515   2
  -2  11  10 25.1740 53.2174   4
   2  11 -11 37.3423 105.090   1
  -2  11 -11 147.635 67.9544   4
   2  11  11 236.329 71.1508   4
   2  11 -11 166.442 96.8759   2
  -2 -11 -11 197.455 101.695   7
  -2  11  11 68.3271 54.4405   4
   2  11 -12 109.059 92.7420   1
  -2  11 -12-13.2354 27.1284   4
   2  11  12 54.6977 40.1246   4
   2  11 -12 16.3415 27.8274   2
  -2 -11 -12 29.9311 40.4591   7
  -2  11  12 42.3824 52.0472   4
   2  11 -13-60.2081 123.559   1
  -2  11 -13-15.2047 25.7761   4
   2  11  13 35.8809 27.7147   4
   2  11 -13 0.86230 45.6309   2
  -2 -11 -13 35.9139 44.2668   7
  -2  11  13-16.9347 50.1450   4
   2  11 -14-74.5041 51.7599   1
  -2  11 -14 101.242 60.8902   4
   2  11  14 116.502 52.4811   4
   2  11 -14 37.5288 46.9558   2
  -2 -11 -14 160.720 90.8439   7
  -2  11  14-62.3776 51.2560   4
   2  11  15-0.67418 17.6803   4
  -2  11 -15 87.0563 53.3963   4
   2  11 -15 14.7528 28.9096   2
   2  11 -15 54.0166 54.9475   1
  -2 -11 -15 62.5797 25.9269   7
  -2  11  15 119.760 76.2613   4
   2  11  16 26.1832 28.7934   4
  -2  11 -16-29.8341 49.5054   4
   2  11 -16 11.6684 36.8816   2
   2  11 -16 136.726 145.336   1
  -2 -11 -16-86.6125 75.6591   7
   2 -11 -16 128.720 98.1320   7
  -2  11  16 135.394 81.5806   4
   2  11  17 178.149 59.4238   4
  -2  11 -17 95.5777 52.9440   4
   2  11 -17 110.230 56.9785   2
  -2 -11 -17 217.780 108.912   7
  -2  11  17 242.061 130.298   4
  -2  11 -18 155.876 71.8551   4
  -2 -11 -18 152.976 95.1264   7
  -2  11  18 46.9263 38.8086   4
  -2 -11 -19-17.4210 38.5656   7
  -2  11  19 58.2643 41.6714   4
  -2 -11 -20 152.064 100.779   7
  -2  11  20 84.1441 69.3589   4
  -2 -11 -21 87.1851 80.2240   7
  -2  11  21 261.341 114.191   4
  -2 -11 -22-4.05390 31.6120   7
  -2  11  22-29.3474 48.2596   4
  -2 -11 -23-101.137 90.4194   7
  -2  11  23 130.990 92.7710   4
   2  12   0 391.786 126.544   2
  -2  12   0 349.166 109.776   4
   2  12  -1 741.651 177.083   2
  -2  12   1 737.951 161.318   4
  -2  12  -1 775.930 163.489   4
   2  12   1 714.073 165.617   2
  -2  12   2 56.4448 39.5751   4
   2  12   2-11.7005 34.2844   2
  -2  12  -2 97.9780 78.2596   4
   2  12  -2 136.098 79.6542   2
  -2  12   3 669.088 152.285   4
   2  12   3 610.561 149.809   2
  -2  12  -3 726.946 162.764   4
   2  12  -3 607.550 162.337   2
  -2  12   4 80.8001 70.6119   4
   2  12   4 43.7050 45.3571   2
  -2  12  -4 116.997 58.1638   4
   2  12  -4 164.903 87.7500   2
   2  12   5 830.491 172.389   2
  -2  12   5 707.479 160.513   4
   2  12  -5 878.952 202.124   2
   2  12   6 44.9929 22.8322   2
  -2  12   6-34.3592 37.8559   4
   2  12  -6-27.5738 36.1007   2
  -2  12   7 259.671 86.7344   4
   2  12  -7 416.067 148.063   2
   2  12  -8 18.1637 50.6203   2
   2  12   8 26.3219 29.2408   4
  -2  12   8-21.2065 69.7999   4
   2  12  -9 164.653 79.3607   2
   2  12   9 188.827 73.3791   4
  -2  12   9 216.399 86.7312   4
   2  12  10 7.04465 20.5620   4
  -2  12  10 26.7879 48.7508   4
   2  12 -11 31.2917 53.3609   2
   2  12  11-37.5451 28.3177   4
  -2 -12 -11 98.8751 71.0840   7
  -2  12  11-1.80216 21.3895   4
   2  12 -12-31.9012 57.7080   2
   2  12  12 28.8023 38.8496   4
  -2 -12 -12 43.5811 46.1544   7
  -2  12  12 45.9163 47.3862   4
   2  12  13 127.635 55.6792   4
  -2 -12 -13 80.8241 64.6283   7
  -2  12  13 9.91728 38.5795   4
   2  12  14 430.938 107.428   4
  -2 -12 -14 266.492 118.834   7
  -2  12  14 294.811 124.204   4
   2  12  15 26.7187 32.8956   4
  -2 -12 -15 47.4296 80.2986   7
  -2  12  15 156.107 90.4910   4
  -2 -12 -16-147.144 92.7125   7
  -2  12  16 95.4582 82.7314   4
  -2 -12 -17 297.039 133.639   7
  -2  12  17 57.7872 68.6635   4
  -2  12  18 259.056 117.778   4
  -2  12  19 370.916 144.226   4
  -2  12  20 38.2285 52.6718   4
   2  13   0 338.602 127.289   2
   2  13   1-36.7876 46.6151   2
   2  13  -1 199.476 106.967   2
   2  13  -2 7.46961 31.5717   2
   2  13  -3 50.7589 63.8997   2
   2  13  -4-108.663 76.8665   2
   2  13  -5 43.5044 75.8632   2
   2  13  -6-65.6451 79.7992   2
   2  13   8-15.4351 42.2332   4
   2  13   9-46.0481 39.8277   4
   2  13  10 55.9462 19.1861   4
   2  13  11 40.4708 46.9147   4
   3   0   0 8.64989 32.3658   1
  -3   0   0-12.6085 50.6681   3
   3   0   0-33.4923 46.7756   4
   3   0  -1 39.9024 45.7443   1
   3   0   1 78.8865 52.4795   1
  -3   0  -1-16.4312 36.6592   3
  -3   0   1-101.643 55.0819   3
   3   0  -1 13.1880 30.2999   4
   3   0   1-18.7059 45.8181   4
  -3   0  -2 3729.06 313.275   3
   3   0  -2 3811.32 304.614   1
   3   0  -2 3664.95 137.474   7
   3   0  -2 2914.48 256.438   4
   3   0   2 3164.02 255.641   4
  -3   0  -3 111.851 76.6134   3
   3   0  -3 117.625 94.8117   3
   3   0  -3-17.1089 43.9234   1
   3   0  -3-15.7654 17.5975   7
   3   0   3 14.4587 22.7380   4
   3   0  -4 13800.6 583.545   3
  -3   0  -4 15514.3 638.253   3
   3   0  -4 14911.8 624.548   1
   3   0  -4 14800.2 374.673   7
   3   0   4 14079.7 492.268   4
   3   0  -5-23.8573 29.2920   3
  -3   0  -5 29.9342 69.0845   3
   3   0  -5-25.4672 49.4157   1
  -3   0   5-35.0725 41.5377   1
   3   0  -5-13.0759 15.5789   7
   3   0   5-32.7747 35.3047   4
   3   0  -6 4587.71 335.737   3
  -3   0  -6 5413.10 383.600   3
  -3   0   6 4579.52 314.359   1
   3   0  -6 5413.53 394.347   1
   3   0   6 5361.70 265.915   7
   3   0  -6 4895.37 273.715   7
   3   0   6 4595.32 256.623   4
   3   0  -7-22.3417 31.5058   3
  -3   0  -7-29.5031 43.5231   3
  -3   0   7-9.79143 34.8291   1
   3   0  -7-9.96224 49.8329   1
   3   0  -7 15.1090 31.1194   7
   3   0   7 36.8385 38.2411   7
   3   0   7 3.62614 19.9101   4
   3   0  -8 10683.0 510.861   3
  -3   0  -8 11167.7 575.477   3
   3   0  -8 11484.9 586.544   1
  -3   0   8 10609.3 490.351   1
   3   0  -8 12151.8 500.809   7
   3   0   8 11279.2 442.892   7
  -3   0   8 11673.1 254.792   6
   3   0   8 10685.9 348.921   4
  -3   0  -9 87.8301 81.6283   3
   3   0  -9-33.0792 46.9753   3
  -3   0   9-19.0813 38.9135   1
   3   0  -9 9.18675 35.2979   1
   3   0  -9 17.9391 54.9974   7
   3   0   9 16.8158 27.7780   7
  -3   0   9 42.6560 28.4226   7
  -3   0   9 43.1739 19.6969   6
   3   0   9 35.2452 24.5589   4
   3   0 -10 6238.96 392.243   3
  -3   0  10 5841.80 378.212   1
   3   0 -10 6228.07 451.344   1
  -3   0  10 5873.87 265.333   7
   3   0 -10 6633.48 404.281   7
  -3   0  10 5963.89 212.070   6
   3   0  10 6089.12 362.721   7
   3   0  10 5790.36 221.749   4
   3   0  11 1.17466 17.3536   4
   3   0 -11-55.6876 45.5454   1
  -3   0  11-40.4940 48.3928   1
   3   0 -11 12.4790 37.2835   7
   3   0  11-22.0551 44.3887   7
  -3   0  11-10.3044 11.5751   7
  -3   0  11 10.8260 13.0848   6
   3   0  12 148.175 34.9491   4
   3   0 -12 224.274 114.698   1
   3   0 -12 55.6734 45.9815   7
   3   0  12 98.6458 66.4293   7
  -3   0  12 74.9793 40.4298   7
  -3   0  12 102.066 39.6808   6
   3   0  13-1.27911 8.03711   4
   3   0 -13 73.9805 79.3853   1
   3   0 -13-9.90001 22.2801   7
   3   0  13-24.1503 46.1293   7
  -3   0  13 47.4667 39.9922   7
  -3   0  13-31.2159 25.4958   6
   3   0 -14 3690.91 380.335   1
  -3   0  14 3379.86 234.783   6
  -3   0  14 3113.41 248.106   7
   3   0  14 3092.92 317.729   7
   3   0 -14 3219.70 323.672   7
   3   0  14 3373.05 135.195   4
   3   0 -15 40.0730 71.6329   1
  -3   0  15 60.4075 43.2232   7
   3   0  15-3.22592 45.8311   7
  -3   0 -15-59.2452 71.0379   6
   3   0 -15 20.9738 76.2732   7
   3   0 -15-7.05793 11.7717   5
  -3   0  15-8.83079 11.0930   6
   3   0 -16 1722.51 275.941   1
  -3   0  16 1680.97 195.288   6
  -3   0  16 1490.69 186.361   7
  -3   0 -16 1819.21 383.549   6
   3   0  16 1584.59 245.517   7
   3   0 -16 1888.99 261.541   7
   3   0 -16 1869.86 161.010   5
   3   0 -17-51.1675 64.5397   1
   3   0  17 11.2190 57.3898   7
   3   0 -17 37.4017 52.9447   7
  -3   0 -17 60.9295 77.3826   6
  -3   0  17 8.46078 32.0233   7
   3   0 -17 1.07944 9.70644   5
  -3   0  17 18.7868 28.9579   6
   3   0 -18 802.943 193.804   1
  -3   0  18 589.390 135.264   6
   3   0  18 659.380 170.992   7
  -3   0  18 663.340 134.619   7
   3   0 -18 778.939 182.907   7
  -3   0 -18 831.934 260.893   6
   3   0 -18 706.589 98.9519   5
   3   0  19-1.56964 23.2754   2
  -3   0  19 5.13889 29.1314   1
  -3   0 -19-35.5323 48.0505   6
   3   0  19 0.28303 29.4182   7
   3   0 -19-65.9634 66.4029   7
  -3   0  19-9.27021 45.4749   6
  -3   0  19-3.20435 24.1201   7
   3   0 -19 1.98164 12.4682   5
   3   0  20 16.1236 25.2126   2
   3   0 -20-46.1397 41.3714   1
  -3   0  20-3.78696 45.4990   1
  -3   0 -20-111.870 88.2085   6
   3   0  20-13.1733 65.5753   7
   3   0 -20-7.42380 33.8938   7
  -3   0  20 69.7154 64.1867   6
  -3   0  20 2.96344 26.5919   7
   3   0 -20 16.7477 17.1334   5
   3   0  21-65.7553 74.9468   2
   3   0 -21 35.3621 45.1902   1
  -3   0  21 28.4320 61.4044   1
   3   0  21-106.528 76.1887   7
  -3   0 -21 50.7517 102.856   6
  -3   0  21 15.8665 59.0502   6
   3   0 -21 46.2738 73.4436   7
  -3   0  21-15.6257 22.6520   7
   3   0 -21-7.80680 23.5964   5
   3   0 -22 4786.05 488.040   1
   3   0  22 5048.93 366.728   2
  -3   0 -22 4931.87 628.857   6
  -3   0  22 4380.57 463.083   6
  -3   0  22 4410.62 389.375   7
   3   0  22 4661.08 510.391   7
   3   0 -22 5113.04 500.972   7
  -3   0  22 4353.37 415.985   1
   3   0  23 15.2243 35.7864   2
  -3   0  23 39.2026 75.1861   6
   3   0  23 95.2048 109.156   7
  -3   0 -23 351.472 203.779   6
   3   0 -23 230.726 147.895   7
  -3   0  23 80.1712 61.9012   7
   3   0 -23 75.7184 103.366   1
  -3   0  23 76.1849 81.0645   1
   3   0 -24 3423.95 425.574   1
   3   0  24 4220.59 332.324   2
  -3   0  24 2978.71 419.045   6
  -3   0 -24 3780.60 559.262   6
  -3   0  24 3856.50 381.330   7
   3   0  24 4093.99 494.562   7
   3   0 -24 4510.12 490.582   7
  -3   0  24 3719.65 392.511   1
   3   0  25 14.7256 30.7812   2
  -3   0 -25 105.171 144.273   6
  -3   0  25-23.2113 101.559   6
   3   0 -25 142.982 134.475   7
  -3   0  25-31.1762 65.6463   1
   3   0 -25 2.81165 100.317   1
   3   0  26 1840.52 219.729   2
   3   0 -26 1857.94 316.348   1
  -3   0 -26 1276.32 312.866   6
  -3   0  26 1533.37 329.459   6
   3   0 -26 1597.23 297.301   7
  -3   0  26 1433.77 253.257   1
   3   0  27 45.8100 35.3915   2
  -3   0  27 28.9811 95.8321   6
  -3   0 -27 73.2810 129.089   6
   3   0 -27 106.771 64.0540   7
  -3   0  27 109.201 101.977   1
   3   0 -27 53.3053 111.482   1
   3   0  28-114.491 101.308   1
   3   0  28 63.6974 53.0174   2
  -3   0 -28 53.3480 119.850   6
   3   0 -28-241.433 125.444   7
   3   0 -28-110.486 60.0948   1
  -3   0  28-48.9190 86.4895   1
   3   0  29 20.1002 32.8933   2
   3   0 -29-3.99680 76.5112   1
  -3   0  29-23.2622 80.9104   1
  -3   0 -29 23.8683 111.749   6
   3   0  30 29.8756 38.5902   2
   3   0 -30-6.04909 69.7234   1
  -3   0  30-29.0881 79.5931   1
  -3   0 -30-61.4622 137.430   6
   3   0 -30 65.4737 36.8434   6
   3   0  31 80.2633 56.4063   2
   3   0 -31 8.13698 51.3560   1
   3   0 -31-8.40547 25.2031   6
   3   0 -32 156.906 114.238   1
  -3   0 -32 217.394 176.718   6
   3   0 -33-51.9918 89.2844   1
  -3   0 -33-7.75433 82.2719   6
   3   0 -34 66.4808 76.5939   1
  -3   0 -34 180.227 152.342   6
   3   0 -35 41.7672 36.2209   1
   3   0 -35 7.95469 25.9492   2
  -3   0 -35 56.6459 72.0931   6
   3   0 -36 40.1967 33.0897   1
   3   0 -36 40.2197 34.4308   2
   3   0 -37-63.2453 44.7861   1
  -3   0 -37 171.441 128.201   6
   3   0 -38 478.933 159.598   1
  -3   0 -38 548.094 211.355   6
   3   1   0-46.6067 54.4212   1
  -3   1   0 44.1130 38.3009   3
   3  -1   0 5.23886 20.0404   4
   3   1  -1 2563.18 262.138   1
   3   1   1 2669.33 260.718   1
  -3   1   1 2398.42 251.155   3
  -3   1  -1 2538.82 264.537   3
   3  -1  -1 2335.24 208.750   4
   3  -1   1 2426.61 202.498   4
   3   1   2 9690.44 491.793   1
   3  -1  -2 9571.61 460.701   1
   3   1  -2 9169.13 517.601   1
  -3   1   2 9613.36 500.652   3
  -3   1  -2 9029.50 493.853   3
  -3   1  -2 8435.99 445.702   4
   3  -1   2 8802.75 369.990   4
   3   1  -3 9542.92 538.852   1
   3  -1  -3 9139.30 460.548   1
   3   1   3 9650.34 486.082   1
  -3  -1  -3 9830.38 492.075   3
  -3   1   3 9869.31 491.159   3
   3   1   3 8558.93 460.991   3
  -3   1  -3 9681.47 517.998   3
  -3   1  -3 8751.48 456.764   4
   3  -1   3 9095.80 363.077   4
  -3  -1  -4 4898.06 357.267   3
  -3   1   4 5104.85 353.290   3
   3   1   4 4149.76 322.873   3
   3  -1  -4 5190.41 360.269   3
  -3   1  -4 5464.57 395.806   3
   3   1   4 5510.66 360.601   1
   3  -1  -4 4852.36 337.464   1
   3   1  -4 4661.95 375.044   1
   3   1   4 4368.75 161.275   7
  -3   1  -4 4967.86 343.809   4
   3  -1   4 4553.93 241.987   4
  -3   1   5 23793.9 749.811   3
  -3  -1  -5 26577.9 824.227   3
   3  -1  -5 22806.8 745.289   3
   3   1  -5 24254.7 869.840   1
   3   1   5 24068.0 753.807   1
   3  -1  -5 23757.0 750.795   1
   3  -1  -5 24704.3 502.887   7
   3   1   5 23172.8 451.079   7
  -3   1  -5 21755.4 695.542   4
   3  -1   5 22805.1 525.129   4
  -3  -1  -6 2508.02 253.576   3
   3  -1  -6 2707.51 258.549   3
   3  -1  -6 2488.50 250.670   1
   3   1  -6 2641.11 313.960   1
   3   1   6 2454.06 166.583   7
  -3  -1   6 2065.89 122.765   7
   3  -1  -6 2470.83 172.895   7
   3  -1   6 2477.30 164.576   4
  -3   1   6 2433.42 89.5805   6
  -3   1  -6 2698.01 255.892   4
  -3  -1  -7 8234.89 469.823   3
   3  -1  -7 7258.13 418.704   3
   3  -1  -7 7481.83 451.169   1
   3   1  -7 7579.03 507.530   1
  -3  -1   7 6847.86 250.486   7
  -3   1   7 7083.72 172.098   6
   3  -1  -7 7454.23 326.629   7
   3   1   7 7590.14 327.519   7
  -3   1  -7 7761.16 616.039   6
   3  -1   7 7308.28 270.498   4
   3   1   7 6492.41 332.008   4
  -3   1  -7 7037.04 383.998   4
  -3  -1  -8-0.48949 47.7360   3
   3  -1  -8 47.3558 40.9928   3
   3  -1   8-17.5831 24.9539   4
   3   1  -8 46.8206 36.2875   1
   3  -1  -8 9.94690 32.7793   1
   3   1   8 63.0941 46.2975   7
  -3   1  -8-21.0031 72.2881   6
  -3  -1   8 64.3684 32.8957   7
   3  -1  -8 0.10482 27.2818   7
   3   1   8 1.85387 31.4009   4
  -3   1  -8 87.0550 83.2578   4
  -3   1   8 23.8986 7.34201   6
  -3  -1  -9 8628.39 488.342   3
   3  -1  -9 8213.23 443.816   3
   3   1  -9 9240.60 577.322   1
   3  -1  -9 8392.98 484.713   1
  -3   1  -9 9410.50 705.636   6
  -3   1   9 8012.71 250.400   6
   3   1   9 8848.39 405.787   7
  -3  -1   9 7256.77 322.159   7
   3  -1  -9 8919.37 420.395   7
  -3   1  -9 8621.42 405.915   4
   3   1   9 7294.42 325.141   4
   3  -1   9 8231.02 269.249   4
   3  -1 -10 18.0212 36.0581   3
  -3  -1 -10-3.16654 37.7593   3
   3  -1  10-8.60284 12.6429   4
  -3   1  10 28.4317 27.7852   1
   3  -1 -10 58.6769 34.2499   1
   3   1 -10-48.9317 63.8589   1
   3  -1 -10 21.3550 32.3575   7
   3   1  10 42.0701 46.4726   7
  -3   1 -10-13.5792 47.2742   6
  -3  -1  10 22.4629 34.4321   7
   3  -1 -10-30.9414 17.5920   4
  -3   1 -10 0.55860 40.3707   4
  -3   1  10 10.4987 16.5926   6
   3   1  10-4.51668 21.1675   4
  -3  -1  10 46.3926 24.2885   6
   3  -1 -11 5864.02 378.955   3
  -3  -1 -11 6515.21 430.883   3
   3  -1 -11 6371.21 434.375   1
   3   1 -11 7205.75 529.186   1
  -3   1  11 5910.06 361.786   1
  -3   1  11 5931.06 276.718   6
  -3  -1  11 5567.04 318.381   7
   3  -1 -11 6438.32 418.224   7
   3   1  11 6501.87 393.037   7
   3  -1  11 6466.19 222.677   4
   3  -1 -11 5860.72 423.701   4
  -3   1 -11 6237.91 328.911   4
  -3  -1  11 6417.83 238.592   6
   3   1  11 5562.83 236.077   4
   3  -1 -12 357.198 89.1745   3
  -3  -1 -12 330.842 102.536   3
   3  -1  12 275.344 46.7305   4
   3  -1 -12 233.000 99.0084   1
   3   1 -12 330.694 133.739   1
  -3   1  12 218.368 69.8983   1
  -3  -1  12 257.146 72.2404   7
   3  -1 -12 196.592 68.2344   7
   3   1  12 300.938 84.6121   7
  -3   1  12 337.253 75.2892   6
   3  -1 -12 294.239 97.3805   4
  -3  -1  12 319.111 54.6100   6
  -3   1 -12 331.551 80.8246   4
   3   1  12 247.366 44.6504   4
   3  -1 -13 55.4772 29.8048   3
  -3  -1 -13 94.6434 72.8262   3
   3  -1  13 92.3781 29.7178   4
   3   1 -13 71.6314 89.4214   1
   3  -1 -13 73.4146 65.3314   1
  -3   1  13 98.1337 50.4240   1
  -3  -1  13 42.8099 36.8941   7
   3   1  13 49.4435 45.5214   7
   3  -1 -13 67.8891 34.9802   7
  -3   1  13 73.6750 40.0037   6
   3  -1  13 71.1314 35.9728   7
  -3   1 -13 30.0532 27.7513   4
   3  -1 -13-31.1859 52.6309   4
   3   1  13 85.7399 26.1761   4
  -3  -1  13 95.2632 31.8918   6
   3  -1 -14 886.511 152.819   3
  -3  -1 -14 970.044 179.015   3
  -3   1  14 756.097 137.806   1
   3   1 -14 935.362 209.458   1
   3  -1 -14 1038.32 202.082   1
  -3   1  14 909.586 146.365   6
   3  -1 -14 959.497 189.761   7
  -3  -1  14 980.077 114.758   6
  -3  -1  14 904.734 148.787   7
   3   1  14 1219.06 200.474   7
   3  -1  14 1093.06 190.641   7
   3   1 -14 1248.03 118.325   5
  -3   1 -14 995.826 125.286   4
   3  -1 -14 857.779 167.246   4
   3   1  14 911.594 68.1700   4
   3   1 -15 8832.72 641.809   1
   3  -1 -15 8220.84 456.836   3
  -3  -1 -15 9118.89 526.325   3
   3  -1 -15 8181.89 550.144   1
  -3   1  15 8643.71 466.047   1
  -3   1  15 7341.42 449.814   6
  -3  -1  15 8693.72 482.796   7
  -3   1  15 9684.75 437.558   7
   3   1  15 8688.83 532.757   7
   3  -1 -15 9157.45 607.484   7
   3  -1  15 8328.23 522.113   7
  -3  -1  15 8515.08 366.332   6
   3  -1 -15 10022.1 414.766   5
   3   1 -15 8506.08 294.672   5
   3   1  15 8369.68 186.604   4
   3  -1 -15 7704.02 510.591   4
  -3   1 -15 8501.60 366.310   4
   3  -1  16 921.335 158.613   2
   3  -1 -16 1039.16 166.492   3
  -3  -1 -16 1321.92 210.494   3
   3   1 -16 834.277 212.515   1
   3  -1 -16 1093.77 217.777   1
  -3  -1  16 975.994 188.571   1
  -3   1  16 930.077 174.699   6
   3  -1 -16 848.269 211.806   7
  -3   1  16 1042.37 149.362   7
  -3  -1  16 950.958 132.514   6
  -3   1 -16 1292.57 293.486   6
  -3  -1  16 1136.87 182.586   7
   3   1  16 1023.47 191.533   7
   3  -1  16 894.079 187.986   7
   3  -1 -16 1390.60 169.308   5
   3   1 -16 978.502 100.711   5
   3  -1 -16 954.046 185.069   4
   3   1  16 1047.61 59.0424   4
  -3   1 -16 1126.91 134.993   4
   3  -1  17 3119.18 292.561   2
   3   1 -17 3481.80 417.690   1
   3  -1 -17 2990.96 279.062   3
  -3  -1 -17 3189.79 321.682   3
  -3  -1  17 3090.60 345.975   1
   3  -1 -17 3584.24 377.277   1
  -3   1  17 3218.52 341.558   6
  -3   1 -17 3138.89 437.415   6
  -3   1  17 3269.99 269.987   7
  -3  -1  17 3231.10 315.126   7
  -3  -1  17 3010.60 251.230   6
   3   1  17 3648.49 369.705   7
   3  -1 -17 3632.25 403.746   7
   3  -1  17 3057.77 341.560   7
   3  -1 -17 3338.94 241.732   5
   3   1 -17 3183.44 187.465   5
   3  -1 -17 3001.11 325.711   4
  -3   1 -17 3130.99 212.729   4
  -3  -1 -18 224.720 92.5455   3
   3  -1 -18 258.755 77.5873   3
   3  -1  18 356.410 101.881   2
   3   1 -18 229.847 134.236   1
  -3  -1  18 251.690 107.426   1
   3  -1 -18 164.332 69.8663   1
  -3  -1  18 296.373 102.017   7
   3   1  18 328.558 115.409   7
  -3  -1 -18 342.587 235.299   6
   3  -1 -18 260.344 144.162   7
  -3   1  18 345.193 123.666   6
   3  -1  18 103.587 72.6795   7
  -3   1  18 221.514 75.0712   7
  -3   1 -18 225.716 142.768   6
   3  -1 -18 328.169 113.789   4
   3  -1 -18 280.265 68.6783   5
  -3  -1  18 308.443 91.1757   6
   3   1 -18 253.460 60.6951   5
  -3   1 -18 281.316 67.5750   4
   3  -1  19 395.228 100.796   2
   3  -1 -19 326.581 95.3419   3
   3  -1 -19 484.033 142.090   1
  -3  -1  19 260.901 101.711   1
   3   1 -19 479.020 159.867   1
  -3  -1  19 293.533 98.3517   7
   3   1  19 470.273 142.763   7
  -3   1  19 269.212 103.063   6
  -3   1 -19 505.569 180.586   6
   3  -1 -19 545.995 163.282   7
  -3  -1 -19 505.468 262.906   6
   3  -1  19 320.934 102.957   7
  -3   1  19 423.618 99.0242   7
   3  -1 -19 498.708 94.8328   5
   3   1 -19 448.166 75.4336   5
   3  -1 -19 271.849 88.7565   4
  -3  -1  19 387.562 107.818   6
   3  -1 -19 473.046 69.0060   6
  -3   1 -19 411.083 74.1478   4
   3  -1  20 24.8399 19.8395   2
   3   1 -20 20.7261 34.7080   1
   3  -1 -20-1.00316 46.7644   1
  -3  -1  20-60.9692 73.2190   1
  -3  -1  20-27.3171 53.7742   7
   3   1  20 23.9993 22.9359   7
  -3   1  20 39.7541 64.0924   6
  -3   1 -20 59.7050 78.2008   6
   3  -1 -20 20.9636 56.7586   7
   3  -1  20-43.3552 75.8830   7
  -3   1  20 14.3962 29.9674   7
  -3  -1 -20 75.4842 145.325   6
   3  -1 -20-50.3327 55.5356   4
  -3  -1  20 16.3235 46.3367   6
   3  -1 -20 6.79720 23.9173   5
  -3   1 -20 32.5922 21.2652   4
   3  -1 -20 58.8314 28.1799   6
   3  -1  21 1145.17 176.882   2
   3  -1 -21 1040.58 216.538   1
  -3  -1  21 903.647 195.122   1
   3   1 -21 923.589 230.719   1
  -3   1  21 818.940 214.677   6
  -3  -1  21 800.173 179.215   7
   3   1  21 843.653 190.035   7
  -3   1  21 946.271 160.885   7
  -3  -1 -21 810.666 288.482   6
  -3   1 -21 923.081 246.072   6
   3  -1  21 1028.99 228.267   7
   3  -1 -21 856.361 225.919   7
   3  -1 -21 1060.57 140.725   5
   3  -1 -21 861.505 185.027   4
   3  -1 -21 1115.04 113.480   6
  -3  -1  21 879.647 179.353   6
  -3   1 -21 939.343 109.169   4
   3  -1  22 482.858 109.872   2
   3   1 -22 420.517 175.123   1
   3  -1 -22 381.914 149.570   1
  -3  -1  22 486.444 153.132   1
  -3  -1  22 337.509 123.177   7
   3   1  22 504.064 150.858   7
   3  -1 -22 355.266 146.811   7
  -3   1  22 410.898 117.047   7
  -3   1 -22 388.140 171.218   6
  -3  -1 -22 389.764 214.498   6
  -3   1  22 356.162 136.476   6
   3  -1  22 424.641 145.581   7
   3  -1 -22 463.135 94.5258   5
   3  -1 -22 467.847 121.647   4
  -3  -1  22 466.341 139.548   6
   3  -1 -22 620.344 87.7288   6
  -3   1 -22 345.394 65.4186   4
   3   1 -23 1932.83 333.731   1
   3  -1 -23 1956.68 293.389   1
   3  -1  23 1808.28 223.646   2
  -3  -1  23 2120.66 317.021   1
  -3   1  23 1952.97 369.546   6
  -3   1  23 1881.13 251.687   7
  -3   1 -23 2026.78 372.100   6
  -3  -1  23 1617.34 269.405   6
  -3  -1  23 1779.61 269.741   7
   3   1  23 1842.34 301.389   7
   3  -1  23 1931.03 332.883   7
   3  -1 -23 1904.79 326.394   7
  -3  -1 -23 1817.90 420.329   6
   3  -1 -23 1750.62 191.162   5
   3  -1 -23 2263.38 171.967   6
   3  -1 -23 1703.82 258.556   4
  -3   1 -23 2073.30 161.176   4
   3   1  24 2657.61 253.826   2
   3   1 -24 2811.08 403.650   1
   3  -1 -24 2847.67 363.398   1
   3  -1  24 2895.01 284.842   2
  -3  -1  24 2321.55 335.367   1
  -3   1  24 2486.56 292.606   1
  -3   1  24 2595.39 442.336   6
  -3  -1 -24 2405.99 494.862   6
  -3  -1  24 2486.11 354.700   6
  -3   1 -24 2639.90 423.088   6
   3   1  24 2909.26 386.709   7
  -3  -1  24 2509.95 335.931   7
   3  -1 -24 2803.01 407.915   7
  -3   1 -24 2629.74 182.260   4
   3  -1 -24 2264.07 306.072   4
   3  -1 -24 2902.37 199.223   6
   3   1  25 1250.67 171.681   2
   3  -1  25 1190.00 184.310   2
  -3   1  25 1263.72 215.538   1
  -3  -1  25 1048.97 223.354   1
   3   1 -25 1317.95 282.571   1
   3  -1 -25 1319.10 259.976   1
  -3   1 -25 1401.38 306.065   6
  -3  -1 -25 1560.31 407.120   6
  -3   1  25 852.883 257.004   6
   3  -1 -25 1357.99 291.394   7
  -3  -1  25 890.500 229.340   6
   3  -1 -25 1015.42 197.160   4
   3  -1 -25 1423.05 145.013   6
  -3   1 -25 1161.67 122.312   4
   3   1  26 94.2571 57.8476   2
   3  -1  26 97.0642 68.2277   2
  -3   1  26 66.0595 58.7344   1
   3   1 -26 155.063 87.6314   1
  -3  -1  26 63.7535 54.2981   1
   3  -1 -26-49.0084 80.3643   1
  -3  -1 -26-49.5854 53.3118   6
  -3   1  26-32.6877 113.922   6
   3  -1 -26-9.78611 58.8924   7
  -3   1 -26 87.8026 94.6011   6
  -3   1 -26-23.6910 28.1052   4
   3  -1 -26 50.5627 41.9490   4
   3  -1 -26 54.7042 46.2299   6
   3  -1  27 1645.64 218.188   2
   3   1  27 1524.03 190.947   2
   3  -1 -27 1487.11 270.655   1
  -3   1  27 1133.18 206.781   1
   3   1 -27 1560.81 306.484   1
  -3   1 -27 1761.32 348.043   6
  -3  -1 -27 1674.47 406.135   6
  -3   1  27 1843.52 407.858   6
   3  -1 -27 1355.06 294.898   7
   3  -1 -27 1959.87 180.046   6
   3  -1 -27 1623.29 257.729   4
  -3   1 -27 1513.05 127.560   4
   3   1  28 163.731 65.2489   2
  -3   1  28 156.434 86.6746   1
   3   1 -28 256.734 158.885   1
   3  -1 -28 130.941 120.940   1
  -3   1  28 41.7979 75.7142   6
  -3  -1 -28 116.125 158.771   6
   3  -1 -28 225.046 122.298   7
  -3   1 -28 102.705 28.2198   4
   3  -1 -28 156.227 75.9685   4
  -3   1 -28 291.267 151.957   6
   3  -1 -28 209.999 66.8688   6
   3   1  29 136.317 89.6712   1
   3   1  29 182.854 68.2648   2
  -3   1  29 1.49071 42.6284   1
   3   1 -29 159.261 104.908   1
   3  -1 -29 169.527 103.219   1
   3  -1 -29 225.979 140.568   7
  -3  -1 -29-8.65256 97.3368   6
  -3   1 -29 286.577 157.417   6
   3  -1 -29 179.371 49.3698   6
   3   1  30 296.950 117.173   1
   3   1  30 374.808 94.4619   2
   3   1 -30 293.108 150.050   1
   3  -1 -30 214.946 106.248   1
  -3   1  30 193.985 76.2283   1
  -3  -1 -30 383.304 209.757   6
   3  -1 -30 353.573 125.049   7
   3  -1 -30 307.782 78.0646   6
  -3   1 -30 330.507 157.566   6
   3   1  31 89.7818 54.8331   2
  -3   1  31 28.3087 29.2735   1
   3   1  31 50.0651 60.2629   1
   3   1 -31 67.5723 91.2269   1
   3  -1 -31 151.529 90.3384   1
  -3  -1 -31 87.7676 111.418   6
   3  -1 -31 22.4870 111.891   7
  -3   1 -31 138.745 108.890   6
   3  -1 -31 91.1862 52.1004   6
   3   1  32-2.44549 17.7146   2
   3  -1 -32-23.2284 63.1672   1
  -3   1  32 50.8507 43.7524   1
   3   1 -32-57.0429 75.8880   1
  -3  -1 -32-90.8428 129.354   6
   3  -1 -32-0.91223 54.4271   7
  -3   1 -32-18.7588 48.7158   6
   3  -1 -32 30.0284 32.4570   6
   3   1 -33-109.754 104.452   1
   3  -1 -33 103.593 75.2195   1
   3  -1 -33 56.9352 50.6243   7
  -3  -1 -33 23.4430 39.3874   6
   3  -1 -33 29.0460 20.6210   6
  -3   1 -33 147.695 125.648   6
   3  -1 -34 98.7243 58.3831   2
   3  -1 -34-61.3888 71.0014   1
   3   1 -34 97.8615 109.568   1
  -3  -1 -34-31.9016 75.9160   6
   3  -1 -34 56.1440 73.0210   7
   3  -1 -34-26.7815 12.2917   6
  -3   1 -34 182.188 106.247   6
   3   1 -35 635.626 137.150   2
   3  -1 -35 233.568 106.964   1
   3   1 -35 474.453 194.922   1
  -3  -1 -35 676.896 250.874   6
   3  -1 -35 545.712 197.920   7
  -3   1 -35 925.339 258.227   6
   3  -1 -35 645.009 118.567   6
   3   1 -36 89.2043 65.0162   2
   3  -1 -36 18.5137 65.4696   1
   3   1 -36-51.6434 78.2094   1
  -3  -1 -36-0.59684 108.534   6
  -3   1 -36 181.777 122.697   6
   3  -1 -36-5.90694 17.1644   6
   3   1 -37 58.0697 53.6655   2
   3   1 -37-42.9947 97.4495   1
  -3  -1 -37 61.1200 80.7025   6
  -3   1 -37 84.0406 79.9285   6
   3  -1 -37 79.2203 47.8433   6
   3   1 -38-0.88653 51.9303   1
  -3   1 -38 129.613 100.819   6
  -3  -1 -38 151.166 120.808   6
   3  -1 -38 225.644 78.2284   6
   3   1 -39 49.4599 67.0544   1
   3  -1 -39 133.505 49.7440   6
   3   1 -40-153.270 111.720   1
   3  -1 -40 6.61599 30.9497   6
   3  -1 -41 150.384 65.9324   6
   3  -1 -42 151.417 55.7187   6
  -3   2   0 102.349 73.1488   3
   3   2   0-37.8480 47.8926   3
  -3  -2   0-4.18663 15.7263   1
   3   2   0-15.4356 52.7536   1
  -3   2   0 21.6912 24.0724   6
  -3   2   0-58.2786 59.9716   4
   3  -2   0 43.9525 36.7662   4
   3   2   1 1689.64 200.093   3
  -3   2   1 1748.77 220.140   3
   3   2  -1 1959.95 248.961   1
  -3  -2  -1 1685.86 194.511   1
   3   2   1 2221.91 255.892   1
  -3   2   1 1845.42 127.259   6
  -3   2  -1 1699.91 157.410   6
   3  -2   1 1925.29 164.749   4
  -3   2   1 2020.55 229.566   4
  -3   2  -1 1971.72 221.223   4
   3   2   2 3642.37 294.544   3
  -3   2   2 3852.71 317.606   3
   3   2   2 3964.58 342.836   1
   3   2  -2 3569.10 340.969   1
  -3   2  -2 3519.37 244.667   6
   3  -2   2 3333.18 212.755   4
  -3   2   2 3228.63 294.754   4
  -3   2  -2 3438.28 283.631   4
   3   2   3 241.906 79.0702   3
  -3   2   3 141.625 75.2122   3
   3  -2   3 200.540 51.3552   4
   3   2  -3 229.011 91.6051   1
   3   2   3 121.883 65.7235   1
[truncated: 382,434 more chars]
