# Supplementary material for: Synthesis and crystal structure of 4,6-di­amino-1-cyclo­hexyl-1,3,5-triazine-2(1H)-thione monohydrate
Source: Acta Crystallogr E Crystallogr Commun. 2026 Mar 5;82(Pt 4):341–4. doi: 10.1107/S2056989026002240 (PMC13055953; doi:10.1107/S2056989026002240)
Supplement: Supplementary file 2 [file e-82-00341-Isup3.hkl]

data_I                                                                          
_shelx_title ' bmk2601b in Pbca'                                                
_shelx_refln_list_code          4                                               
_shelx_F_calc_maximum      220.22                                               
_exptl_crystal_F_000      1040.00                                               
_reflns_d_resolution_high  0.7171                                               
                                                                                
loop_                                                                           
 _space_group_symop_operation_xyz                                               
 'x, y, z'                                                                      
 '-x+1/2, -y, z+1/2'                                                            
 '-x, y+1/2, -z+1/2'                                                            
 'x+1/2, -y+1/2, -z'                                                            
 '-x, -y, -z'                                                                   
 'x-1/2, y, -z-1/2'                                                             
 'x, -y-1/2, z-1/2'                                                             
 '-x-1/2, y-1/2, z'                                                             
                                                                                
_cell_length_a     7.0790                                                       
_cell_length_b     9.9029                                                       
_cell_length_c    33.0489                                                       
_cell_angle_alpha  90.000                                                       
_cell_angle_beta   90.000                                                       
_cell_angle_gamma  90.000                                                       
                                                                                
_shelx_F_squared_multiplier     1.000                                           
                                                                                
loop_                                                                           
 _refln_index_h                                                                 
 _refln_index_k                                                                 
 _refln_index_l                                                                 
 _refln_F_squared_calc                                                          
 _refln_F_squared_meas                                                          
 _refln_F_squared_sigma                                                         
 _refln_observed_status                                                         
   2   0   0      45673.88      51574.15       630.72 o                         
   4   0   0        472.01        789.30        66.03 o                         
   6   0   0       2401.69       2956.62       242.29 o                         
   8   0   0        376.81        720.31       151.85 o                         
   2   1   0       5271.23       4902.75        98.69 o                         
   4   1   0        280.59        274.42        32.23 o                         
   6   1   0          0.02          4.62         7.64 o                         
   8   1   0          0.20         20.61        20.43 o                         
   0   2   0        371.59        453.35       113.81 o                         
   2   2   0       1924.65       1865.36        52.91 o                         
   4   2   0       4138.30       4206.08        85.44 o                         
   6   2   0        686.58        673.59        55.32 o                         
   8   2   0        200.42        228.12        61.71 o                         
   2   3   0        403.06        338.84        21.01 o                         
   4   3   0          1.84         10.43         3.39 o                         
   6   3   0         88.10        105.00        16.98 o                         
   8   3   0         39.00         64.37        43.38 o                         
   0   4   0         44.68        103.18        16.00 o                         
   2   4   0        334.98        334.14        15.26 o                         
   4   4   0        672.69        671.02        41.70 o                         
   6   4   0        278.69        245.93        52.06 o                         
   8   4   0          0.48          5.96        24.44 o                         
   2   5   0       2016.86       2133.67        64.49 o                         
   4   5   0       3506.04       3624.10       147.04 o                         
   6   5   0        488.77        531.80        64.90 o                         
   8   5   0         33.41         94.27        32.48 o                         
   0   6   0        796.96        675.25        38.76 o                         
   2   6   0       1374.71       1388.77        38.64 o                         
   4   6   0        380.80        413.08        29.42 o                         
   6   6   0         44.90         37.41        14.50 o                         
   8   6   0         31.55         70.70        31.88 o                         
   2   7   0          1.50         -0.40         4.66 o                         
   4   7   0        518.87        590.66        63.73 o                         
   6   7   0        363.02        388.60        38.29 o                         
   0   8   0          0.09         12.86        12.96 o                         
   2   8   0         44.02         34.47         9.09 o                         
   4   8   0          7.62         45.04        18.31 o                         
   6   8   0        146.98        143.36        37.76 o                         
   2   9   0         24.06         20.81         9.21 o                         
   4   9   0          9.64        -16.28        18.44 o                         
   6   9   0        528.49        648.04        76.57 o                         
   0  10   0         32.09         26.65        21.42 o                         
   2  10   0        193.54        192.59        27.87 o                         
   4  10   0          2.27         18.41        19.78 o                         
   6  10   0         42.04          1.25        31.32 o                         
   2  11   0          0.10         15.36         8.16 o                         
   4  11   0         80.25         71.11        26.05 o                         
   0  12   0        585.18        609.44       105.35 o                         
   2  12   0        106.53        127.48        28.67 o                         
   4  12   0          7.66        -33.73        33.73 o                         
   2  13   0         76.37        117.08        44.02 o                         
   1   1   1         42.17         23.44         3.49 o                         
   2   1   1        208.47        186.58        13.31 o                         
   3   1   1        808.45        855.79        33.47 o                         
   4   1   1         55.44         30.13         7.06 o                         
   5   1   1       1625.91       1466.95        40.74 o                         
   6   1   1       1179.83       1184.94        47.92 o                         
   7   1   1        155.92        112.75        11.64 o                         
   8   1   1        420.29        545.80        63.70 o                         
   0   2   1      15238.67      15057.29       114.30 o                         
   1   2   1        837.92        862.78        14.22 o                         
   2   2   1        508.31        546.93        18.12 o                         
   3   2   1        616.97        642.58        20.60 o                         
   4   2   1         24.01         48.34         8.21 o                         
   5   2   1         27.69         13.69         5.91 o                         
   6   2   1         38.97         33.55         9.26 o                         
   7   2   1         42.79         33.52        10.17 o                         
   8   2   1         30.24         27.57        15.45 o                         
   1   3   1      13307.41      13105.53        70.27 o                         
   2   3   1        280.81        249.01        11.13 o                         
   3   3   1         18.15         37.78         5.98 o                         
   4   3   1       1327.12       1310.82        21.01 o                         
   5   3   1       1195.96       1193.32        28.85 o                         
   6   3   1        300.05        318.77        19.82 o                         
   7   3   1        106.70        120.25        15.04 o                         
   8   3   1        417.33        517.00        55.22 o                         
   0   4   1       3437.82       3640.01        57.26 o                         
   1   4   1       3178.69       3109.68        31.90 o                         
   2   4   1        317.87        336.17        10.52 o                         
   3   4   1        382.58        392.51        21.42 o                         
   4   4   1         25.00         23.60         5.02 o                         
   5   4   1       3359.54       3312.71       105.36 o                         
   6   4   1         63.47         50.16        17.85 o                         
   7   4   1        559.09        679.46        53.33 o                         
   8   4   1         58.92         55.95        16.19 o                         
   1   5   1       1433.82       1492.95        26.87 o                         
   2   5   1       1060.57       1141.39        32.94 o                         
   3   5   1       1033.85       1032.15        23.21 o                         
   4   5   1         31.67         60.88         9.78 o                         
   5   5   1        250.01        186.75        21.45 o                         
   6   5   1        389.06        411.02        39.85 o                         
   7   5   1        106.44         82.18        22.83 o                         
   8   5   1         90.76        114.84        24.06 o                         
   0   6   1         58.84         30.85         7.09 o                         
   1   6   1        241.36        249.93        12.02 o                         
   2   6   1       1937.87       1919.16        32.86 o                         
   3   6   1          0.38          2.70         3.09 o                         
   4   6   1        985.78        993.88        32.93 o                         
   5   6   1        138.17        143.61        12.19 o                         
   6   6   1         37.89         31.01        20.63 o                         
   7   6   1         99.88        147.93        32.37 o                         
   8   6   1         49.17         48.23        15.72 o                         
   1   7   1         50.11         49.49         6.65 o                         
   2   7   1         73.85         74.25         7.16 o                         
   3   7   1        289.76        269.73        15.83 o                         
   4   7   1         50.30         48.13         7.28 o                         
   5   7   1          3.51          5.78         4.66 o                         
   6   7   1         55.55         60.26        11.17 o                         
   7   7   1         49.78         19.38        11.20 o                         
   0   8   1        491.41        537.01        28.87 o                         
   1   8   1        138.60        151.45        11.41 o                         
   2   8   1        327.47        334.38        16.93 o                         
   3   8   1        435.02        389.70        21.08 o                         
   4   8   1        655.85        687.67        53.56 o                         
   5   8   1        764.72        995.21        61.64 o                         
   6   8   1        426.73        444.49        44.12 o                         
   7   8   1          6.73         32.15        17.78 o                         
   1   9   1         60.40         76.96         8.34 o                         
   2   9   1         39.48         25.10         5.72 o                         
   3   9   1         70.25         69.19        12.80 o                         
   4   9   1         26.88         12.59        13.42 o                         
   5   9   1         50.06         51.41        11.29 o                         
   6   9   1          9.73         18.96        15.81 o                         
   7   9   1         43.60         98.24        43.14 o                         
   0  10   1         23.00         45.71        11.37 o                         
   1  10   1         38.80         36.46         6.05 o                         
   2  10   1         79.91        125.23        16.34 o                         
   3  10   1         19.89         10.38         7.42 o                         
   4  10   1        165.52        185.31        30.96 o                         
   5  10   1         19.86         28.10        14.52 o                         
   6  10   1         23.74          0.70        11.37 o                         
   1  11   1         69.01         68.61        11.33 o                         
   2  11   1          1.48          4.81         5.47 o                         
   3  11   1          0.30         -3.51        11.20 o                         
   4  11   1          0.02         -8.15        16.97 o                         
   5  11   1         61.01         52.22        30.39 o                         
   0  12   1        211.20        259.40        27.99 o                         
   1  12   1          0.02          0.19         5.60 o                         
   2  12   1        219.93        257.01        28.80 o                         
   3  12   1         15.87         26.02        12.61 o                         
   4  12   1         58.89         31.34        22.68 o                         
   1  13   1          5.16         -0.10        21.33 o                         
   2  13   1          8.32         12.08        40.85 o                         
   3  13   1          1.78        -21.24        21.24 o                         
   1   0   2      10991.14      10888.82       225.46 o                         
   2   0   2      10961.51      11052.97       448.89 o                         
   3   0   2       1019.60       1220.91        55.19 o                         
   4   0   2       4871.97       5717.17        92.46 o                         
   5   0   2        800.21        754.56        32.56 o                         
   6   0   2          9.52         14.12        12.96 o                         
   7   0   2        234.74        276.05        57.52 o                         
   8   0   2        231.03        292.84        67.26 o                         
   1   1   2        935.94        893.70        15.34 o                         
   2   1   2       3057.70       2858.42        50.09 o                         
   3   1   2       2851.46       3166.24        60.19 o                         
   4   1   2         43.66         50.37        10.30 o                         
   5   1   2         46.61         41.86         6.08 o                         
   6   1   2         15.15         21.95         9.51 o                         
   7   1   2          5.24         -2.04        16.61 o                         
   8   1   2         66.01         32.45        20.67 o                         
   0   2   2      15187.49      15827.38       234.10 o                         
   1   2   2       3755.33       3663.91        48.41 o                         
   2   2   2        629.30        640.90        22.55 o                         
   3   2   2       1311.81       1223.22        34.36 o                         
   4   2   2       1140.50       1222.99        41.69 o                         
   5   2   2        823.25        789.90        32.66 o                         
   6   2   2        101.35        126.76        18.20 o                         
   7   2   2       1395.63       1466.10        54.28 o                         
   8   2   2         10.03          7.43        20.23 o                         
   1   3   2       8627.49       8868.21        94.70 o                         
   2   3   2       2964.22       2957.32        51.94 o                         
   3   3   2       3359.49       3103.78        68.97 o                         
   4   3   2        216.09        225.66        13.50 o                         
   5   3   2          3.47         25.98         8.47 o                         
   6   3   2        485.89        492.75        21.04 o                         
   7   3   2        230.10        250.05        25.03 o                         
   8   3   2         75.81        105.27        25.57 o                         
   0   4   2       1226.52       1408.42        32.04 o                         
   1   4   2       2396.07       2408.61        30.44 o                         
   2   4   2        208.90        224.39         8.65 o                         
   3   4   2        470.87        431.86        22.78 o                         
   4   4   2        348.19        354.71        16.59 o                         
   5   4   2          6.27         33.13         6.87 o                         
   6   4   2        415.59        407.62        21.65 o                         
   7   4   2         87.47        109.09        21.65 o                         
   8   4   2          9.35          4.65        12.56 o                         
   1   5   2       3598.35       3679.96        44.84 o                         
   2   5   2         80.90         75.41         6.86 o                         
   3   5   2       2351.30       2385.60        47.46 o                         
   4   5   2        363.77        348.40        18.23 o                         
   5   5   2       1916.18       1793.24        69.48 o                         
   6   5   2        351.78        373.00        37.17 o                         
   7   5   2          5.94         -0.09        10.52 o                         
   8   5   2         34.55         19.98        17.68 o                         
   0   6   2         67.40         54.62        10.14 o                         
   1   6   2        371.66        376.03        14.75 o                         
   2   6   2        207.34        283.30        15.27 o                         
   3   6   2        813.89        745.55        22.88 o                         
   4   6   2          1.09         22.78         6.47 o                         
   5   6   2          1.03          9.66         8.31 o                         
   6   6   2         89.54         90.35        16.89 o                         
   7   6   2          0.48         -6.30         8.45 o                         
   8   6   2          0.05        -15.72        15.72 o                         
   1   7   2        682.40        679.40        22.99 o                         
   2   7   2        219.85        219.14        13.32 o                         
   3   7   2        874.11        843.33        27.23 o                         
   4   7   2          0.05         -3.61        12.38 o                         
   5   7   2        302.85        355.19        22.16 o                         
   6   7   2          2.15          4.72         7.50 o                         
   7   7   2         14.16         23.33        16.68 o                         
   8   7   2         14.21         18.76        18.34 o                         
   0   8   2        110.88        116.20        13.16 o                         
   1   8   2        241.01        263.53        14.06 o                         
   2   8   2         16.24          9.37         4.99 o                         
   3   8   2         37.87         29.71         4.80 o                         
   4   8   2         36.25         63.63        18.59 o                         
   5   8   2        533.25        679.84        65.07 o                         
   6   8   2          0.62         17.18        10.18 o                         
   7   8   2         68.72         52.80        17.34 o                         
   1   9   2       1929.06       1806.10        37.07 o                         
   2   9   2          5.44          3.17         4.26 o                         
   3   9   2        463.60        407.87        30.71 o                         
   4   9   2          5.58        -10.96        10.96 o                         
   5   9   2          8.08          1.97         7.35 o                         
   6   9   2         13.23          3.27         9.37 o                         
   7   9   2        211.66        209.47        63.27 o                         
   0  10   2          9.36         12.97         7.78 o                         
   1  10   2          0.97          0.89         3.93 o                         
   2  10   2         27.51         33.37         8.79 o                         
   3  10   2         58.39         51.97        15.15 o                         
   4  10   2          2.18          4.68        15.39 o                         
   5  10   2         52.39         33.61        20.13 o                         
   6  10   2         29.91         18.92        35.18 o                         
   1  11   2        411.67        434.13        28.65 o                         
   2  11   2          5.21          3.65         5.38 o                         
   3  11   2         85.89         48.84        13.22 o                         
   4  11   2          0.38          1.77         8.58 o                         
   5  11   2        127.06        140.22        48.93 o                         
   0  12   2         51.64         97.76        18.08 o                         
   1  12   2         23.01          2.12         7.57 o                         
   2  12   2          5.18         17.54        10.02 o                         
   3  12   2          6.05         -1.12         5.84 o                         
   4  12   2         33.92        -56.11        56.11 o                         
   1  13   2          0.07         28.48        23.61 o                         
   2  13   2          0.00          2.58        10.92 o                         
   3  13   2          8.46         48.45        32.68 o                         
   1   1   3       5026.78       5259.61        54.17 o                         
   2   1   3       4937.77       4961.84        80.87 o                         
   3   1   3       3244.33       3222.12        53.69 o                         
   4   1   3         42.05         28.13         7.72 o                         
   5   1   3          5.36         10.53         5.42 o                         
   6   1   3       1288.85       1323.86        54.62 o                         
   7   1   3         69.37         56.55         8.22 o                         
   8   1   3        291.39        331.95        50.24 o                         
   0   2   3      10855.99      11016.65       140.85 o                         
   1   2   3       1675.67       1627.66        31.20 o                         
   2   2   3        217.47        199.23         9.36 o                         
   3   2   3         43.43         66.57         5.78 o                         
   4   2   3        295.98        388.70        24.65 o                         
   5   2   3       1413.60       1463.36        57.16 o                         
   6   2   3          8.59          8.70         6.39 o                         
   7   2   3       1042.99       1104.13        51.55 o                         
   8   2   3          3.46         22.89        23.49 o                         
   1   3   3       5089.23       5166.11        64.30 o                         
   2   3   3       3643.18       3711.92        76.56 o                         
   3   3   3       6342.58       5999.05       139.63 o                         
   4   3   3       1013.70       1009.45        30.34 o                         
   5   3   3       2298.77       2353.24        56.49 o                         
   6   3   3         67.02         60.43        12.06 o                         
   7   3   3        354.42        362.46        25.86 o                         
   8   3   3        149.38        168.87        31.33 o                         
   0   4   3       1804.79       1739.33        49.84 o                         
   1   4   3        857.58        861.23        16.77 o                         
   2   4   3          0.37         11.35         6.31 o                         
   3   4   3          4.76         15.82         5.57 o                         
   4   4   3        227.18        264.76        12.27 o                         
   5   4   3        154.51        150.32        13.60 o                         
   6   4   3        480.91        509.88        26.41 o                         
   7   4   3        893.86       1084.47        75.17 o                         
   8   4   3        262.14        335.38        46.10 o                         
   1   5   3        947.67        969.03        23.08 o                         
   2   5   3         77.45         82.96         7.35 o                         
   3   5   3        450.98        446.91        14.82 o                         
   4   5   3          9.56         13.05         3.64 o                         
   5   5   3        668.63        600.55        32.96 o                         
   6   5   3         88.93        100.24        19.90 o                         
   7   5   3         48.15         33.25        12.61 o                         
   8   5   3         26.74         21.05        12.01 o                         
   0   6   3        675.22        822.79        39.74 o                         
   1   6   3        478.62        455.73        17.21 o                         
   2   6   3       4631.90       4821.14        87.23 o                         
   3   6   3        354.17        354.65        15.67 o                         
   4   6   3        539.08        560.85        25.47 o                         
   5   6   3        239.13        252.19        23.26 o                         
   6   6   3        296.72        290.62        33.62 o                         
   7   6   3        231.44        270.85        34.60 o                         
   8   6   3          0.58         23.93        16.39 o                         
   1   7   3       1087.40       1061.53        28.52 o                         
   2   7   3         54.72         62.16         7.35 o                         
   3   7   3         31.24         32.75         6.45 o                         
   4   7   3          7.73          4.64         5.40 o                         
   5   7   3         61.98         62.77        10.01 o                         
   6   7   3         21.78         20.49        10.29 o                         
   7   7   3         46.29         44.24        27.18 o                         
   8   7   3         26.25        -17.82        17.82 o                         
   0   8   3        966.17        958.18        43.30 o                         
   1   8   3        143.59        130.22         9.41 o                         
   2   8   3          4.24          2.73         4.12 o                         
   3   8   3        138.52        120.13        11.08 o                         
   4   8   3         18.64         29.16        13.38 o                         
   5   8   3         20.82         31.36        12.33 o                         
   6   8   3        273.11        299.01        40.31 o                         
   7   8   3        120.13        166.58        38.45 o                         
   1   9   3         48.99         85.68         9.68 o                         
   2   9   3         10.85         11.11         4.22 o                         
   3   9   3          3.35         61.51        11.94 o                         
   4   9   3          0.00          6.91        13.23 o                         
   5   9   3         61.56         61.01        16.22 o                         
   6   9   3          1.70         18.48        17.31 o                         
   7   9   3          0.68         59.30        31.40 o                         
   0  10   3        207.96        213.01        22.01 o                         
   1  10   3         43.80         40.65         6.63 o                         
   2  10   3        185.15        206.19        20.50 o                         
   3  10   3         16.95         19.34         9.35 o                         
   4  10   3        192.13        236.38        34.99 o                         
   5  10   3         92.04         83.73        20.36 o                         
   6  10   3         38.75         10.68        41.32 o                         
   1  11   3         91.32         79.09        13.26 o                         
   2  11   3          9.05          9.14         4.86 o                         
   3  11   3         17.79         19.11        18.26 o                         
   4  11   3          9.45         12.78        11.35 o                         
   5  11   3          9.71        -30.49        30.49 o                         
   0  12   3        413.94        519.96        39.45 o                         
   1  12   3         16.65         17.74         6.35 o                         
   2  12   3        181.59        226.74        27.05 o                         
   3  12   3          3.77         11.20         6.82 o                         
   4  12   3          4.69        -67.53        67.53 o                         
   1  13   3          1.42        -22.95        22.95 o                         
   2  13   3          2.92         17.55        22.10 o                         
   1   0   4       5684.09       5852.69        80.06 o                         
   2   0   4      12222.60      12026.88       167.65 o                         
   3   0   4       4821.85       5054.95        94.31 o                         
   4   0   4       2393.40       2318.26        67.85 o                         
   5   0   4        140.00        128.37        11.78 o                         
   6   0   4        672.30        627.54        35.49 o                         
   7   0   4        113.29         97.57        33.37 o                         
   8   0   4        190.51        251.82        60.97 o                         
   1   1   4        174.42        188.92        12.71 o                         
   2   1   4        940.26        923.79        16.50 o                         
   3   1   4       1492.26       1643.87        39.69 o                         
   4   1   4        134.11        140.96        14.70 o                         
   5   1   4        176.47        174.72        14.37 o                         
   6   1   4        469.29        493.54        31.30 o                         
   7   1   4          6.26          5.81         7.02 o                         
   8   1   4          3.46          4.21        13.41 o                         
   0   2   4       1430.39       1627.46        52.31 o                         
   1   2   4       6966.67       6929.77        58.05 o                         
   2   2   4       7732.19       7811.09        85.47 o                         
   3   2   4        798.64        836.50        21.73 o                         
   4   2   4       3079.50       3072.62        68.54 o                         
   5   2   4          0.10          2.60         5.04 o                         
   6   2   4        712.64        734.37        38.83 o                         
   7   2   4        426.34        419.70        31.87 o                         
   8   2   4        248.63        283.08        40.41 o                         
   1   3   4        213.86        209.58         7.38 o                         
   2   3   4       2618.47       2717.13        46.28 o                         
   3   3   4        696.83        699.22        24.58 o                         
   4   3   4         47.28         49.81         4.93 o                         
   5   3   4       2234.70       2260.77        56.19 o                         
   6   3   4        128.99        122.93        19.06 o                         
   7   3   4         45.31         35.81         9.82 o                         
   8   3   4         82.79        120.05        26.43 o                         
   0   4   4        451.16        361.39        17.38 o                         
   1   4   4        497.48        571.97        16.83 o                         
   2   4   4       8988.33       8922.14       123.26 o                         
   3   4   4        126.34        111.53         9.13 o                         
   4   4   4       3362.07       3348.08        60.76 o                         
   5   4   4         26.21         17.41         5.23 o                         
   6   4   4         61.40         59.24         9.39 o                         
   7   4   4          2.00         23.35        12.44 o                         
   8   4   4         82.70         82.89        22.72 o                         
   1   5   4       2016.92       2033.44        31.94 o                         
   2   5   4         58.80         49.12         5.92 o                         
   3   5   4         12.37          9.15         3.00 o                         
   4   5   4         45.43         32.59         6.68 o                         
   5   5   4          3.71          2.85         5.68 o                         
   6   5   4         39.02         35.97        11.76 o                         
   7   5   4         35.55          7.58         9.96 o                         
   8   5   4        154.14        201.09        33.14 o                         
   0   6   4       1264.27       1093.36        45.09 o                         
   1   6   4         86.61         96.87         8.27 o                         
   2   6   4        170.02        170.32        11.43 o                         
   3   6   4         59.81         63.97         6.68 o                         
   4   6   4        683.36        651.99        24.55 o                         
   5   6   4        161.43        146.85        14.71 o                         
   6   6   4        421.60        454.89        43.81 o                         
   7   6   4          8.24         25.87        11.76 o                         
   8   6   4          0.06         -4.34        17.82 o                         
   1   7   4         71.78         86.35         8.46 o                         
   2   7   4          4.76         -1.30         3.65 o                         
   3   7   4        440.80        442.79        20.78 o                         
   4   7   4         39.88         56.52        10.93 o                         
   5   7   4        258.71        262.38        18.45 o                         
   6   7   4        243.89        273.03        29.09 o                         
   7   7   4         24.21         22.33        16.89 o                         
   8   7   4        168.60        119.42        57.18 o                         
   0   8   4         70.56        100.12        13.35 o                         
   1   8   4        391.59        402.26        15.32 o                         
   2   8   4        437.02        424.29        22.92 o                         
   3   8   4          6.08          4.34         4.29 o                         
   4   8   4         12.07         16.03         5.81 o                         
   5   8   4        288.19        289.84        30.78 o                         
   6   8   4        161.88        184.95        30.86 o                         
   7   8   4         51.84         54.67        14.95 o                         
   1   9   4         61.98         59.97         7.73 o                         
   2   9   4         21.32         14.23         7.48 o                         
   3   9   4          7.39         11.57         6.26 o                         
   4   9   4         19.98         28.68        12.67 o                         
   5   9   4         86.03         70.07        19.36 o                         
   6   9   4        427.80        500.30        53.22 o                         
   7   9   4         14.37         15.33        13.70 o                         
   0  10   4          1.84          6.43         8.46 o                         
   1  10   4          7.97          7.09         3.21 o                         
   2  10   4          0.89          2.08         4.73 o                         
   3  10   4         29.80          4.09        16.78 o                         
   4  10   4         55.35         61.95        18.04 o                         
   5  10   4         98.16         79.98        23.29 o                         
   6  10   4         16.85        -23.80        26.70 o                         
   1  11   4          9.27         12.19         6.84 o                         
   2  11   4          0.17          2.73         5.33 o                         
   3  11   4         11.18         23.80        10.46 o                         
   4  11   4        142.30        181.55        38.86 o                         
   5  11   4          1.87        -16.50        49.97 o                         
   0  12   4         66.40         81.77        16.20 o                         
   1  12   4         75.44         83.74        13.05 o                         
   2  12   4         25.34         32.01        10.37 o                         
   3  12   4         82.21         66.73        23.56 o                         
   4  12   4          7.50        -13.75        26.35 o                         
   1  13   4          6.86        -18.87        18.87 o                         
   2  13   4          2.29        -26.58        26.58 o                         
   1   1   5      23649.04      23470.05       188.27 o                         
   2   1   5       1932.72       2030.87        24.40 o                         
   3   1   5       7982.42       8190.57       106.53 o                         
   4   1   5       3305.40       3242.05        85.09 o                         
   5   1   5         33.31         35.97         6.62 o                         
   6   1   5        446.14        470.62        31.13 o                         
   7   1   5        613.68        616.90        40.61 o                         
   8   1   5        563.66        599.16        59.93 o                         
   0   2   5       7237.73       7345.94       102.17 o                         
   1   2   5       2166.16       2122.23        27.47 o                         
   2   2   5       1944.57       2107.38        30.44 o                         
   3   2   5       1119.02       1158.02        25.56 o                         
   4   2   5        429.37        451.22        15.11 o                         
   5   2   5         30.87         35.90         6.08 o                         
   6   2   5        310.67        328.29        27.73 o                         
   7   2   5         16.37          7.37         6.57 o                         
   8   2   5        103.77        104.14        23.12 o                         
   1   3   5          9.26         -0.26         1.77 o                         
   2   3   5          6.79         11.75         2.33 o                         
   3   3   5        163.60        171.46        12.13 o                         
   4   3   5        982.69        921.19        23.24 o                         
   5   3   5         90.55         94.03        11.99 o                         
   6   3   5        242.39        239.71        26.32 o                         
   7   3   5          3.18          6.80         8.03 o                         
   8   3   5        118.00        192.60        34.65 o                         
   0   4   5       3686.68       3592.90        53.02 o                         
   1   4   5       1424.16       1500.23        23.47 o                         
   2   4   5        280.80        337.15        14.04 o                         
   3   4   5        392.90        411.33        16.63 o                         
   4   4   5          0.87         14.35         5.05 o                         
   5   4   5        555.49        567.62        29.76 o                         
   6   4   5         58.42         44.89         9.93 o                         
   7   4   5        494.28        551.25        43.43 o                         
   8   4   5          0.48          7.19        11.90 o                         
   1   5   5         12.75         28.79         7.31 o                         
   2   5   5        110.20        108.06         8.58 o                         
   3   5   5        311.79        318.22        15.68 o                         
   4   5   5        342.12        346.42        16.89 o                         
   5   5   5        786.56        761.83        32.72 o                         
   6   5   5         20.83         21.14        11.41 o                         
   7   5   5         18.60         16.68        12.93 o                         
   8   5   5         24.00         65.83        20.98 o                         
   0   6   5       1510.94       1407.39        50.69 o                         
   1   6   5       2385.55       2290.67        37.16 o                         
   2   6   5         21.82          8.87         2.85 o                         
   3   6   5        353.61        325.11        14.24 o                         
   4   6   5        318.81        342.44        16.63 o                         
   5   6   5        124.08        129.81        14.26 o                         
   6   6   5       1040.06       1131.31        74.13 o                         
   7   6   5         33.55         25.70        15.93 o                         
   8   6   5        107.54        109.89        33.57 o                         
   1   7   5       1288.32       1209.83        28.28 o                         
   2   7   5        106.18         82.61         8.96 o                         
   3   7   5        107.54        108.32        10.24 o                         
   4   7   5        341.99        341.89        23.44 o                         
   5   7   5         84.04        103.40        14.82 o                         
   6   7   5        213.40        217.21        25.90 o                         
   7   7   5         68.85         52.45        12.92 o                         
   8   7   5          2.01         15.60        21.64 o                         
   0   8   5        373.28        371.81        23.04 o                         
   1   8   5          0.64          1.04         3.20 o                         
   2   8   5       1098.86       1065.10        38.48 o                         
   3   8   5        260.96        243.45        15.26 o                         
   4   8   5        935.58       1081.63        55.29 o                         
   5   8   5        289.72        302.80        29.47 o                         
   6   8   5         46.25         32.01        15.54 o                         
   7   8   5         74.43         66.17        18.76 o                         
   1   9   5        333.46        344.36        19.73 o                         
   2   9   5          0.15         -1.89         5.67 o                         
   3   9   5          0.00         30.80         9.19 o                         
   4   9   5         28.39         26.86        13.16 o                         
   5   9   5          7.99         12.92        15.74 o                         
   6   9   5         40.11         22.57        21.90 o                         
   7   9   5         25.91          9.73        14.22 o                         
   0  10   5        556.23        664.66        36.63 o                         
   1  10   5         77.07         76.63         9.05 o                         
   2  10   5         74.81         70.88        12.08 o                         
   3  10   5          1.16         -2.14        10.11 o                         
   4  10   5          3.78          4.00        12.75 o                         
   5  10   5         75.01         95.66        22.63 o                         
   6  10   5         52.16         60.00        65.99 o                         
   1  11   5         12.47         15.94         8.27 o                         
   2  11   5         10.00         14.54         6.20 o                         
   3  11   5          0.04         -0.48        12.32 o                         
   4  11   5         39.75         18.58        19.25 o                         
   5  11   5        161.05        103.86        80.01 o                         
   0  12   5          7.23         32.62        11.39 o                         
   1  12   5         33.89         26.79         8.09 o                         
   2  12   5        236.90        276.68        35.12 o                         
   3  12   5          5.77         -7.67         8.85 o                         
   4  12   5        157.63         67.59        44.63 o                         
   1  13   5         53.68         15.78        16.97 o                         
   2  13   5          3.89         15.04        26.23 o                         
   0   0   6       1291.56       1412.72        27.64 o                         
   1   0   6       1892.10       1794.90        20.68 o                         
   2   0   6       1117.65       1089.42        26.96 o                         
   3   0   6       1561.95       1715.54        50.25 o                         
   4   0   6       3246.83       3518.04        67.74 o                         
   5   0   6        770.65        637.30        28.00 o                         
   6   0   6        511.24        609.50        29.36 o                         
   7   0   6        248.01        292.97        61.64 o                         
   8   0   6        189.73        217.59        58.18 o                         
   1   1   6         25.28         42.20         7.04 o                         
   2   1   6        341.96        338.01        10.34 o                         
   3   1   6        772.83        838.03        18.00 o                         
   4   1   6        102.78        114.27         9.66 o                         
   5   1   6          3.54         -0.03         4.15 o                         
   6   1   6        112.12        113.02        15.47 o                         
   7   1   6        201.94        199.42        23.91 o                         
   8   1   6          0.15         -1.92        11.91 o                         
   0   2   6      22139.79      21796.29       343.52 o                         
   1   2   6      10780.25      10833.88       126.40 o                         
   2   2   6        201.94        209.82         9.31 o                         
   3   2   6        153.91        222.93        12.10 o                         
   4   2   6        405.36        433.13        14.24 o                         
   5   2   6       2197.08       2107.48        47.65 o                         
   6   2   6         10.58          7.49         5.22 o                         
   7   2   6        353.90        392.71        35.24 o                         
   8   2   6         46.55         33.60        19.83 o                         
   1   3   6       1595.61       1562.88        23.08 o                         
   2   3   6        124.83        101.52         6.60 o                         
   3   3   6       1168.33       1262.85        40.71 o                         
   4   3   6         39.79         46.91         5.71 o                         
   5   3   6       1261.94       1263.86        42.48 o                         
   6   3   6        349.25        366.08        28.07 o                         
   7   3   6         15.20          0.52        18.58 o                         
   8   3   6          7.16          2.50        19.79 o                         
   0   4   6        997.46       1012.84        24.49 o                         
   1   4   6       1568.91       1734.63        25.03 o                         
   2   4   6        314.39        334.52        13.69 o                         
   3   4   6        218.95        199.41         9.15 o                         
   4   4   6         39.83         46.98         5.84 o                         
   5   4   6         51.26         25.50         7.25 o                         
   6   4   6         33.69         32.47         9.61 o                         
   7   4   6        896.11        952.47        63.47 o                         
   8   4   6         11.62          2.02        11.25 o                         
   1   5   6       4195.96       3841.95        48.06 o                         
   2   5   6        112.45        104.80         8.79 o                         
   3   5   6         93.66         83.54         7.64 o                         
   4   5   6          8.78          7.14         5.05 o                         
   5   5   6       1087.01       1023.45        52.86 o                         
   6   5   6         31.03         27.25        11.16 o                         
   7   5   6         27.59         13.70        10.89 o                         
   8   5   6          0.20        -11.72        16.49 o                         
   0   6   6       1247.43       1363.04        44.86 o                         
   1   6   6         59.52         70.72         6.98 o                         
   2   6   6          0.72         -1.04         2.93 o                         
   3   6   6        106.43        113.02         8.16 o                         
   4   6   6        246.53        242.34        16.58 o                         
   5   6   6        381.34        406.39        24.02 o                         
   6   6   6         85.58         99.42        20.58 o                         
   7   6   6         38.98         32.90        29.60 o                         
   8   6   6          2.92         24.27        58.57 o                         
   1   7   6       1566.75       1500.25        33.34 o                         
   2   7   6         12.71          7.62         4.02 o                         
   3   7   6       1038.46       1029.52        38.32 o                         
   4   7   6          0.22          3.80         6.41 o                         
   5   7   6       1129.77       1196.45        49.46 o                         
   6   7   6          1.08          7.57         8.25 o                         
   7   7   6        116.38         76.31        34.56 o                         
   8   7   6          0.00          2.31        11.58 o                         
   0   8   6        137.25        121.02        13.68 o                         
   1   8   6          0.67          5.45         3.27 o                         
   2   8   6         23.81         20.39         5.47 o                         
   3   8   6          0.22          3.41         4.87 o                         
   4   8   6         29.40         31.98         9.10 o                         
   5   8   6          3.60         30.36        14.82 o                         
   6   8   6        189.23        225.13        27.90 o                         
   7   8   6          2.61         -1.50        15.13 o                         
   1   9   6        854.78        883.20        33.65 o                         
   2   9   6        120.09        102.08        12.56 o                         
   3   9   6        615.71        632.62        35.61 o                         
   4   9   6         14.85          7.31         7.39 o                         
   5   9   6         48.71         44.10        12.07 o                         
   6   9   6         33.01         47.29        25.99 o                         
   7   9   6        128.90        167.66        50.38 o                         
   0  10   6        271.06        325.25        26.13 o                         
   1  10   6         56.97         34.74        12.10 o                         
   2  10   6        151.16        149.16        17.19 o                         
   3  10   6         12.11          2.58        10.99 o                         
   4  10   6          0.77         24.34        11.08 o                         
   5  10   6          1.01          5.01        21.34 o                         
   6  10   6         34.08         39.14        24.71 o                         
   1  11   6         73.07         73.32        11.88 o                         
   2  11   6          4.71          8.26         7.15 o                         
   3  11   6         98.26        115.13        27.96 o                         
   4  11   6          0.07          5.24        19.50 o                         
   5  11   6         38.56         36.50        48.74 o                         
   0  12   6        130.98        146.16        20.96 o                         
   1  12   6          0.60         -1.00         8.12 o                         
   2  12   6          0.47          1.06         8.96 o                         
   3  12   6         14.00         51.91        25.70 o                         
   4  12   6         47.93         43.59        42.62 o                         
   1  13   6         21.67         40.26        16.93 o                         
   2  13   6         13.94        -22.70        27.59 o                         
   1   1   7       5930.37       6130.83        47.72 o                         
   2   1   7       4774.49       4552.46        40.88 o                         
   3   1   7       2600.08       2495.50        37.70 o                         
   4   1   7        310.15        264.95        14.75 o                         
   5   1   7       1307.58       1189.87        33.44 o                         
   6   1   7        867.03        849.97        40.77 o                         
   7   1   7        229.78        230.99        24.24 o                         
   8   1   7        276.65        339.96        46.14 o                         
   0   2   7      45056.85      46171.79       211.59 o                         
   1   2   7        361.96        367.04        10.91 o                         
   2   2   7          1.72          9.44         4.52 o                         
   3   2   7        522.10        499.29        17.05 o                         
   4   2   7        730.02        778.77        25.83 o                         
   5   2   7       1052.91        979.73        35.09 o                         
   6   2   7        130.88        128.94        11.17 o                         
   7   2   7         96.72        101.50        16.78 o                         
   8   2   7          8.16         31.39        16.16 o                         
   1   3   7       2386.02       2463.68        36.42 o                         
   2   3   7        160.80        149.44         8.45 o                         
   3   3   7        319.87        275.13        14.71 o                         
   4   3   7       1056.24       1007.62        26.11 o                         
   5   3   7        256.87        262.28        18.41 o                         
   6   3   7        115.79        117.78        18.80 o                         
   7   3   7        173.29        179.57        27.18 o                         
   8   3   7         21.27         32.37        19.65 o                         
   0   4   7         31.50         25.05         3.14 o                         
   1   4   7         98.65         97.58         7.18 o                         
   2   4   7        969.75       1031.99        25.02 o                         
   3   4   7          0.05          2.35         1.84 o                         
   4   4   7       2461.06       2567.83        41.68 o                         
   5   4   7          3.81          2.10         3.56 o                         
   6   4   7        432.16        439.98        27.85 o                         
   7   4   7        124.18        175.59        27.73 o                         
   8   4   7          2.66         -6.79        29.37 o                         
   1   5   7       1304.52       1262.40        32.75 o                         
   2   5   7        608.78        633.67        19.58 o                         
   3   5   7        183.33        196.52        11.93 o                         
   4   5   7        778.22        765.23        30.41 o                         
   5   5   7         53.42         53.08         7.27 o                         
   6   5   7         30.15         27.79         7.21 o                         
   7   5   7         69.05         95.17        18.68 o                         
   8   5   7         35.85         46.61        23.36 o                         
   0   6   7         77.51        110.49        15.88 o                         
   1   6   7          0.11          2.76         2.07 o                         
   2   6   7          4.65          6.29         3.47 o                         
   3   6   7       1151.01       1154.14        24.13 o                         
   4   6   7         47.45         50.59         7.61 o                         
   5   6   7       2579.84       2715.92       102.38 o                         
   6   6   7         39.78         31.23        14.04 o                         
   7   6   7        743.05        851.97        63.00 o                         
   8   6   7         26.13         40.78        75.00 o                         
   1   7   7        911.74        957.13        26.47 o                         
   2   7   7          6.75          0.63         3.82 o                         
   3   7   7        475.11        490.45        20.57 o                         
   4   7   7        448.90        461.63        25.85 o                         
   5   7   7         10.85         32.42        10.75 o                         
   6   7   7        377.52        409.13        34.39 o                         
   7   7   7         91.15        101.72        20.20 o                         
   8   7   7         37.75          8.21        42.14 o                         
   0   8   7        165.15        166.58        15.32 o                         
   1   8   7        322.01        316.60        15.83 o                         
   2   8   7         28.29         21.45         6.61 o                         
   3   8   7        281.60        262.16        15.56 o                         
   4   8   7         45.73         52.11        11.73 o                         
   5   8   7          0.04          8.79         5.94 o                         
   6   8   7         22.62         22.70        15.73 o                         
   7   8   7         25.12        -27.20        35.30 o                         
   1   9   7        126.62        125.98        12.48 o                         
   2   9   7          0.29          1.39         5.07 o                         
   3   9   7        149.87        157.38        17.77 o                         
   4   9   7          1.85         -6.93        10.90 o                         
   5   9   7         87.10        109.01        16.34 o                         
   6   9   7          1.28         18.20        19.63 o                         
   7   9   7          0.07         12.20        24.11 o                         
   0  10   7       2005.95       2169.27        85.21 o                         
   1  10   7         15.43         16.79         7.07 o                         
   2  10   7        298.97        343.30        26.54 o                         
   3  10   7        104.16         92.81        22.58 o                         
   4  10   7         22.33         29.51        10.30 o                         
   5  10   7          8.23         45.08        16.76 o                         
   6  10   7        201.15        232.51        55.80 o                         
   1  11   7          2.22          2.92         8.43 o                         
   2  11   7          0.70         -5.25        10.63 o                         
   3  11   7          9.51          9.91        10.19 o                         
   4  11   7          7.18         13.83        13.86 o                         
   5  11   7         16.32         -7.90        40.87 o                         
   0  12   7         17.15         16.44         8.89 o                         
   1  12   7         25.36         31.85         8.27 o                         
   2  12   7        126.88        109.77        27.04 o                         
   3  12   7          5.32         32.16        19.96 o                         
   4  12   7         42.67         72.97        60.79 o                         
   1  13   7        131.00        126.89        26.38 o                         
   0   0   8        411.50        484.33        19.24 o                         
   1   0   8       1180.03       1205.98        23.25 o                         
   2   0   8         75.30         50.46         5.94 o                         
   3   0   8       3536.12       3906.91        56.88 o                         
   4   0   8        888.70        891.24        35.51 o                         
   5   0   8        167.69        142.63        13.95 o                         
   6   0   8        350.27        373.29        24.30 o                         
   7   0   8        920.94       1010.97       112.71 o                         
   8   0   8         61.43        126.80        41.75 o                         
   1   1   8       1896.77       1841.98        27.41 o                         
   2   1   8        115.21        121.73         8.85 o                         
   3   1   8          5.21          7.67         3.13 o                         
   4   1   8         14.80         20.20         3.79 o                         
   5   1   8          6.60          3.61         3.73 o                         
   6   1   8        924.46        940.71        29.80 o                         
   7   1   8        156.77        165.72        21.35 o                         
   8   1   8         72.64         99.81        26.64 o                         
   0   2   8      48496.57      49310.71       531.28 o                         
   1   2   8        578.99        539.70        13.42 o                         
   2   2   8      10490.94      10444.24        96.54 o                         
   3   2   8        826.94        942.49        27.03 o                         
   4   2   8        876.70        681.55        21.43 o                         
   5   2   8        820.38        849.16        28.37 o                         
   6   2   8        900.89        856.52        31.57 o                         
   7   2   8         28.32         28.47         8.78 o                         
   8   2   8         68.91         51.48        18.27 o                         
   1   3   8        104.92        146.67         7.36 o                         
   2   3   8        191.09        236.46        10.17 o                         
   3   3   8       3889.31       3940.85        52.10 o                         
   4   3   8        154.32        146.35        10.29 o                         
   5   3   8        230.21        241.08        19.92 o                         
   6   3   8         19.51         23.27         9.49 o                         
   7   3   8          0.02         -9.42        11.41 o                         
   8   3   8         80.25         59.45        37.04 o                         
   0   4   8        345.01        345.46        12.92 o                         
   1   4   8        443.04        521.41        16.98 o                         
   2   4   8       6050.08       5973.70        96.36 o                         
   3   4   8        162.83        156.01        10.47 o                         
   4   4   8       4217.35       4128.26        58.86 o                         
   5   4   8        390.10        371.15        22.62 o                         
   6   4   8        237.57        249.32        25.26 o                         
   7   4   8          0.15         -4.58         8.12 o                         
   8   4   8        198.00        199.02        41.94 o                         
   1   5   8        327.11        330.02        14.95 o                         
   2   5   8          5.04          8.48         2.74 o                         
   3   5   8       2067.93       2001.30        55.46 o                         
   4   5   8        428.76        412.75        15.87 o                         
   5   5   8         59.95         60.29         9.07 o                         
   6   5   8        105.20        118.57        14.63 o                         
   7   5   8         15.83         32.61        16.52 o                         
   8   5   8         77.99        164.92        52.01 o                         
   0   6   8        648.29        661.60        23.08 o                         
   1   6   8         40.03         40.79         4.77 o                         
   2   6   8         16.11         13.71         3.14 o                         
   3   6   8         43.55         42.72         6.78 o                         
   4   6   8        106.63         91.45        11.70 o                         
   5   6   8          5.11         22.37        11.15 o                         
   6   6   8        279.81        266.34        34.56 o                         
   7   6   8         40.04         37.61        14.69 o                         
   8   6   8         16.02         69.46        31.54 o                         
   1   7   8        104.88         86.19         8.08 o                         
   2   7   8        243.98        247.92        16.12 o                         
   3   7   8          4.66          6.74         3.39 o                         
   4   7   8        355.67        388.09        24.25 o                         
   5   7   8        177.84        178.12        23.83 o                         
   6   7   8        117.09        140.65        20.20 o                         
   7   7   8         11.03         31.88        14.21 o                         
   8   7   8        136.40        174.57        80.34 o                         
   0   8   8        502.66        574.77        29.92 o                         
   1   8   8          0.07         -0.20         2.64 o                         
   2   8   8         98.30        105.99        11.83 o                         
   3   8   8          0.08          3.28         3.62 o                         
   4   8   8         12.40         34.91        10.05 o                         
   5   8   8        101.48         86.16        13.77 o                         
   6   8   8          2.80         10.66        10.61 o                         
   7   8   8         49.13         22.98        12.72 o                         
   1   9   8         26.44         22.54         5.67 o                         
   2   9   8          1.37         -6.49         6.77 o                         
   3   9   8         51.21         43.62         9.67 o                         
   4   9   8          7.70          6.26        10.17 o                         
   5   9   8        188.93        246.23        27.73 o                         
   6   9   8        316.71        362.00        42.62 o                         
   7   9   8          3.39         47.26       111.16 o                         
   0  10   8        623.36        687.10        50.97 o                         
   1  10   8         67.99         80.98        11.37 o                         
   2  10   8         96.93        114.67        15.51 o                         
   3  10   8         30.21         10.95        15.56 o                         
   4  10   8         14.91         32.26        10.98 o                         
   5  10   8        140.58        177.16        30.56 o                         
   6  10   8          1.47         46.35        67.15 o                         
   1  11   8          5.81          2.07         5.44 o                         
   2  11   8         15.70         14.06        14.01 o                         
   3  11   8          0.19          9.06         9.04 o                         
   4  11   8         77.25         71.05        19.60 o                         
   0  12   8          3.79          9.14        15.09 o                         
   1  12   8         68.43         91.96        15.50 o                         
   2  12   8          2.24          4.84         8.23 o                         
   3  12   8         55.29         77.41        31.61 o                         
   1  13   8         64.08         88.71        22.08 o                         
   2  13   8          5.78         -5.34        14.60 o                         
   1   1   9        600.79        608.34        11.72 o                         
   2   1   9      14498.84      14320.86       127.15 o                         
   3   1   9       2953.80       2844.90        57.40 o                         
   4   1   9        387.30        362.86        14.34 o                         
   5   1   9        236.67        196.14        11.86 o                         
   6   1   9        289.38        283.65        16.60 o                         
   7   1   9        346.08        340.90        30.89 o                         
   8   1   9        316.25        409.31        43.94 o                         
   0   2   9      11654.72      11524.11       135.97 o                         
   1   2   9       1045.03       1101.18        17.56 o                         
   2   2   9          9.61         11.62         3.50 o                         
   3   2   9        209.79        192.81        10.11 o                         
   4   2   9       1352.83       1347.70        32.06 o                         
   5   2   9        600.78        589.84        35.10 o                         
   6   2   9        316.56        295.33        19.01 o                         
   7   2   9          6.90          7.62         8.97 o                         
   8   2   9         65.81         63.96        23.07 o                         
   1   3   9       2062.92       2267.55        28.42 o                         
   2   3   9        352.62        347.23        12.70 o                         
   3   3   9        459.11        474.96        17.63 o                         
   4   3   9         16.89         19.86         4.14 o                         
   5   3   9        507.80        437.90        26.79 o                         
   6   3   9       1227.94       1256.10        59.47 o                         
   7   3   9          1.50         -2.80         8.67 o                         
   8   3   9        426.40        455.37        53.83 o                         
   0   4   9       6418.21       6493.28        87.82 o                         
   1   4   9        853.63        876.24        20.68 o                         
   2   4   9       4537.51       4703.17        75.74 o                         
   3   4   9        108.45        116.62         8.60 o                         
   4   4   9          0.92         13.74         4.93 o                         
   5   4   9        172.98        162.39        15.32 o                         
   6   4   9         15.56         19.87        11.47 o                         
   7   4   9         83.32         91.50        19.63 o                         
   8   4   9        185.65        232.02        42.84 o                         
   1   5   9         23.95         13.82         3.83 o                         
   2   5   9          5.05          3.56         3.12 o                         
   3   5   9       1079.32       1067.86        28.50 o                         
   4   5   9         34.19         34.25         7.01 o                         
   5   5   9       1988.56       1847.84        78.31 o                         
   6   5   9        182.90        176.57        23.39 o                         
   7   5   9         23.44         21.58         9.43 o                         
   8   5   9        188.98        251.83        62.40 o                         
   0   6   9        288.13        370.51        17.53 o                         
   1   6   9          0.07          1.40         3.98 o                         
   2   6   9        112.94        100.97         8.32 o                         
   3   6   9          0.02          5.93         3.89 o                         
   4   6   9         45.64         37.33         7.38 o                         
   5   6   9         75.07         65.69        10.57 o                         
   6   6   9         27.79          7.85         7.39 o                         
   7   6   9         29.44         15.96        13.66 o                         
   8   6   9        229.14        352.77        78.83 o                         
   1   7   9          9.51         20.98         4.48 o                         
   2   7   9         11.08         -1.37         4.76 o                         
   3   7   9        439.93        423.46        22.06 o                         
   4   7   9         53.56         64.34         9.10 o                         
   5   7   9         52.75         34.18        11.14 o                         
   6   7   9         42.57         34.55         9.82 o                         
   7   7   9         61.07         50.94        17.29 o                         
   8   7   9         10.96        -26.32        50.50 o                         
   0   8   9        395.43        407.46        27.61 o                         
   1   8   9          0.01         -2.79         3.54 o                         
   2   8   9        438.90        438.85        23.73 o                         
   3   8   9          0.40         -3.42         6.40 o                         
   4   8   9        374.44        405.45        26.05 o                         
   5   8   9          0.62         12.86         8.38 o                         
   6   8   9         27.41         30.65        15.36 o                         
   7   8   9         56.22        114.95        27.12 o                         
   1   9   9         50.92         35.36         5.70 o                         
   2   9   9         42.32         33.92         7.13 o                         
   3   9   9         52.83         66.90        13.10 o                         
   4   9   9         11.49         -1.06        15.47 o                         
   5   9   9          4.04         44.40        12.64 o                         
   6   9   9         53.82        123.98        31.02 o                         
   7   9   9          1.45        -56.54        56.54 o                         
   0  10   9        363.48        402.65        30.61 o                         
   1  10   9        336.08        344.36        23.08 o                         
   2  10   9        501.45        528.79        32.60 o                         
   3  10   9          4.27         15.17         7.45 o                         
   4  10   9        511.05        538.84        43.80 o                         
   5  10   9        359.30        454.08        46.90 o                         
   1  11   9         22.46         35.53         7.79 o                         
   2  11   9         19.72         11.60         7.59 o                         
   3  11   9          0.61         -6.58         8.53 o                         
   4  11   9         10.02         31.66        13.67 o                         
   0  12   9        149.92        196.70        36.58 o                         
   1  12   9         99.54         99.62        19.20 o                         
   2  12   9         61.85         65.42        15.83 o                         
   3  12   9         20.00         15.92        13.48 o                         
   1  13   9          3.75          0.46        17.57 o                         
   2  13   9          1.75        -13.77        13.77 o                         
   0   0  10        280.83        364.18        18.49 o                         
   1   0  10       1434.22       1436.30        21.26 o                         
   2   0  10         14.20          9.39         2.60 o                         
   3   0  10       2153.12       2074.76        36.68 o                         
   4   0  10          1.96          2.17         3.06 o                         
   5   0  10       3265.18       3296.13        65.90 o                         
   6   0  10        115.25        110.29        11.13 o                         
   7   0  10       2035.90       2275.92       142.38 o                         
   8   0  10          6.34          6.44        18.01 o                         
   1   1  10       1849.53       1717.17        20.74 o                         
   2   1  10       1022.31       1121.03        16.49 o                         
   3   1  10          0.19          2.67         2.22 o                         
   4   1  10        183.92        190.83        10.07 o                         
   5   1  10        748.54        701.06        23.98 o                         
   6   1  10       1503.61       1400.24        32.05 o                         
   7   1  10        113.63        118.99        18.42 o                         
   8   1  10          1.95          5.31        12.34 o                         
   0   2  10        290.03        260.54        15.12 o                         
   1   2  10       2850.57       2788.32        26.59 o                         
   2   2  10       1716.64       1802.15        25.89 o                         
   3   2  10         87.44         67.54         5.64 o                         
   4   2  10        303.24        301.89        14.64 o                         
   5   2  10          0.24         -1.50         6.16 o                         
   6   2  10         68.48         37.93         6.71 o                         
   7   2  10        256.55        304.89        33.05 o                         
   8   2  10          1.99          2.20        11.73 o                         
   1   3  10         46.36         57.78         3.67 o                         
   2   3  10        241.46        230.18        10.23 o                         
   3   3  10       1041.95       1008.61        25.95 o                         
   4   3  10         83.60         79.14         8.06 o                         
   5   3  10        148.32        135.92        13.07 o                         
   6   3  10          0.74         -7.36        10.50 o                         
   7   3  10         12.25         17.17         7.90 o                         
   8   3  10          0.16        -11.11        17.03 o                         
   0   4  10       8041.61       7544.42        69.83 o                         
   1   4  10       2674.83       2727.87        40.86 o                         
   2   4  10          5.50         20.56         6.09 o                         
   3   4  10       1502.48       1542.98        34.51 o                         
   4   4  10          2.34         10.72         4.52 o                         
   5   4  10         30.19         38.22         6.07 o                         
   6   4  10        565.21        545.66        41.66 o                         
   7   4  10        100.48        104.42        16.96 o                         
   8   4  10          0.89         -1.11        13.82 o                         
   1   5  10        927.12        910.30        30.78 o                         
   2   5  10         40.49         36.10         4.63 o                         
   3   5  10       1354.51       1271.26        27.73 o                         
   4   5  10         65.14         45.08         8.48 o                         
   5   5  10        494.31        519.10        20.21 o                         
   6   5  10          0.33         -8.50        11.68 o                         
   7   5  10         29.40         30.89        15.73 o                         
   8   5  10          1.84         25.07        59.62 o                         
   0   6  10       2861.28       2901.28        56.05 o                         
   1   6  10        166.61        163.22        11.11 o                         
   2   6  10         45.67         41.85         5.40 o                         
   3   6  10         84.87         88.39         9.50 o                         
   4   6  10        592.88        579.79        28.94 o                         
   5   6  10        217.02        209.59        19.71 o                         
   6   6  10          0.70          1.90         8.22 o                         
   7   6  10         55.04         32.81        10.93 o                         
   8   6  10         18.30         49.00        31.91 o                         
   1   7  10       2969.71       2939.01        50.82 o                         
   2   7  10        309.62        301.99        19.47 o                         
   3   7  10       1942.10       1824.06        52.01 o                         
   4   7  10         60.48         40.59         6.25 o                         
   5   7  10        382.98        384.50        30.02 o                         
   6   7  10         16.96         21.89        10.26 o                         
   7   7  10        192.77        247.76        29.79 o                         
   8   7  10          0.01         -0.88        37.93 o                         
   0   8  10       1011.68        939.08        40.62 o                         
   1   8  10        196.00        180.86        12.19 o                         
   2   8  10        126.16        111.42        12.10 o                         
   3   8  10          0.22          3.55         4.09 o                         
   4   8  10         43.49         45.37         9.05 o                         
   5   8  10          0.00         -1.23         6.11 o                         
   6   8  10         46.67         25.13        14.17 o                         
   7   8  10          6.87         22.13        16.50 o                         
   1   9  10        324.29        338.13        17.69 o                         
   2   9  10          3.44         -2.11         4.96 o                         
   3   9  10        383.23        390.63        32.49 o                         
   4   9  10        129.05        124.16        18.69 o                         
   5   9  10         21.24         38.31        10.64 o                         
   6   9  10         32.16         23.26        24.64 o                         
   7   9  10         15.42        -81.62        81.62 o                         
   0  10  10         77.42         70.28        13.25 o                         
   1  10  10         20.89         26.86         6.74 o                         
   2  10  10        236.49        227.23        20.49 o                         
   3  10  10         57.14         54.72        12.63 o                         
   4  10  10         96.61        105.39        19.01 o                         
   5  10  10         23.51         -4.17        18.05 o                         
   1  11  10        159.95        185.75        18.30 o                         
   2  11  10          0.23          2.34         8.41 o                         
   3  11  10         12.81         24.57         9.33 o                         
   4  11  10          3.50          5.83        21.93 o                         
   0  12  10         44.13         60.19        20.95 o                         
   1  12  10          5.96          1.33        10.32 o                         
   2  12  10          2.01          4.46         6.55 o                         
   3  12  10         53.81         24.71        21.50 o                         
   1  13  10        154.63        197.53        45.26 o                         
   2  13  10         10.57         19.35         6.63 o                         
   1   1  11       1794.69       1570.39        19.55 o                         
   2   1  11        677.62        707.60        12.59 o                         
   3   1  11       2112.70       2130.72        35.17 o                         
   4   1  11        349.66        406.85        14.08 o                         
   5   1  11       2402.68       2359.22        44.13 o                         
   6   1  11        631.70        576.81        21.60 o                         
   7   1  11        204.48        217.11        25.24 o                         
   8   1  11         82.34        128.23        22.20 o                         
   0   2  11       3146.41       3095.89        39.02 o                         
   1   2  11         86.18         99.77         4.14 o                         
   2   2  11        564.53        587.28        15.07 o                         
   3   2  11        383.00        395.53        15.86 o                         
   4   2  11        379.70        354.01        16.11 o                         
   5   2  11        370.12        353.12        21.87 o                         
   6   2  11        323.95        295.16        20.60 o                         
   7   2  11        302.96        312.31        34.19 o                         
   8   2  11         54.75         42.05        16.79 o                         
   1   3  11         18.98         75.45         4.44 o                         
   2   3  11       1343.60       1393.36        26.34 o                         
   3   3  11        397.88        344.88        18.49 o                         
   4   3  11          0.08         -0.63         3.60 o                         
   5   3  11       1015.63        966.98        43.27 o                         
   6   3  11         79.57         69.30        13.82 o                         
   7   3  11         60.34         47.20        10.47 o                         
   8   3  11        111.88        110.76        31.13 o                         
   0   4  11        116.18        123.21        15.33 o                         
   1   4  11        517.63        506.32        12.23 o                         
   2   4  11       4998.24       5137.73        89.76 o                         
   3   4  11         84.18         64.71         4.86 o                         
   4   4  11        753.29        746.63        27.86 o                         
   5   4  11        403.61        383.38        28.07 o                         
   6   4  11        110.21        116.98        15.96 o                         
   7   4  11         63.29         60.95        14.86 o                         
   8   4  11          8.08         13.52        14.29 o                         
   1   5  11       4446.77       4449.41       100.79 o                         
   2   5  11        373.72        389.77        14.33 o                         
   3   5  11        428.06        448.00        16.40 o                         
   4   5  11        565.86        578.14        28.21 o                         
   5   5  11         41.55         33.17         8.03 o                         
   6   5  11         13.16          3.29        10.73 o                         
   7   5  11        167.58        164.13        26.07 o                         
   8   5  11        117.97        152.39        48.32 o                         
   0   6  11        312.47        321.43        15.41 o                         
   1   6  11          5.12          1.00         2.03 o                         
   2   6  11        501.50        480.76        17.99 o                         
   3   6  11        115.44        114.11        11.23 o                         
   4   6  11        122.00        112.17        11.62 o                         
   5   6  11        517.08        527.78        34.38 o                         
   6   6  11         12.11         11.35        12.24 o                         
   7   6  11        599.93        721.86        54.62 o                         
   8   6  11        163.66        248.54        67.26 o                         
   1   7  11          0.38         16.44         7.00 o                         
   2   7  11         76.23         72.47         8.51 o                         
   3   7  11        193.55        193.07        16.29 o                         
   4   7  11          1.12          7.08         5.51 o                         
   5   7  11        373.25        376.67        30.34 o                         
   6   7  11         28.12         19.71         8.18 o                         
   7   7  11         11.23         -3.29        27.20 o                         
   0   8  11        514.64        517.92        29.43 o                         
   1   8  11        104.33         98.11         8.49 o                         
   2   8  11        328.99        332.58        19.29 o                         
   3   8  11          7.23          9.12         4.11 o                         
   4   8  11        249.52        236.81        18.81 o                         
   5   8  11        198.00        192.01        19.73 o                         
   6   8  11         17.23          7.21         8.86 o                         
   7   8  11         48.01         76.29        25.96 o                         
   1   9  11         21.28         16.13         3.50 o                         
   2   9  11         16.67          7.95         6.45 o                         
   3   9  11         49.12         72.60        14.30 o                         
   4   9  11         76.45         79.02        14.23 o                         
   5   9  11          0.82         12.13        10.57 o                         
   6   9  11         14.54         69.23        34.79 o                         
   0  10  11        690.09        700.09        46.56 o                         
   1  10  11        277.23        291.34        20.97 o                         
   2  10  11         25.20         43.23        10.71 o                         
   3  10  11        160.90        131.62        19.46 o                         
   4  10  11          0.38         16.52        14.06 o                         
   5  10  11          2.56         80.55        53.71 o                         
   1  11  11         23.83         -1.72         7.69 o                         
   2  11  11         40.37         49.10        10.70 o                         
   3  11  11          1.14         13.06         8.96 o                         
   4  11  11         59.82         85.15        55.90 o                         
   0  12  11         90.57         71.30        21.57 o                         
   1  12  11         27.00         25.94        11.46 o                         
   2  12  11          0.79          1.71         8.46 o                         
   3  12  11          1.24          4.38        39.28 o                         
   1  13  11        115.28        142.95        40.23 o                         
   2  13  11          0.59         13.99        16.22 o                         
   0   0  12       8968.61       9248.93       110.76 o                         
   1   0  12        347.12        434.27        19.68 o                         
   2   0  12          2.12         -1.64         2.47 o                         
   3   0  12          0.08         38.35         6.78 o                         
   4   0  12       1350.52       1232.89        34.02 o                         
   5   0  12         38.83         34.97         8.66 o                         
   6   0  12       2319.29       2510.08        67.73 o                         
   7   0  12         70.76         47.18        21.54 o                         
   8   0  12          4.81        -15.63        21.29 o                         
   1   1  12        107.91        109.03         5.68 o                         
   2   1  12        506.73        514.57        10.58 o                         
   3   1  12         90.72         98.59         6.47 o                         
   4   1  12          4.20          0.59         2.28 o                         
   5   1  12       1254.53       1184.41        31.39 o                         
   6   1  12        115.44        117.29         9.14 o                         
   7   1  12        242.35        254.61        28.86 o                         
   8   1  12         21.01         28.01        28.18 o                         
   0   2  12      18188.75      17415.14       155.53 o                         
   1   2  12        101.05         73.09         4.27 o                         
   2   2  12       8737.08       8786.80        88.64 o                         
   3   2  12        586.33        498.95        14.46 o                         
   4   2  12       1416.83       1267.43        31.92 o                         
   5   2  12          6.87          3.02         4.36 o                         
   6   2  12         74.07         58.93         9.45 o                         
   7   2  12          2.59         24.48         8.40 o                         
   8   2  12         80.48         94.15        21.29 o                         
   1   3  12        474.39        544.96        13.70 o                         
   2   3  12        290.37        288.71        12.30 o                         
   3   3  12        180.59        182.49        12.84 o                         
   4   3  12         51.80         46.56         7.57 o                         
   5   3  12        452.90        420.48        23.86 o                         
   6   3  12        355.50        334.39        28.95 o                         
   7   3  12         24.16         16.92        11.11 o                         
   8   3  12         57.58         37.20        14.12 o                         
   0   4  12       2146.43       1942.61        50.84 o                         
   1   4  12       2265.79       2397.48        29.08 o                         
   2   4  12        317.79        280.75        11.96 o                         
   3   4  12        276.22        293.80        11.64 o                         
   4   4  12         46.90         72.23        11.00 o                         
   5   4  12        181.56        163.38        15.84 o                         
   6   4  12        407.68        414.66        30.43 o                         
   7   4  12         21.63         15.77         7.75 o                         
   8   4  12        280.18        445.08        85.28 o                         
   1   5  12       2279.21       2171.48        34.48 o                         
   2   5  12          0.89          0.21         2.20 o                         
   3   5  12        323.76        329.49        14.28 o                         
   4   5  12       1210.80       1240.81        41.02 o                         
   5   5  12          3.35          6.11         4.53 o                         
   6   5  12        118.56        111.81        17.11 o                         
   7   5  12          4.62          6.26        13.48 o                         
   8   5  12        169.80        277.00        70.30 o                         
   0   6  12          1.26         16.61         4.27 o                         
   1   6  12        950.12        923.82        22.78 o                         
   2   6  12         64.95         65.13         6.54 o                         
   3   6  12        149.12        166.25        11.92 o                         
   4   6  12        237.80        245.08        17.72 o                         
   5   6  12        154.24        169.11        18.74 o                         
   6   6  12         53.04         69.81        19.32 o                         
   7   6  12          6.27         37.44        16.07 o                         
   8   6  12          9.86         15.95        20.56 o                         
   1   7  12       3320.54       3199.14        47.99 o                         
   2   7  12        513.88        475.22        22.56 o                         
   3   7  12        261.41        237.69        16.73 o                         
   4   7  12        520.65        528.25        24.91 o                         
   5   7  12         27.03         29.76         9.30 o                         
   6   7  12        111.77        152.31        19.18 o                         
   7   7  12        102.91         88.35        21.02 o                         
   0   8  12       2340.22       2264.08        58.76 o                         
   1   8  12        728.81        715.92        22.56 o                         
   2   8  12        665.02        657.01        28.54 o                         
   3   8  12        375.44        365.99        19.48 o                         
   4   8  12          9.62         13.42         7.37 o                         
   5   8  12          0.41         -0.56         5.92 o                         
   6   8  12         14.02          2.79        14.30 o                         
   7   8  12          6.49        -19.11        19.11 o                         
   1   9  12         25.56         23.93         3.95 o                         
   2   9  12        180.96        190.72        19.38 o                         
   3   9  12         31.45         11.15         9.39 o                         
   4   9  12         46.22         36.99         8.45 o                         
   5   9  12         55.82         29.99        20.51 o                         
   6   9  12         93.12        179.88        47.29 o                         
   0  10  12        267.04        251.35        36.53 o                         
   1  10  12         48.99         61.23        13.45 o                         
   2  10  12          6.50         23.51         7.38 o                         
   3  10  12         31.87         23.61        12.62 o                         
   4  10  12         16.03         28.07        11.44 o                         
   5  10  12          1.18        -36.52        42.80 o                         
   1  11  12         12.66         11.89         6.15 o                         
   2  11  12          2.31          9.51         5.23 o                         
   3  11  12         11.14          6.62        13.28 o                         
   4  11  12         11.17         -7.17        10.75 o                         
   0  12  12         52.06         54.38        20.86 o                         
   1  12  12         24.25         25.89        12.61 o                         
   2  12  12          2.52          8.47         7.98 o                         
   3  12  12         29.78         82.10        23.16 o                         
   1  13  12          2.41         38.92        20.67 o                         
   1   1  13       5592.91       5407.43        51.06 o                         
   2   1  13        227.39        273.20         9.44 o                         
   3   1  13         25.75         22.62         3.34 o                         
   4   1  13        600.14        507.41        16.35 o                         
   5   1  13          4.47         13.83         6.62 o                         
   6   1  13        217.70        213.48        12.53 o                         
   7   1  13         94.70         73.78        21.98 o                         
   8   1  13        362.29        397.72        46.15 o                         
   9   1  13         49.92         80.62        66.71 o                         
   0   2  13         16.61        129.35        27.15 o                         
   1   2  13        504.29        498.49        10.50 o                         
   2   2  13        724.52        784.47        16.05 o                         
   3   2  13        713.25        741.76        17.67 o                         
   4   2  13        630.42        620.39        19.33 o                         
   5   2  13        171.75        159.45        10.90 o                         
   6   2  13          0.13          1.79         3.42 o                         
   7   2  13         86.69         57.29        16.65 o                         
   8   2  13         25.38         23.92        17.83 o                         
   1   3  13       2794.42       2812.21        32.03 o                         
   2   3  13          1.93          4.81         2.94 o                         
   3   3  13        338.66        309.13        12.30 o                         
   4   3  13       1280.96       1201.05        36.59 o                         
   5   3  13       1717.80       1598.42        60.50 o                         
   6   3  13        973.70       1013.85        56.68 o                         
   7   3  13         10.46          6.30         7.43 o                         
   8   3  13        204.53        245.48        44.12 o                         
   0   4  13       7003.68       6623.71       109.01 o                         
   1   4  13         21.09         17.76         4.16 o                         
   2   4  13        327.38        340.81        13.97 o                         
   3   4  13          0.02         -0.83         1.87 o                         
   4   4  13         62.39         56.33         9.50 o                         
   5   4  13        366.02        355.65        25.53 o                         
   6   4  13        683.67        624.22        45.20 o                         
   7   4  13        290.43        315.90        33.10 o                         
   8   4  13         69.09         22.55        43.93 o                         
   1   5  13        466.26        431.23        12.84 o                         
   2   5  13         11.29         13.71         2.40 o                         
   3   5  13        165.00        175.94        10.06 o                         
   4   5  13          6.51          5.77         4.71 o                         
   5   5  13         42.42         35.09         7.22 o                         
   6   5  13        267.72        283.84        26.55 o                         
   7   5  13         29.50         23.94        13.05 o                         
   8   5  13         70.43        129.54        47.18 o                         
   0   6  13         18.62         12.36         3.80 o                         
   1   6  13        152.09        169.99         7.83 o                         
   2   6  13         43.75         31.34         4.16 o                         
   3   6  13        111.51         96.72         9.02 o                         
   4   6  13        498.44        486.12        23.82 o                         
   5   6  13         72.06         57.21        12.19 o                         
   6   6  13        130.34        133.36        16.52 o                         
   7   6  13        140.21        160.42        26.42 o                         
   8   6  13          0.29         11.22        22.80 o                         
   1   7  13         29.16         40.44         6.28 o                         
   2   7  13          0.52          3.04         3.93 o                         
   3   7  13        441.93        453.96        20.53 o                         
   4   7  13          6.84         -1.93         4.96 o                         
   5   7  13         11.50          7.16         5.55 o                         
   6   7  13          0.04          8.77        15.28 o                         
   7   7  13         33.17         43.92        29.79 o                         
   0   8  13        954.38        908.91        70.50 o                         
   1   8  13        401.51        400.70        15.86 o                         
   2   8  13        211.38        213.72        17.99 o                         
   3   8  13         43.57         36.86         7.59 o                         
   4   8  13         68.46         70.50        10.02 o                         
   5   8  13         77.15         73.42        11.75 o                         
   6   8  13        163.30        165.58        22.61 o                         
   7   8  13          0.81        -36.68        56.89 o                         
   1   9  13         37.96         31.62         5.70 o                         
   2   9  13          9.18         13.16         5.62 o                         
   3   9  13          1.99         19.19         6.99 o                         
   4   9  13        137.75        166.87        19.71 o                         
   5   9  13         15.68         30.72        13.10 o                         
   6   9  13          3.97          1.30         8.27 o                         
   0  10  13         99.37         88.53        20.35 o                         
   1  10  13          1.26          3.78         6.12 o                         
   2  10  13        803.22        911.12        36.43 o                         
   3  10  13         28.78         23.96        11.35 o                         
   4  10  13        705.44        699.65        56.26 o                         
   1  11  13         13.26         16.61         6.06 o                         
   2  11  13          0.39          1.67         5.30 o                         
   3  11  13         71.63         84.46        15.01 o                         
   4  11  13         20.30         24.44        21.71 o                         
   0  12  13         63.60         31.27        12.03 o                         
   1  12  13         29.39         28.46         8.44 o                         
   2  12  13         18.90         22.14        10.96 o                         
   3  12  13         28.64         86.52        36.75 o                         
   1  13  13          4.14         -2.74        12.35 o                         
   0   0  14        208.57        478.77        27.60 o                         
   1   0  14       1573.51       1734.69        38.91 o                         
   2   0  14       6277.83       6070.48        71.42 o                         
   3   0  14       1208.91       1150.22        32.18 o                         
   4   0  14         52.32         42.62         5.82 o                         
   5   0  14       2909.11       2919.14        83.68 o                         
   6   0  14        549.29        558.08        29.43 o                         
   7   0  14         32.30         92.05        25.99 o                         
   8   0  14          0.84        -11.21        18.14 o                         
   1   1  14       2634.46       2723.88        29.99 o                         
   2   1  14         19.63         18.00         2.44 o                         
   3   1  14        324.02        338.67        12.16 o                         
   4   1  14         40.40         28.01         3.95 o                         
   5   1  14        130.17        101.11        10.07 o                         
   6   1  14        429.95        434.14        18.64 o                         
   7   1  14          9.88         10.65         9.34 o                         
   8   1  14         41.45         41.98        13.30 o                         
   9   1  14          4.05         53.34        42.80 o                         
   0   2  14        918.88       1022.62        23.23 o                         
   1   2  14       2337.15       2442.84        24.33 o                         
   2   2  14        814.58        823.32        18.82 o                         
   3   2  14        832.94        748.45        18.00 o                         
   4   2  14         71.27         56.82         5.96 o                         
   5   2  14          0.17         -1.38         5.56 o                         
   6   2  14        120.72        133.03        11.48 o                         
   7   2  14        281.58        349.88        38.45 o                         
   8   2  14        182.08        197.26        30.63 o                         
   1   3  14        812.37        820.51        19.15 o                         
   2   3  14       1233.40       1223.27        24.75 o                         
   3   3  14        285.94        289.06        12.60 o                         
   4   3  14         23.03         23.61         4.48 o                         
   5   3  14        234.70        210.81        17.24 o                         
   6   3  14        156.51        104.43        20.29 o                         
   7   3  14        303.38        328.84        35.68 o                         
   8   3  14         15.78          7.83        18.76 o                         
   0   4  14       2966.10       3092.57        69.78 o                         
   1   4  14        587.21        625.29        17.95 o                         
   2   4  14         33.14         26.67         3.43 o                         
   3   4  14         36.73         35.73         4.93 o                         
   4   4  14         27.52         36.19         8.04 o                         
   5   4  14       1368.42       1265.77        45.19 o                         
   6   4  14          4.88          8.45         5.59 o                         
   7   4  14        672.63        846.04        54.84 o                         
   8   4  14          3.07         25.92        52.42 o                         
   1   5  14        717.03        720.38        17.72 o                         
   2   5  14        372.24        372.65        11.28 o                         
   3   5  14          0.22         -1.29         2.82 o                         
   4   5  14        283.99        282.53        20.05 o                         
   5   5  14        295.53        288.50        22.97 o                         
   6   5  14        116.82        102.65        16.63 o                         
   7   5  14         11.24         10.48        11.81 o                         
   8   5  14          7.90        -27.91        87.01 o                         
   0   6  14         65.09         66.39         9.03 o                         
   1   6  14          9.85         13.17         2.70 o                         
   2   6  14         57.32         40.47         4.57 o                         
   3   6  14          0.61         -2.29         3.11 o                         
   4   6  14         29.24         26.23         5.17 o                         
   5   6  14         32.23         33.63         7.74 o                         
   6   6  14         51.67         55.47        10.94 o                         
   7   6  14        144.53        146.85        25.32 o                         
   8   6  14         10.98         60.34        56.48 o                         
   1   7  14       1170.08       1130.21        30.82 o                         
   2   7  14          0.83          4.08         3.07 o                         
   3   7  14         74.48         75.78         8.46 o                         
   4   7  14         11.85          3.83         4.07 o                         
   5   7  14         13.53         19.56         9.03 o                         
   6   7  14         97.35         97.65        22.16 o                         
   7   7  14         48.04         49.77        59.34 o                         
   0   8  14        714.43        757.68        48.79 o                         
   1   8  14          5.59         11.50         4.14 o                         
   2   8  14         88.87         55.15         7.91 o                         
   3   8  14          0.14         -2.38         4.53 o                         
   4   8  14         94.38         65.21         8.93 o                         
   5   8  14         38.58         29.83         7.52 o                         
   6   8  14         29.20         36.60        14.07 o                         
   7   8  14         31.79         43.08        23.39 o                         
   1   9  14          0.12          2.37         2.67 o                         
   2   9  14         10.58         13.43         6.19 o                         
   3   9  14        733.91        770.56        41.89 o                         
   4   9  14        132.80        122.18        17.37 o                         
   5   9  14        469.30        567.42        47.42 o                         
   6   9  14          0.74         24.87        70.51 o                         
   0  10  14         57.65         45.90        16.75 o                         
   1  10  14          2.07          4.85         5.57 o                         
   2  10  14        100.83        112.52        13.72 o                         
   3  10  14          9.16          7.12         7.78 o                         
   4  10  14        104.04        131.44        26.37 o                         
   1  11  14        512.20        572.11        34.22 o                         
   2  11  14         27.81         12.31        12.41 o                         
   3  11  14        246.92        292.81        26.27 o                         
   4  11  14          2.91          6.84        12.25 o                         
   0  12  14          1.25          0.28        17.43 o                         
   1  12  14          0.47         15.82        20.08 o                         
   2  12  14        126.88        119.36        23.19 o                         
   3  12  14         26.00         31.52        24.67 o                         
   1   1  15       2703.77       2672.03        30.09 o                         
   2   1  15          8.25         11.44         3.06 o                         
   3   1  15       3125.04       2973.30        39.52 o                         
   4   1  15          0.07          1.10         2.75 o                         
   5   1  15        273.32        259.92        15.27 o                         
   6   1  15        229.73        215.34        13.52 o                         
   7   1  15         80.14         70.11        15.34 o                         
   8   1  15         58.34         59.34        20.38 o                         
   9   1  15         19.05        151.34        89.77 o                         
   0   2  15        120.41        128.60         8.70 o                         
   1   2  15       1131.73       1175.70        18.07 o                         
   2   2  15        632.28        672.94        17.85 o                         
   3   2  15         40.94         48.86         4.24 o                         
   4   2  15        108.28         95.82         7.47 o                         
   5   2  15         61.57         55.61         6.24 o                         
   6   2  15         78.99         82.41         9.73 o                         
   7   2  15        111.84        128.57        22.02 o                         
   8   2  15         59.57         83.45        22.32 o                         
   1   3  15          3.76         -0.91         1.63 o                         
   2   3  15          5.81          6.60         2.59 o                         
   3   3  15       1261.72       1438.14        28.03 o                         
   4   3  15        697.63        645.43        20.39 o                         
   5   3  15        145.53        156.54        13.22 o                         
   6   3  15         61.83         75.75        18.95 o                         
   7   3  15        210.71        220.73        29.50 o                         
   8   3  15          2.64          0.15        29.38 o                         
   0   4  15       3711.07       3450.23       106.34 o                         
   1   4  15        844.69        845.11        20.14 o                         
   2   4  15        241.32        241.88        10.67 o                         
   3   4  15        482.78        456.30        16.53 o                         
   4   4  15         61.56         62.24         9.54 o                         
   5   4  15        464.59        420.79        28.84 o                         
   6   4  15         12.53         10.24         7.21 o                         
   7   4  15        355.34        428.57        39.47 o                         
   8   4  15         77.19         56.15        54.80 o                         
   1   5  15       3152.73       3131.33        49.71 o                         
   2   5  15        652.42        638.80        16.04 o                         
   3   5  15        807.53        723.46        22.82 o                         
   4   5  15          0.55          8.83         6.60 o                         
   5   5  15        167.73        149.59        16.96 o                         
   6   5  15         74.44         72.24        13.07 o                         
   7   5  15         98.11         78.27        17.64 o                         
   8   5  15          0.56        -11.75        30.14 o                         
   0   6  15        126.69        167.79        16.86 o                         
   1   6  15          0.14          4.02         3.20 o                         
   2   6  15       1047.47       1045.36        24.43 o                         
   3   6  15          7.89         10.31         3.42 o                         
   4   6  15       1193.37       1213.39        34.88 o                         
   5   6  15         87.17         98.25        14.68 o                         
   6   6  15         70.69         93.52        15.70 o                         
   7   6  15        167.55        163.78        28.67 o                         
   8   6  15         63.01        -47.58        47.58 o                         
   1   7  15          0.75          9.21         2.88 o                         
   2   7  15        566.16        547.61        21.04 o                         
   3   7  15          6.90          6.96         4.32 o                         
   4   7  15         68.41         56.58         7.28 o                         
   5   7  15        261.72        269.77        24.03 o                         
   6   7  15         61.12         68.08        12.90 o                         
   7   7  15          0.48         -7.44        15.00 o                         
   0   8  15       3612.08       3658.59       106.91 o                         
   1   8  15         27.46         28.37         4.81 o                         
   2   8  15        189.53        181.78        10.52 o                         
   3   8  15         89.87         96.39        10.40 o                         
   4   8  15         28.94         12.33         5.18 o                         
   5   8  15        157.35        162.49        19.06 o                         
   6   8  15         73.31        151.82        28.14 o                         
   7   8  15        167.89        168.00        61.02 o                         
   1   9  15          6.72          0.80         3.96 o                         
   2   9  15         15.98         16.04         4.11 o                         
   3   9  15         63.86         69.11        12.25 o                         
   4   9  15          9.05         -0.24         6.55 o                         
   5   9  15          1.13          8.92        14.75 o                         
   6   9  15        179.34        189.83        48.44 o                         
   0  10  15          4.93          6.87        10.06 o                         
   1  10  15         52.83         61.00        10.98 o                         
   2  10  15          1.50          7.57         8.23 o                         
   3  10  15         95.37         85.70        18.93 o                         
   4  10  15         67.38         84.73        18.28 o                         
   1  11  15          2.95          8.13         7.69 o                         
   2  11  15          0.52         13.60         5.95 o                         
   3  11  15         12.10         16.38         8.76 o                         
   4  11  15         31.65         40.68        28.11 o                         
   0  12  15          1.86         16.92        18.50 o                         
   1  12  15         18.07         36.68        12.05 o                         
   2  12  15          2.21         20.07        11.41 o                         
   3  12  15          0.45        -23.94        23.94 o                         
   0   0  16       1025.50       1230.10        44.27 o                         
   1   0  16       2630.99       2717.75        49.26 o                         
   2   0  16       2276.30       2107.10        35.50 o                         
   3   0  16        563.67        597.04        28.74 o                         
   4   0  16       5505.85       5471.14       113.12 o                         
   5   0  16       1294.61       1224.80        52.79 o                         
   6   0  16       1356.54       1380.30        50.24 o                         
   7   0  16         70.71         56.29        23.04 o                         
   8   0  16          0.72         15.78        19.17 o                         
   1   1  16       1639.53       1797.18        28.93 o                         
   2   1  16       1292.63       1274.37        24.23 o                         
   3   1  16        366.72        362.25        11.35 o                         
   4   1  16         25.56         23.47         3.88 o                         
   5   1  16        311.53        301.58        16.46 o                         
   6   1  16        117.09        109.42         9.58 o                         
   7   1  16         44.96         49.26        15.78 o                         
   8   1  16          2.74         15.72        14.31 o                         
   9   1  16          0.13        140.56        75.90 o                         
   0   2  16        440.82        561.00        18.60 o                         
   1   2  16        423.53        424.61        12.53 o                         
   2   2  16       2144.00       1999.23        31.34 o                         
   3   2  16         90.84        117.43         6.50 o                         
   4   2  16       1467.47       1402.31        27.87 o                         
   5   2  16        841.62        887.08        27.74 o                         
   6   2  16         70.48         72.85         8.65 o                         
   7   2  16         37.39         23.21         8.88 o                         
   8   2  16        112.99        108.03        26.42 o                         
   1   3  16        351.58        250.47         9.00 o                         
   2   3  16        393.89        358.40        13.47 o                         
   3   3  16         80.98         60.18         5.27 o                         
   4   3  16        145.39        119.83        11.09 o                         
   5   3  16        406.27        406.39        20.77 o                         
   6   3  16       1124.15       1018.72        80.85 o                         
   7   3  16         38.99         53.17        23.48 o                         
   8   3  16        129.04        165.05        54.00 o                         
   0   4  16       3869.60       3513.97        72.68 o                         
   1   4  16         34.56         32.02         3.83 o                         
   2   4  16       1258.38       1160.69        20.32 o                         
   3   4  16         41.66         27.00         3.70 o                         
   4   4  16         33.71         28.19         7.15 o                         
   5   4  16         39.47         24.81         7.70 o                         
   6   4  16         83.24         66.48        11.94 o                         
   7   4  16          4.60          2.04         7.35 o                         
   8   4  16        161.60        228.60        59.51 o                         
   1   5  16        154.03        157.09        10.93 o                         
   2   5  16          6.91         10.16         3.49 o                         
   3   5  16        580.44        559.91        19.93 o                         
   4   5  16         31.64         23.90         6.39 o                         
   5   5  16         83.95         68.19        11.43 o                         
   6   5  16        634.42        683.80        43.93 o                         
   7   5  16         40.56         13.61        10.89 o                         
   8   5  16        245.09        328.46        76.35 o                         
   0   6  16        579.69        597.97        35.53 o                         
   1   6  16          2.29          8.36         3.57 o                         
   2   6  16        372.91        371.70        14.36 o                         
   3   6  16          4.95         -0.24         2.81 o                         
   4   6  16        493.24        575.90        24.22 o                         
   5   6  16          1.16         10.64         3.96 o                         
   6   6  16        108.75        135.83        18.83 o                         
   7   6  16          2.47          3.73        16.94 o                         
   8   6  16          2.16         23.50        34.07 o                         
   1   7  16        320.15        300.25        11.99 o                         
   2   7  16         26.59         26.69         3.59 o                         
   3   7  16        346.07        329.01        17.03 o                         
   4   7  16          0.05          3.62         6.91 o                         
   5   7  16        132.87        145.34        17.92 o                         
   6   7  16        108.61        146.11        22.05 o                         
   7   7  16         24.71          3.44        10.58 o                         
   0   8  16        184.03        214.26        31.51 o                         
   1   8  16        156.15        157.22         9.25 o                         
   2   8  16          5.71          7.90         3.22 o                         
   3   8  16         73.08         57.64         7.90 o                         
   4   8  16         65.25         57.82        10.80 o                         
   5   8  16          4.75          5.27         6.08 o                         
   6   8  16         73.88         94.22        21.80 o                         
   7   8  16         29.94         99.68        30.56 o                         
   1   9  16        128.37        105.97        11.86 o                         
   2   9  16        300.67        329.14        19.29 o                         
   3   9  16         72.15         61.95        14.34 o                         
   4   9  16        160.23        161.17        21.61 o                         
   5   9  16          0.08        -15.60        15.60 o                         
   6   9  16         75.32        171.00        52.09 o                         
   0  10  16         11.13         11.95         7.52 o                         
   1  10  16         62.35         55.69        10.24 o                         
   2  10  16         16.85         20.61         7.70 o                         
   3  10  16         36.17         27.74        12.15 o                         
   4  10  16         71.33        103.13        20.98 o                         
   1  11  16          0.55          2.01         7.06 o                         
   2  11  16          1.78          9.41        10.22 o                         
   3  11  16         16.68         16.34         8.41 o                         
   4  11  16          6.50         -1.90         9.18 o                         
   0  12  16          1.51        -23.99        26.69 o                         
   1  12  16         24.01         -6.18        11.05 o                         
   2  12  16          1.37         -6.55        41.94 o                         
   3  12  16          0.01        -26.54        26.54 o                         
   1   1  17       3004.63       3122.45        50.50 o                         
   2   1  17        937.91        930.84        20.06 o                         
   3   1  17       1155.13       1111.57        23.99 o                         
   4   1  17        936.48        895.16        22.16 o                         
   5   1  17        535.18        524.50        22.33 o                         
   6   1  17         98.75         87.78         8.42 o                         
   7   1  17         57.05         56.40        17.51 o                         
   8   1  17        238.38        260.56        35.61 o                         
   9   1  17         68.65         67.30        61.58 o                         
   0   2  17       2249.71       2499.63        53.64 o                         
   1   2  17          4.10         10.03         2.29 o                         
   2   2  17         17.66         35.96         3.70 o                         
   3   2  17         69.25         63.30         4.41 o                         
   4   2  17        205.82        193.14        10.04 o                         
   5   2  17         39.82         45.28         6.26 o                         
   6   2  17         36.71         35.18        10.71 o                         
   7   2  17          0.06         -7.87         7.87 o                         
   8   2  17         98.15         70.67        16.68 o                         
   9   2  17         12.86        137.82        93.52 o                         
   1   3  17         41.96         50.74         3.88 o                         
   2   3  17         70.27         66.66         5.89 o                         
   3   3  17        834.62        792.07        18.73 o                         
   4   3  17         41.07         47.15         6.08 o                         
   5   3  17       1556.26       1448.60        43.70 o                         
   6   3  17        568.47        582.46        46.54 o                         
   7   3  17        141.88        150.62        25.23 o                         
   8   3  17        140.84        123.89        94.06 o                         
   0   4  17          8.65         22.76        10.41 o                         
   1   4  17        503.12        459.49        12.60 o                         
   2   4  17        193.58        185.76         8.15 o                         
   3   4  17          1.68          4.76         2.83 o                         
   4   4  17        310.27        258.31        21.53 o                         
   5   4  17        228.51        209.52        17.93 o                         
   6   4  17         88.87        105.28        17.55 o                         
   7   4  17         61.60         64.15        12.00 o                         
   8   4  17         60.87         90.22        41.99 o                         
   1   5  17        368.49        360.34        16.70 o                         
   2   5  17          0.55          2.21         2.69 o                         
   3   5  17          0.86          6.22         3.03 o                         
   4   5  17          3.85          4.86         6.37 o                         
   5   5  17          2.43         -3.46         6.97 o                         
   6   5  17          5.32          2.89         5.44 o                         
   7   5  17          5.31        -10.08        18.40 o                         
   8   5  17          1.75        -25.99        25.99 o                         
   0   6  17       9150.40       8657.29       155.12 o                         
   1   6  17       1004.07       1010.38        33.91 o                         
   2   6  17       1829.08       1711.05        32.41 o                         
   3   6  17         36.12         26.12         5.10 o                         
   4   6  17        155.46        152.00        12.72 o                         
   5   6  17         44.44         33.27         8.00 o                         
   6   6  17        185.26        197.85        22.57 o                         
   7   6  17         85.71         89.60        23.82 o                         
   8   6  17          7.48        -26.29        41.51 o                         
   1   7  17         85.65         62.94         6.47 o                         
   2   7  17        329.45        334.27        21.42 o                         
   3   7  17         67.51         57.94         6.54 o                         
   4   7  17        124.10         97.15        12.63 o                         
   5   7  17        150.07        162.55        20.23 o                         
   6   7  17          0.14          3.01         9.26 o                         
   7   7  17          6.14          6.20        15.16 o                         
   0   8  17        203.29        241.17        28.87 o                         
   1   8  17        186.53        161.30         9.95 o                         
   2   8  17        692.80        687.39        21.31 o                         
   3   8  17         20.45          8.25         5.84 o                         
   4   8  17        319.37        333.06        28.36 o                         
   5   8  17         71.17         57.62        19.87 o                         
   6   8  17         42.31         40.30        20.15 o                         
   7   8  17          9.27         26.17        25.83 o                         
   1   9  17         99.11        101.03        13.64 o                         
   2   9  17         18.28         23.13         7.04 o                         
   3   9  17          2.06         12.01         6.62 o                         
   4   9  17         14.20         10.27        18.40 o                         
   5   9  17         21.92         52.83        15.67 o                         
   6   9  17         31.43         59.06        18.38 o                         
   0  10  17         81.61         82.31        24.68 o                         
   1  10  17          5.47          6.33         7.65 o                         
   2  10  17         53.19         59.54         9.95 o                         
   3  10  17         24.53         13.50         8.44 o                         
   4  10  17         49.95         13.77        13.05 o                         
   5  10  17          2.50         28.89        23.46 o                         
   1  11  17          8.94         15.32         7.23 o                         
   2  11  17         51.73         52.25        10.47 o                         
   3  11  17         89.82         63.99        35.99 o                         
   0  12  17         72.21        132.10        39.08 o                         
   1  12  17          0.00        -12.71        12.71 o                         
   2  12  17         35.41         48.06        41.37 o                         
   3  12  17          7.56        -27.51        27.51 o                         
   0   0  18        670.64        568.89        32.06 o                         
   1   0  18        127.58        162.43        11.68 o                         
   2   0  18       2276.98       2335.09        40.99 o                         
   3   0  18        249.65        242.53        19.41 o                         
   4   0  18        180.15        170.03        14.39 o                         
   5   0  18         15.91         22.00         6.22 o                         
   6   0  18        232.52        239.03        20.18 o                         
   7   0  18        196.83        190.08        37.06 o                         
   8   0  18          2.59        -32.02        32.02 o                         
   1   1  18        646.20        782.54        20.52 o                         
   2   1  18        999.62        969.34        20.62 o                         
   3   1  18         68.25         89.92         7.14 o                         
   4   1  18        258.90        249.89        11.21 o                         
   5   1  18        125.03        120.71        10.09 o                         
   6   1  18        266.08        239.47        17.14 o                         
   7   1  18         11.78          3.89        18.79 o                         
   8   1  18         24.72         21.02        18.51 o                         
   9   1  18          1.00        134.27        85.45 o                         
   0   2  18       2115.04       2245.58        40.66 o                         
   1   2  18          4.05          4.99         2.23 o                         
   2   2  18         65.04         80.41         5.59 o                         
   3   2  18       1360.47       1331.09        26.22 o                         
   4   2  18        155.02        141.46         8.52 o                         
   5   2  18        979.45       1005.89        27.01 o                         
   6   2  18       1023.79       1045.47        57.21 o                         
   7   2  18        258.64        254.79        33.55 o                         
   8   2  18          1.05        -11.36        22.35 o                         
   1   3  18        173.41        174.08         8.06 o                         
   2   3  18        176.49        159.52         9.53 o                         
   3   3  18         37.67         36.54         4.83 o                         
   4   3  18        294.62        296.36        16.18 o                         
   5   3  18        287.54        291.74        16.87 o                         
   6   3  18        145.04        113.03        22.12 o                         
   7   3  18         59.79         70.27        18.56 o                         
   8   3  18         36.80         64.82        26.43 o                         
   0   4  18          6.66          3.77         3.69 o                         
   1   4  18          1.44          4.94         4.03 o                         
   2   4  18          2.81         -2.05         2.05 o                         
   3   4  18          0.50          0.64         4.21 o                         
   4   4  18        504.75        482.27        24.01 o                         
   5   4  18        295.56        292.02        21.35 o                         
   6   4  18         51.20         43.67        11.29 o                         
   7   4  18        444.53        523.10        45.45 o                         
   8   4  18         83.26         46.63        26.53 o                         
   1   5  18        290.99        286.67        15.38 o                         
   2   5  18          3.57          7.09         3.07 o                         
   3   5  18         84.29         60.73         5.88 o                         
   4   5  18          0.02          1.30         4.23 o                         
   5   5  18         65.70         70.40        11.98 o                         
   6   5  18         32.70         38.32        10.71 o                         
   7   5  18        112.67         67.88        18.05 o                         
   8   5  18          0.28        -23.17        23.84 o                         
   0   6  18         32.71        247.65        30.58 o                         
   1   6  18        251.43        251.54        17.19 o                         
   2   6  18          2.06         13.65         3.97 o                         
   3   6  18        106.43        105.98         9.72 o                         
   4   6  18        128.73        109.14        10.97 o                         
   5   6  18        125.70        133.34        15.94 o                         
   6   6  18         27.95         25.54         8.44 o                         
   7   6  18         87.70         75.20        19.03 o                         
   1   7  18        149.46        141.72        14.40 o                         
   2   7  18          5.16          8.96         5.07 o                         
   3   7  18         78.02         64.30         9.97 o                         
   4   7  18         75.82         56.73         8.98 o                         
   5   7  18         28.87         38.52        15.64 o                         
   6   7  18         57.42         46.12        16.89 o                         
   7   7  18          0.20          7.10        10.26 o                         
   0   8  18       1084.69       1063.54        61.24 o                         
   1   8  18         20.95         11.44         5.72 o                         
   2   8  18          0.50         12.49         4.66 o                         
   3   8  18          5.91         10.25         4.48 o                         
   4   8  18         72.72         36.41         8.25 o                         
   5   8  18          7.02          6.89         9.64 o                         
   6   8  18          1.77          2.11         8.69 o                         
   1   9  18         77.93         98.36        13.68 o                         
   2   9  18         80.58         65.20        10.30 o                         
   3   9  18        585.40        615.63        39.81 o                         
   4   9  18         14.23          4.34         8.27 o                         
   5   9  18        414.81        455.96        46.20 o                         
   6   9  18          0.67        -10.79        14.12 o                         
   0  10  18          0.13         10.27         8.23 o                         
   1  10  18          0.84         -5.41         7.73 o                         
   2  10  18          7.91         -1.36         6.55 o                         
   3  10  18         27.83         27.83        18.56 o                         
   4  10  18         16.82          9.52        15.71 o                         
   5  10  18         36.85         41.37        27.82 o                         
   1  11  18        268.85        287.51        24.09 o                         
   2  11  18         16.88         34.35        13.25 o                         
   3  11  18        344.59        366.46        63.42 o                         
   0  12  18         42.49         43.46        23.28 o                         
   1  12  18          0.08         18.90        17.64 o                         
   2  12  18        101.96         89.58        40.73 o                         
   3  12  18          1.55        -16.67        21.29 o                         
   1   1  19       2349.26       2318.91        35.55 o                         
   2   1  19        200.59        202.69         9.81 o                         
   3   1  19        169.47        142.22         8.13 o                         
   4   1  19        226.53        214.79        12.46 o                         
   5   1  19       1490.53       1420.93        33.87 o                         
   6   1  19         10.92          5.58         8.00 o                         
   7   1  19         49.68         53.24        16.52 o                         
   8   1  19          1.25        -13.86        13.86 o                         
   0   2  19       1394.71       1519.36        34.54 o                         
   1   2  19        282.81        316.00        10.14 o                         
   2   2  19        514.54        473.80        13.70 o                         
   3   2  19        351.13        372.40        13.97 o                         
   4   2  19       1723.83       1668.57        28.90 o                         
   5   2  19        132.21        107.90         8.85 o                         
   6   2  19        319.24        376.54        39.74 o                         
   7   2  19        212.44        222.11        30.65 o                         
   8   2  19        136.05        201.91        45.76 o                         
   1   3  19       5353.56       5307.80        76.81 o                         
   2   3  19        192.73        173.01         9.45 o                         
   3   3  19        465.70        487.75        17.28 o                         
   4   3  19        483.38        472.02        19.33 o                         
   5   3  19         15.92          9.48         6.79 o                         
   6   3  19        408.47        425.04        44.05 o                         
   7   3  19        309.70        350.32        39.33 o                         
   8   3  19        113.20        155.21        51.36 o                         
   0   4  19        114.46        123.46        12.51 o                         
   1   4  19         36.03         32.81         4.16 o                         
   2   4  19         11.08         11.33         5.02 o                         
   3   4  19        588.33        538.25        14.97 o                         
   4   4  19          5.78          8.66         3.87 o                         
   5   4  19        171.99        180.59        16.07 o                         
   6   4  19         10.90         -7.78        10.92 o                         
   7   4  19         56.92         67.66        16.36 o                         
   8   4  19          3.06         -8.74        30.34 o                         
   1   5  19        177.02        191.61        13.09 o                         
   2   5  19          1.95          4.31         2.65 o                         
   3   5  19        299.17        315.75        16.46 o                         
   4   5  19          4.85         17.43         6.55 o                         
   5   5  19        209.79        193.89        19.12 o                         
   6   5  19         10.02          8.66        11.14 o                         
   7   5  19         54.70         43.90        15.46 o                         
   8   5  19         10.67        -17.93        44.80 o                         
   0   6  19          5.03         24.70        12.00 o                         
   1   6  19       1105.80       1105.00        38.43 o                         
   2   6  19         52.72         52.69         6.60 o                         
   3   6  19         44.09         33.45         4.65 o                         
   4   6  19         71.19         68.13         8.95 o                         
   5   6  19        377.66        376.59        28.17 o                         
   6   6  19          2.31          4.97         9.51 o                         
   7   6  19         16.39        -21.64        34.60 o                         
   1   7  19         10.60          4.24         5.67 o                         
   2   7  19        454.37        438.62        19.36 o                         
   3   7  19         83.80         87.24         8.59 o                         
   4   7  19         22.61         18.75        10.28 o                         
   5   7  19         38.00         45.30        11.69 o                         
   6   7  19         95.16         99.01        20.10 o                         
   7   7  19          2.02         -8.68        14.95 o                         
   0   8  19         94.24        121.02        21.39 o                         
   1   8  19        309.84        301.03        22.52 o                         
   2   8  19          4.58          4.22         4.06 o                         
   3   8  19        220.93        232.35        19.25 o                         
   4   8  19          3.51         -5.69         5.69 o                         
   5   8  19         54.54         76.26        17.39 o                         
   6   8  19         20.89         22.59        22.70 o                         
   1   9  19         39.95         25.71         8.89 o                         
   2   9  19          6.58          2.11         3.53 o                         
   3   9  19          2.68          5.71         6.51 o                         
   4   9  19          5.68         -2.90        10.13 o                         
   5   9  19          9.68         21.31        20.27 o                         
   6   9  19         20.52         47.20        30.09 o                         
   0  10  19         52.90         52.98        15.69 o                         
   1  10  19          1.02         -5.40        10.07 o                         
   2  10  19          2.81          3.49         6.60 o                         
   3  10  19         18.69         17.68        10.35 o                         
   4  10  19          1.60          4.73        16.54 o                         
   5  10  19         69.76         49.08        30.05 o                         
   1  11  19         29.07         19.34         6.98 o                         
   2  11  19         17.88          6.56        13.09 o                         
   3  11  19         29.57         33.38        24.21 o                         
   1  12  19         14.57         34.65        31.20 o                         
   2  12  19         75.59        128.26        49.87 o                         
   0   0  20       2889.91       2786.07        75.01 o                         
   1   0  20       1700.28       1773.08        45.61 o                         
   2   0  20       4563.04       4442.89        61.72 o                         
   3   0  20          0.23         -0.10         3.91 o                         
   4   0  20       2875.69       2771.51        61.53 o                         
   5   0  20        248.88        253.26        23.83 o                         
   6   0  20         36.32         18.23        24.20 o                         
   7   0  20         35.67         12.62        18.98 o                         
   8   0  20         12.99        -16.07        16.07 o                         
   1   1  20         15.84        122.63        11.92 o                         
   2   1  20        385.12        365.13        13.32 o                         
   3   1  20         11.08          5.56         2.89 o                         
   4   1  20         75.96         71.26         7.22 o                         
   5   1  20        652.63        624.54        21.30 o                         
   6   1  20         55.60         33.58        10.61 o                         
   7   1  20         64.08         51.48        16.11 o                         
   8   1  20          3.90        -14.05        14.05 o                         
   0   2  20       1462.69       1459.48        31.88 o                         
   1   2  20        140.01        150.64         7.40 o                         
   2   2  20         65.53         60.80         6.21 o                         
   3   2  20        119.69        115.71         7.95 o                         
   4   2  20          7.44         12.16         7.43 o                         
   5   2  20        258.85        258.34        13.43 o                         
   6   2  20        679.79        764.62        50.65 o                         
   7   2  20        157.54        170.71        26.60 o                         
   8   2  20         37.87         21.55        18.80 o                         
   1   3  20       1506.00       1580.78        30.92 o                         
   2   3  20         31.10         23.15         2.89 o                         
   3   3  20        617.58        630.62        19.54 o                         
   4   3  20        609.02        526.07        17.72 o                         
   5   3  20         89.50         79.16         9.41 o                         
   6   3  20         81.32         89.61        23.18 o                         
   7   3  20          0.09         15.96        15.15 o                         
   8   3  20        123.96        111.74        47.18 o                         
   0   4  20        398.64        429.49        27.52 o                         
   1   4  20        179.40        182.52         9.07 o                         
   2   4  20        684.70        651.05        18.69 o                         
   3   4  20         39.11         32.23         5.40 o                         
   4   4  20        256.87        274.91        16.22 o                         
   5   4  20        132.06        109.65        16.18 o                         
   6   4  20         31.91         35.43        12.20 o                         
   7   4  20         26.82          4.64        16.73 o                         
   8   4  20         45.14         88.16        41.89 o                         
   1   5  20         78.47         64.41         9.00 o                         
   2   5  20          0.81         -2.04         4.23 o                         
   3   5  20        273.19        289.62        12.44 o                         
   4   5  20        549.64        551.40        30.03 o                         
   5   5  20         65.43         70.50        12.04 o                         
   6   5  20        473.19        493.00        39.65 o                         
   7   5  20         49.74         21.51        24.94 o                         
   8   5  20         56.84        120.53        64.34 o                         
   0   6  20       2846.72       2811.25        97.96 o                         
   1   6  20         10.16         11.47         6.04 o                         
   2   6  20       1029.37       1009.94        28.79 o                         
   3   6  20          6.20         10.62         4.60 o                         
   4   6  20         15.56         20.13         5.12 o                         
   5   6  20          0.02         10.09         5.56 o                         
   6   6  20         96.45         88.57        19.37 o                         
   7   6  20          1.31          0.29        14.41 o                         
   1   7  20        222.37        204.30        18.62 o                         
   2   7  20         68.20         48.13         6.46 o                         
   3   7  20        104.59        109.27        10.92 o                         
   4   7  20        215.27        228.97        24.74 o                         
   5   7  20         99.44         91.20        15.97 o                         
   6   7  20         45.60         57.25        18.08 o                         
   7   7  20          9.51        -21.99        28.59 o                         
   0   8  20         15.52         51.17        14.62 o                         
   1   8  20          6.94         10.61         6.19 o                         
   2   8  20         86.06         99.99        12.21 o                         
   3   8  20         50.75         34.62         8.28 o                         
   4   8  20         34.50         27.37         8.07 o                         
   5   8  20         11.37          7.38        19.72 o                         
   6   8  20          0.33         34.20        32.74 o                         
   1   9  20        342.49        310.24        25.88 o                         
   2   9  20        111.02        116.73        13.47 o                         
   3   9  20         41.21         23.92        18.39 o                         
   4   9  20         94.07         64.64        13.81 o                         
   5   9  20         73.66         84.13        23.73 o                         
   6   9  20         17.68          0.21         6.04 o                         
   0  10  20         33.23         30.99        13.19 o                         
   1  10  20         32.38         22.20         7.51 o                         
   2  10  20         99.33        108.76        17.12 o                         
   3  10  20          1.92         26.24         8.51 o                         
   4  10  20         30.57         29.45        22.62 o                         
   5  10  20         11.59         51.28        34.18 o                         
   1  11  20          2.61         -0.15         5.67 o                         
   2  11  20         54.01         38.67        19.76 o                         
   3  11  20         36.14         18.52        15.35 o                         
   1  12  20          2.64        -29.17        29.17 o                         
   2  12  20          9.76         13.22        18.21 o                         
   1   1  21        237.66        246.81        10.69 o                         
   2   1  21          0.52          4.71         3.53 o                         
   3   1  21        359.09        336.41        14.65 o                         
   4   1  21         84.49         75.74         7.40 o                         
   5   1  21        443.17        397.55        20.48 o                         
   6   1  21        257.27        276.52        31.87 o                         
   7   1  21          9.20          4.95        21.33 o                         
   8   1  21        111.97        118.66        28.58 o                         
   0   2  21        216.15        262.95        13.83 o                         
   1   2  21        172.92        158.55         7.47 o                         
   2   2  21       1938.01       1863.41        27.74 o                         
   3   2  21        201.91        209.59        11.32 o                         
   4   2  21        565.17        522.86        23.93 o                         
   5   2  21          0.26          7.73         5.45 o                         
   6   2  21         15.98          0.68         8.96 o                         
   7   2  21        249.59        250.43        38.33 o                         
   8   2  21         23.84         -0.44        13.44 o                         
   1   3  21        301.77        328.19        11.98 o                         
   2   3  21         94.77         82.11         5.96 o                         
   3   3  21          8.50         27.03         4.78 o                         
   4   3  21         55.15         43.52         9.45 o                         
   5   3  21        138.25        123.08        10.86 o                         
   6   3  21        220.51        285.17        37.19 o                         
   7   3  21         60.95         36.88        11.84 o                         
   8   3  21        131.16        209.73        62.07 o                         
   0   4  21        485.17        576.86        41.10 o                         
   1   4  21         22.21         21.72         4.09 o                         
   2   4  21        214.75        195.16        10.92 o                         
   3   4  21         50.02         32.92         5.07 o                         
   4   4  21       1017.94        924.54        40.14 o                         
   5   4  21          7.33          2.79         6.38 o                         
   6   4  21         88.84         86.20        16.40 o                         
   7   4  21          0.06        -14.62        14.62 o                         
   8   4  21         18.02          1.62        25.92 o                         
   1   5  21        365.79        388.56        19.84 o                         
   2   5  21         80.13         67.95         5.81 o                         
   3   5  21         36.44         36.88         5.03 o                         
   4   5  21        134.29        127.27        11.68 o                         
   5   5  21         14.67          4.43         5.54 o                         
   6   5  21        160.74        169.60        23.41 o                         
   7   5  21         13.29         22.11        21.85 o                         
   0   6  21       3587.67       3596.07       113.92 o                         
   1   6  21        700.75        618.95        29.25 o                         
   2   6  21        704.98        717.15        23.83 o                         
   3   6  21        559.55        549.91        18.04 o                         
   4   6  21         11.63         10.14         3.96 o                         
   5   6  21         10.99          4.75         7.30 o                         
   6   6  21         83.41         81.14        17.19 o                         
   7   6  21          3.81        -20.52        20.52 o                         
   1   7  21        375.47        328.61        23.68 o                         
   2   7  21          4.54          5.96         4.29 o                         
   3   7  21        346.25        355.07        19.52 o                         
   4   7  21         42.54         40.17        10.77 o                         
   5   7  21         29.59          3.50        12.14 o                         
   6   7  21         23.95         19.40        11.42 o                         
   7   7  21         31.53        -12.05        49.37 o                         
   0   8  21        162.50        152.71        25.35 o                         
   1   8  21         11.88          7.52         5.80 o                         
   2   8  21        472.30        496.63        26.52 o                         
   3   8  21         17.19          3.49         9.78 o                         
   4   8  21        160.00        156.70        22.74 o                         
   5   8  21          4.03         20.83        16.93 o                         
   6   8  21         18.21         11.85         8.90 o                         
   1   9  21         10.32         15.26         6.59 o                         
   2   9  21         35.68         25.97         9.17 o                         
   3   9  21         88.41         96.01        18.59 o                         
   4   9  21         19.73         -3.26         9.70 o                         
   5   9  21         90.79         82.05        27.32 o                         
   0  10  21         41.97          4.71        11.51 o                         
   1  10  21         11.46         30.44         9.31 o                         
   2  10  21         53.27         63.54        10.84 o                         
   3  10  21         12.03         11.27        17.87 o                         
   4  10  21         40.30         62.22        30.43 o                         
   1  11  21         57.43         58.66        31.41 o                         
   2  11  21         59.55         55.00        30.11 o                         
   3  11  21          2.93         13.68        43.34 o                         
   0   0  22         62.67         55.74         8.79 o                         
   1   0  22       4500.63       4640.28        82.76 o                         
   2   0  22       1254.81       1224.70        47.54 o                         
   3   0  22       1714.02       1628.56        55.35 o                         
   4   0  22        277.98        274.23        20.37 o                         
   5   0  22         50.20         43.08        10.75 o                         
   6   0  22         96.11        125.17        37.13 o                         
   7   0  22        196.50        154.59        54.43 o                         
   8   0  22        187.11        156.34        55.62 o                         
   1   1  22        754.82        758.24        18.40 o                         
   2   1  22         19.40         12.86         3.17 o                         
   3   1  22        172.15        154.29        10.05 o                         
   4   1  22        806.88        763.63        25.40 o                         
   5   1  22         70.70         65.29         7.82 o                         
   6   1  22         28.20         27.94        12.10 o                         
   7   1  22          2.78          6.69        11.29 o                         
   8   1  22          0.84         -2.99        15.17 o                         
   0   2  22        204.24        249.67        13.37 o                         
   1   2  22         73.86         79.62         5.64 o                         
   2   2  22        484.19        490.40        15.08 o                         
   3   2  22        584.73        610.45        19.25 o                         
   4   2  22        455.74        447.48        23.11 o                         
   5   2  22        938.03        911.43        36.76 o                         
   6   2  22         10.30         14.72         9.30 o                         
   7   2  22        243.22        237.76        33.62 o                         
   8   2  22          6.02         10.95        15.44 o                         
   1   3  22         22.66         23.28         3.41 o                         
   2   3  22          0.02         -1.65         2.60 o                         
   3   3  22          1.76          8.33         4.54 o                         
   4   3  22         16.10          9.91         7.23 o                         
   5   3  22         41.72         37.81         9.38 o                         
   6   3  22         13.46         36.53        16.11 o                         
   7   3  22          5.02         -6.60        10.43 o                         
   8   3  22          4.83        -26.32        26.32 o                         
   0   4  22       1265.95       1293.73        57.05 o                         
   1   4  22         18.87         17.97         5.90 o                         
   2   4  22         32.41         20.80         4.55 o                         
   3   4  22          0.19          0.30         3.86 o                         
   4   4  22        136.35        112.97        14.07 o                         
   5   4  22          0.12         -6.78         6.78 o                         
   6   4  22         13.40         -0.22         9.50 o                         
   7   4  22         71.94         82.34        17.11 o                         
   8   4  22          3.38         67.84        63.59 o                         
   1   5  22       1097.76       1092.43        40.87 o                         
   2   5  22        122.82        121.84         8.71 o                         
   3   5  22        207.34        230.57        14.28 o                         
   4   5  22         15.73         19.56         6.64 o                         
   5   5  22         44.42         22.66         8.02 o                         
   6   5  22        155.48        126.51        19.53 o                         
   7   5  22        224.44        212.20        39.92 o                         
   0   6  22          6.90         13.68        15.60 o                         
   1   6  22         30.24         17.87         5.93 o                         
   2   6  22         65.05         60.81         6.21 o                         
   3   6  22          3.10          4.18         4.85 o                         
   4   6  22          1.32          0.36         6.90 o                         
   5   6  22         31.98         59.09        12.24 o                         
   6   6  22          1.01         -9.24         9.24 o                         
   7   6  22          1.92         -8.52        10.37 o                         
   1   7  22        116.14        137.18        15.71 o                         
   2   7  22         38.53         26.10         6.78 o                         
   3   7  22        364.93        365.95        21.83 o                         
   4   7  22         52.67         40.25        10.62 o                         
   5   7  22        132.70        126.82        22.30 o                         
   6   7  22        172.04        171.58        33.73 o                         
   0   8  22         43.29         21.79        15.23 o                         
   1   8  22         11.17          2.82         4.84 o                         
   2   8  22          2.61          4.47         5.39 o                         
   3   8  22         36.70         34.23        11.96 o                         
   4   8  22          0.16         -9.17         9.17 o                         
   5   8  22          1.34          6.82         9.79 o                         
   6   8  22          0.31        -16.46        16.46 o                         
   1   9  22        236.83        265.82        24.84 o                         
   2   9  22          7.19         26.92        13.60 o                         
   3   9  22        207.67        204.70        26.65 o                         
   4   9  22         13.46          6.64        10.87 o                         
   5   9  22        112.54        113.66        28.74 o                         
   0  10  22          7.15         21.79        10.02 o                         
   1  10  22         13.67         25.36         9.72 o                         
   2  10  22         66.17         64.33        20.27 o                         
   3  10  22         23.44         17.58        10.35 o                         
   4  10  22         28.90         42.84        26.35 o                         
   1  11  22         44.48         48.61        19.20 o                         
   2  11  22          3.58         -4.86         9.14 o                         
   3  11  22         47.10         27.06        19.57 o                         
   1   1  23        810.05        831.69        19.60 o                         
   2   1  23        278.96        266.34        11.54 o                         
   3   1  23        683.39        673.73        21.52 o                         
   4   1  23         58.60         62.96         8.53 o                         
   5   1  23        446.61        441.86        24.86 o                         
   6   1  23          0.96         15.69        17.64 o                         
   7   1  23         90.46         85.01        20.02 o                         
   8   1  23          0.24          6.56        36.94 o                         
   0   2  23         43.12         40.85         7.04 o                         
   1   2  23        798.01        825.86        18.15 o                         
   2   2  23         72.10         64.69         5.52 o                         
   3   2  23         72.50         67.96         7.31 o                         
   4   2  23        111.80        134.21        14.06 o                         
   5   2  23         31.73         39.46        10.77 o                         
   6   2  23         13.75          7.45         7.82 o                         
   7   2  23         93.95        114.08        25.41 o                         
   8   2  23         50.43         19.77        20.11 o                         
   1   3  23       2435.45       2391.91        32.17 o                         
   2   3  23         37.31         31.39         4.03 o                         
   3   3  23       2148.06       2093.80        43.89 o                         
   4   3  23         11.09         11.45         4.06 o                         
   5   3  23        176.97        173.09        20.30 o                         
   6   3  23        167.28        190.68        31.07 o                         
   7   3  23         68.41         89.29        21.18 o                         
   8   3  23         26.90          6.11        44.91 o                         
   0   4  23       1043.87       1192.04       120.15 o                         
   1   4  23          0.46          4.52         3.70 o                         
   2   4  23         86.70         76.48         6.99 o                         
   3   4  23          9.79         11.22         2.97 o                         
   4   4  23        149.98        128.07        15.10 o                         
   5   4  23          7.49          5.96         7.76 o                         
   6   4  23          2.14         -7.01        20.60 o                         
   7   4  23          5.96        -15.13        16.43 o                         
   8   4  23         39.91        151.70        74.69 o                         
   1   5  23        502.20        489.51        28.94 o                         
   2   5  23         20.50         13.57         4.45 o                         
   3   5  23        290.00        299.92        16.15 o                         
   4   5  23         38.00         44.74         7.12 o                         
   5   5  23        273.19        309.63        27.15 o                         
   6   5  23          0.07        -10.49        10.49 o                         
   7   5  23         23.50         11.12        11.46 o                         
   0   6  23        494.89        446.08        42.99 o                         
   1   6  23          0.03         -1.44         8.00 o                         
   2   6  23        108.19         89.94        10.30 o                         
   3   6  23         12.87         21.65         6.20 o                         
   4   6  23         87.97         93.58        14.15 o                         
   5   6  23         12.45         13.03         6.23 o                         
   6   6  23         20.87          1.50        20.32 o                         
   7   6  23         21.72         77.49        46.65 o                         
   1   7  23         79.14         71.65        10.77 o                         
   2   7  23         53.51         51.13         7.42 o                         
   3   7  23          8.89          4.41         6.30 o                         
   4   7  23         16.65         20.35         9.77 o                         
   5   7  23         94.43        111.29        20.47 o                         
   6   7  23         53.70         91.22        26.61 o                         
   0   8  23         92.75         54.95        15.35 o                         
   1   8  23          5.41          1.88         6.52 o                         
   2   8  23          9.61         -0.16         7.00 o                         
   3   8  23          3.84         -3.17        12.14 o                         
   4   8  23         35.66         15.88        10.52 o                         
   5   8  23         98.88        112.62        24.05 o                         
   6   8  23          6.82        -22.94        22.94 o                         
   1   9  23          8.01          0.96         7.30 o                         
   2   9  23         53.85         45.78        10.80 o                         
   3   9  23          0.82         14.44        10.26 o                         
   4   9  23         94.63         11.89        34.33 o                         
   5   9  23          6.90        -18.58        18.58 o                         
   0  10  23         78.38         91.48        22.77 o                         
   1  10  23          1.74         -0.37         6.66 o                         
   2  10  23          6.81         17.28        18.35 o                         
   3  10  23          2.59        -12.60        12.60 o                         
   4  10  23         35.60         -1.39        18.88 o                         
   2  11  23         19.85          4.65        40.13 o                         
   3  11  23         36.19         11.46        57.43 o                         
   0   0  24         14.98         19.56        11.50 o                         
   1   0  24          5.41         15.76         5.81 o                         
   2   0  24        376.74        386.76        25.73 o                         
   3   0  24       1332.36       1339.25        51.50 o                         
   4   0  24        617.74        641.36        36.51 o                         
   5   0  24        943.21       1037.68        53.79 o                         
   6   0  24         12.07         32.30        20.97 o                         
   7   0  24         42.42         38.56        50.94 o                         
   8   0  24          0.06        -41.30        43.55 o                         
   1   1  24        738.99        799.10        19.34 o                         
   2   1  24         53.09         62.25         6.26 o                         
   3   1  24        958.35        923.96        26.34 o                         
   4   1  24        313.98        305.12        18.42 o                         
   5   1  24        102.98         90.53        13.15 o                         
   6   1  24         37.20         55.39        15.66 o                         
   7   1  24         21.84          9.18        11.10 o                         
   8   1  24          0.37         -6.10        15.63 o                         
   0   2  24         54.58         46.85         6.86 o                         
   1   2  24        206.20        227.33        10.37 o                         
   2   2  24        208.67        206.06        10.15 o                         
   3   2  24        255.12        233.17        13.69 o                         
   4   2  24        363.39        305.26        20.72 o                         
   5   2  24         41.71         23.66        13.10 o                         
   6   2  24        150.14        180.37        24.49 o                         
   7   2  24          0.02          8.69        10.52 o                         
   8   2  24         52.21         38.80        26.68 o                         
   1   3  24        664.83        703.32        18.74 o                         
   2   3  24        157.34        154.71        10.23 o                         
   3   3  24        194.88        214.46        16.18 o                         
   4   3  24         13.02          7.56         7.63 o                         
   5   3  24         14.46         -7.23        10.91 o                         
   6   3  24          9.61         11.99        10.84 o                         
   7   3  24         28.31         47.45        14.72 o                         
   0   4  24       2859.13       3055.09        97.44 o                         
   1   4  24        449.28        415.83        14.79 o                         
   2   4  24        553.86        525.75        17.51 o                         
   3   4  24          2.82          7.49         2.88 o                         
   4   4  24         33.69         38.10        10.82 o                         
   5   4  24        118.42        103.34        17.36 o                         
   6   4  24        100.32        123.78        21.26 o                         
   7   4  24         41.79         13.30        16.64 o                         
   1   5  24        460.40        479.16        27.54 o                         
   2   5  24          5.47          3.46         3.42 o                         
   3   5  24        251.03        206.93        14.09 o                         
   4   5  24         30.05         44.06         7.30 o                         
   5   5  24        104.14        100.21        16.87 o                         
   6   5  24        281.26        300.24        34.61 o                         
   7   5  24         10.55         -4.39        10.83 o                         
   0   6  24        730.41        857.05        99.43 o                         
   1   6  24        167.62        160.30        16.40 o                         
   2   6  24        390.16        408.67        20.37 o                         
   3   6  24          4.76          8.52         5.62 o                         
   4   6  24         48.18         35.22         8.35 o                         
   5   6  24         19.33          7.63        13.78 o                         
   6   6  24         46.62         51.98        19.08 o                         
   7   6  24         28.64        -41.40        41.40 o                         
   1   7  24        103.00         88.12        11.55 o                         
   2   7  24         53.39         31.69        10.50 o                         
   3   7  24         32.24         20.52         7.30 o                         
   4   7  24         97.35         77.94        17.44 o                         
   5   7  24         22.34         27.97        13.23 o                         
   6   7  24        189.53        219.11        39.18 o                         
   0   8  24         43.89         72.18        22.21 o                         
   1   8  24          3.93          0.05         5.82 o                         
   2   8  24         14.23         12.80         7.40 o                         
   3   8  24         70.14         68.04        16.09 o                         
   4   8  24        124.84        136.18        22.51 o                         
   5   8  24          7.43         -6.49         7.81 o                         
   1   9  24        249.45        217.80        27.88 o                         
   2   9  24        121.21         97.88        15.07 o                         
   3   9  24         40.56         39.95        13.09 o                         
   4   9  24         17.79         15.20        20.78 o                         
   5   9  24         70.75         51.98        30.90 o                         
   0  10  24        101.47         63.95        21.19 o                         
   1  10  24          5.28        -15.61        15.61 o                         
   2  10  24         16.46         -9.53        10.86 o                         
   3  10  24         23.82          2.45         7.77 o                         
   4  10  24          0.16          0.18         8.48 o                         
   1   1  25        263.81        314.82        14.38 o                         
   2   1  25        708.62        703.81        21.70 o                         
   3   1  25        446.06        424.49        18.89 o                         
   4   1  25        280.01        249.81        19.48 o                         
   5   1  25         71.38        104.88        24.16 o                         
   6   1  25        172.97        197.14        28.08 o                         
   7   1  25          4.60         20.91        18.39 o                         
   8   1  25         83.36        146.21        53.86 o                         
   0   2  25        249.29        253.36        14.94 o                         
   1   2  25         21.85         27.68         4.18 o                         
   2   2  25       1075.23       1026.20        26.37 o                         
   3   2  25         21.66         26.06         4.97 o                         
   4   2  25        554.27        466.66        28.38 o                         
   5   2  25         80.91         81.01        26.14 o                         
   6   2  25          5.83         -2.25        10.84 o                         
   7   2  25         53.30         89.11        23.40 o                         
   8   2  25         27.88         50.47        29.61 o                         
   1   3  25        192.54        215.23        10.89 o                         
   2   3  25         22.72         20.80         3.48 o                         
   3   3  25        113.29        115.96        11.39 o                         
   4   3  25          5.70         10.83         9.24 o                         
   5   3  25        101.53         60.23        10.96 o                         
   6   3  25          6.85         22.63        13.66 o                         
   7   3  25          1.79         -5.36        17.86 o                         
   0   4  25       1050.75       1207.58        68.53 o                         
   1   4  25         47.38         45.93         5.70 o                         
   2   4  25         77.10         54.19         6.53 o                         
   3   4  25         42.43         26.71         4.26 o                         
   4   4  25        513.02        478.95        28.41 o                         
   5   4  25          1.29         -3.45         7.16 o                         
   6   4  25        244.09        272.94        36.32 o                         
   7   4  25          6.51        -17.27        17.27 o                         
   1   5  25         38.70         42.49         8.34 o                         
   2   5  25        332.87        298.57        14.98 o                         
   3   5  25         21.39         17.11         4.04 o                         
   4   5  25        166.35        164.96        17.09 o                         
   5   5  25         43.98         38.92        12.39 o                         
   6   5  25        345.92        392.52        41.36 o                         
   7   5  25         58.20        -18.70        27.57 o                         
   0   6  25        354.34        417.88        53.34 o                         
   1   6  25          6.57         12.68         5.46 o                         
   2   6  25         98.85        104.95        13.47 o                         
   3   6  25         15.68         13.95         6.13 o                         
   4   6  25        173.16        191.51        21.61 o                         
   5   6  25          1.25         -5.60         5.60 o                         
   6   6  25         68.43         81.21        18.94 o                         
   1   7  25        271.50        243.85        22.07 o                         
   2   7  25          1.55          4.44         8.83 o                         
   3   7  25         57.07         44.64         9.68 o                         
   4   7  25         17.87         14.46        12.62 o                         
   5   7  25          0.01         -1.38        11.98 o                         
   6   7  25         96.46        155.67        30.50 o                         
   0   8  25        656.75        676.44        58.57 o                         
   1   8  25         32.57          5.45         8.74 o                         
   2   8  25        207.24        207.44        21.33 o                         
   3   8  25         79.01        102.73        19.76 o                         
   4   8  25         25.53         17.85        11.20 o                         
   5   8  25          0.01          5.79        15.34 o                         
   1   9  25          8.51          8.55        10.48 o                         
   2   9  25         14.49         16.66         9.13 o                         
   3   9  25         17.56         38.34        14.71 o                         
   4   9  25          5.82         21.90        16.58 o                         
   0  10  25          3.75         10.94        19.56 o                         
   1  10  25          0.13         13.52        21.17 o                         
   2  10  25        214.44        238.78        36.28 o                         
   3  10  25          2.70          1.48        38.32 o                         
   4  10  25         71.73        -38.33        38.33 o                         
   0   0  26        462.39        440.98        34.94 o                         
   1   0  26          5.77          5.28         4.19 o                         
   2   0  26        150.72        131.83        14.31 o                         
   3   0  26        571.35        567.26        39.40 o                         
   4   0  26         17.91         -7.00        23.25 o                         
   5   0  26        199.39        212.11        44.07 o                         
   6   0  26         91.30          0.04        40.70 o                         
   7   0  26          2.15         -9.04        32.76 o                         
   1   1  26        377.56        418.08        19.59 o                         
   2   1  26        149.40        162.79        11.21 o                         
   3   1  26          3.69         11.56         5.63 o                         
   4   1  26         55.17         35.24         7.02 o                         
   5   1  26        922.63       1019.87        66.95 o                         
   6   1  26         14.04          7.05         8.50 o                         
   7   1  26         12.83         24.00        19.42 o                         
   8   1  26         17.53         -8.14        20.08 o                         
   0   2  26          0.59          0.69         3.47 o                         
   1   2  26          5.53         11.20         3.24 o                         
   2   2  26        104.59        100.01         9.82 o                         
   3   2  26         45.56         42.52         9.62 o                         
   4   2  26        141.76        152.10        16.50 o                         
   5   2  26         75.53         92.99        20.48 o                         
   6   2  26          6.20         10.36         9.32 o                         
   7   2  26        168.49        173.18        29.91 o                         
   8   2  26         27.74         45.83        24.00 o                         
   1   3  26        386.84        400.75        14.83 o                         
   2   3  26        208.61        214.48         9.80 o                         
   3   3  26          1.97         13.47         5.40 o                         
   4   3  26         57.18         42.55         8.36 o                         
   5   3  26         22.09         26.60        11.23 o                         
   6   3  26        225.61        210.78        31.01 o                         
   7   3  26          0.29          2.69        13.67 o                         
   0   4  26        430.30        541.32        41.90 o                         
   1   4  26        510.19        469.25        19.15 o                         
   2   4  26          3.78         -2.53         4.77 o                         
   3   4  26         17.33          7.43         3.54 o                         
   4   4  26          0.12         16.10        10.04 o                         
   5   4  26        525.40        558.65        40.99 o                         
   6   4  26        140.88        140.61        28.17 o                         
   7   4  26        145.79        168.82        41.66 o                         
   1   5  26        152.87        162.61        13.61 o                         
   2   5  26        471.85        448.68        18.72 o                         
   3   5  26         15.79          9.92         3.32 o                         
   4   5  26         43.35         37.38         8.97 o                         
   5   5  26          2.12          9.74        12.03 o                         
   6   5  26         62.48         82.60        24.77 o                         
   7   5  26          9.83        -17.29        27.05 o                         
   0   6  26        153.87        107.91        28.76 o                         
   1   6  26        120.03        117.53        12.66 o                         
   2   6  26        161.55        161.06        15.28 o                         
   3   6  26          1.46          9.93         4.57 o                         
   4   6  26          3.29         10.71        12.61 o                         
   5   6  26          0.01         -4.70         4.70 o                         
   6   6  26          0.53         17.75        21.55 o                         
   1   7  26          8.83         15.86         8.45 o                         
   2   7  26        109.18        101.31        14.30 o                         
   3   7  26         24.49         17.77         8.66 o                         
   4   7  26         39.07         17.18        13.91 o                         
   5   7  26         82.08        104.15        18.33 o                         
   6   7  26          6.01         -3.36         7.12 o                         
   0   8  26          8.56          4.34        15.23 o                         
   1   8  26          6.95        -12.73        21.07 o                         
   2   8  26          0.52          3.25         5.50 o                         
   3   8  26         22.71         25.24         8.63 o                         
   4   8  26        120.49        136.80        24.06 o                         
   5   8  26          2.56         49.21        31.92 o                         
   1   9  26        182.62        124.57        24.70 o                         
   2   9  26          2.95          7.36         7.87 o                         
   3   9  26        112.74        118.81        36.64 o                         
   4   9  26         33.74          5.73        15.19 o                         
   1  10  26          0.11         -0.18        49.93 o                         
   2  10  26         90.98        148.25        33.95 o                         
   3  10  26          2.34         73.30        48.43 o                         
   1   1  27       2181.80       2172.55        49.28 o                         
   2   1  27        118.63        109.58         8.82 o                         
   3   1  27        565.49        552.62        22.54 o                         
   4   1  27        188.01        154.98        16.85 o                         
   5   1  27        297.65        312.75        37.50 o                         
   6   1  27          0.00         -0.10        11.49 o                         
   7   1  27        106.36        116.79        21.62 o                         
   0   2  27          0.03         -3.54         3.54 o                         
   1   2  27        674.32        670.27        19.18 o                         
   2   2  27        224.85        214.97        13.52 o                         
   3   2  27         87.10         69.19         8.48 o                         
   4   2  27        362.80        302.39        22.85 o                         
   5   2  27         95.25         86.05        18.74 o                         
   6   2  27        117.21         80.87        15.95 o                         
   7   2  27          0.26         28.02        24.13 o                         
   1   3  27        929.50       1014.56        23.87 o                         
   2   3  27         26.87         27.10         3.79 o                         
   3   3  27        444.58        475.27        23.15 o                         
   4   3  27          0.10          2.42         4.08 o                         
   5   3  27          3.82         -5.28        11.71 o                         
   6   3  27        111.31        135.80        25.76 o                         
   7   3  27         14.17         -8.29        17.79 o                         
   0   4  27        188.86        256.80        26.86 o                         
   1   4  27        127.26        118.44         8.06 o                         
   2   4  27         22.31         14.38         6.54 o                         
   3   4  27         28.65         19.57         3.66 o                         
   4   4  27          2.54         11.27         8.83 o                         
   5   4  27         12.46          4.18        13.15 o                         
   6   4  27         95.87        109.22        25.44 o                         
   7   4  27          2.98        -15.42        17.29 o                         
   1   5  27         34.85         21.97         5.52 o                         
   2   5  27         18.24         23.62         6.61 o                         
   3   5  27         52.46         56.99         8.95 o                         
   4   5  27         27.64         42.05         9.11 o                         
   5   5  27         13.43         -2.05        13.48 o                         
   6   5  27        157.86        129.27        35.28 o                         
   0   6  27        203.83        213.61        39.03 o                         
   1   6  27         45.63         44.85         8.02 o                         
   2   6  27         22.73         22.00         7.97 o                         
   3   6  27        199.68        206.27        19.38 o                         
   4   6  27         20.50         17.58        13.28 o                         
   5   6  27         49.41         53.14        12.25 o                         
   6   6  27          4.47         13.03        91.94 o                         
   1   7  27         59.39         81.78        18.53 o                         
   2   7  27          0.04          2.45         5.92 o                         
   3   7  27          8.75         26.97         8.14 o                         
   4   7  27          8.71          8.14         7.33 o                         
   5   7  27        188.30        233.43        27.28 o                         
   0   8  27         44.53         60.36        22.83 o                         
   1   8  27          7.53         -2.25        12.88 o                         
   2   8  27          6.03         -2.90         9.59 o                         
   3   8  27          1.09         -6.15         7.75 o                         
   4   8  27          0.04          6.57         8.89 o                         
   5   8  27         90.73        124.45        41.83 o                         
   1   9  27          0.92          8.57        14.56 o                         
   2   9  27         83.33         51.25        17.58 o                         
   3   9  27          4.91         19.67        23.00 o                         
   4   9  27          0.32         -9.02        21.64 o                         
   2  10  27         32.41         47.47        19.26 o                         
   3  10  27          7.34          3.58        16.58 o                         
   0   0  28         93.65        141.58        18.59 o                         
   1   0  28        399.61        427.34        27.74 o                         
   2   0  28         22.74         43.36        10.84 o                         
   3   0  28          0.47        -13.78        13.78 o                         
   4   0  28         44.36         17.87        20.76 o                         
   5   0  28         44.65         51.19        21.78 o                         
   6   0  28         52.28         33.19        17.74 o                         
   7   0  28        520.62        613.73        85.65 o                         
   1   1  28        309.12        404.19        19.71 o                         
   2   1  28         24.56         12.39         5.38 o                         
   3   1  28         55.86         51.14         6.98 o                         
   4   1  28        405.36        397.71        30.56 o                         
   5   1  28        245.76        218.20        30.46 o                         
   6   1  28         48.57         25.96        19.36 o                         
   7   1  28          6.47        -11.17        11.17 o                         
   0   2  28         59.30         62.82         7.52 o                         
   1   2  28         25.75         49.47         6.00 o                         
   2   2  28        757.88        729.18        23.86 o                         
   3   2  28         34.59         25.56         5.50 o                         
   4   2  28       1289.22       1238.36        43.46 o                         
   5   2  28          6.35          7.83        10.16 o                         
   6   2  28         54.35         39.67        11.33 o                         
   7   2  28         15.01          4.75        14.06 o                         
   1   3  28        202.30        247.01        12.22 o                         
   2   3  28          2.43          5.82         3.84 o                         
   3   3  28         29.43         27.63         6.29 o                         
   4   3  28          0.00          3.16         4.74 o                         
   5   3  28         14.79         15.13        10.17 o                         
   6   3  28         43.42         46.66        14.97 o                         
   7   3  28         64.73         55.23        31.72 o                         
   0   4  28       1069.33       1130.12        73.71 o                         
   1   4  28         31.77         33.24         4.45 o                         
   2   4  28         73.27         75.01         8.18 o                         
   3   4  28        122.57        126.19        12.03 o                         
   4   4  28         43.50         69.54        12.66 o                         
   5   4  28         11.50          0.14        19.99 o                         
   6   4  28        195.77        236.40        37.31 o                         
   7   4  28          0.05         34.52        25.59 o                         
   1   5  28         13.85         11.57         4.74 o                         
   2   5  28         78.24         86.78        10.37 o                         
   3   5  28        419.67        453.74        26.13 o                         
   4   5  28          0.13         -4.88         4.88 o                         
   5   5  28         10.13          0.90        17.65 o                         
   6   5  28         30.49         22.28        39.26 o                         
   0   6  28          6.24         19.95        26.40 o                         
   1   6  28         87.63         77.52        11.47 o                         
   2   6  28         79.75         87.60        11.38 o                         
   3   6  28         99.40         95.86        14.50 o                         
   4   6  28         24.65         35.50         9.81 o                         
   5   6  28         15.82         12.46         8.85 o                         
   6   6  28          8.24          3.09        45.38 o                         
   1   7  28          9.36         -9.12         9.12 o                         
   2   7  28         15.30         16.17         7.34 o                         
   3   7  28        137.96        140.90        21.67 o                         
   4   7  28         24.71         -1.57        12.16 o                         
   5   7  28         42.22        121.74        37.24 o                         
   0   8  28         24.63         79.83        28.93 o                         
   1   8  28         61.82         78.17        19.99 o                         
   2   8  28        122.26        125.06        18.51 o                         
   3   8  28        168.02        159.81        34.43 o                         
   4   8  28        145.57        140.46        35.91 o                         
   1   9  28         30.69         26.13        10.44 o                         
   2   9  28          0.57         53.08        20.01 o                         
   3   9  28          7.11         -9.40        58.46 o                         
   4   9  28          2.05         -2.38         8.72 o                         
   1   1  29        448.02        488.71        25.99 o                         
   2   1  29         88.57         72.81         6.67 o                         
   3   1  29         50.32         44.82         9.49 o                         
   4   1  29        131.78        167.76        25.60 o                         
   5   1  29         56.33         38.74        15.78 o                         
   6   1  29         63.95         68.58        20.11 o                         
   7   1  29          0.97          8.91        17.38 o                         
   0   2  29        589.28        584.70        22.32 o                         
   1   2  29        205.39        217.00        11.75 o                         
   2   2  29         28.26         34.03         6.21 o                         
   3   2  29         43.01         32.72         5.90 o                         
   4   2  29         45.41         57.96        12.85 o                         
   5   2  29         16.59         27.20        12.94 o                         
   6   2  29          5.86         10.15         9.71 o                         
   7   2  29          0.16        -12.42        36.40 o                         
   1   3  29        579.34        589.12        18.89 o                         
   2   3  29        249.48        234.18        11.21 o                         
   3   3  29          0.09          3.65         4.64 o                         
   4   3  29         47.80         43.94        11.44 o                         
   5   3  29         51.52         32.98        12.16 o                         
   6   3  29         20.82         25.43        13.08 o                         
   7   3  29          0.94         -2.68        14.19 o                         
   0   4  29        504.51        592.22        42.82 o                         
   1   4  29        120.43         99.95        11.66 o                         
   2   4  29        578.43        556.15        21.65 o                         
   3   4  29        126.11        125.13        12.97 o                         
   4   4  29        221.43        261.65        21.42 o                         
   5   4  29         88.68         73.79        18.68 o                         
   6   4  29          9.97          4.75        20.52 o                         
   7   4  29         32.51         37.47        26.72 o                         
   1   5  29         25.97         32.12         6.92 o                         
   2   5  29          8.41          6.66         6.64 o                         
   3   5  29         76.78         67.52        11.69 o                         
   4   5  29          4.06         35.28        12.15 o                         
   5   5  29         75.34         63.08        20.97 o                         
   6   5  29          5.88         12.57        42.21 o                         
   0   6  29        695.22        668.21        71.23 o                         
   1   6  29         57.33         44.25        12.34 o                         
   2   6  29        264.60        292.44        22.60 o                         
   3   6  29          3.00          9.73        10.08 o                         
   4   6  29        107.63        125.76        18.65 o                         
   5   6  29         24.33         16.96        15.99 o                         
   6   6  29         31.40         62.43        27.69 o                         
   1   7  29        112.84         64.56        16.95 o                         
   2   7  29         64.84         82.55        14.54 o                         
   3   7  29         24.47         24.39        10.05 o                         
   4   7  29        148.54        145.48        24.32 o                         
   5   7  29         42.21         85.32        30.81 o                         
   0   8  29        287.66        261.54        48.05 o                         
   1   8  29          0.79        -21.45        21.45 o                         
   2   8  29        329.25        354.61        36.08 o                         
   3   8  29         19.47         41.44        15.91 o                         
   4   8  29         31.25         24.03        14.07 o                         
   1   9  29          0.64          5.44        29.87 o                         
   2   9  29          0.03          9.48        20.95 o                         
   3   9  29          0.78         -8.17        14.82 o                         
   4   9  29         30.92         27.75        30.12 o                         
   0  10  29         58.88        -15.67        36.05 o                         
   0   0  30       1160.04       1017.00        53.76 o                         
   1   0  30        102.68         89.10        18.66 o                         
   2   0  30          0.07          8.29        10.61 o                         
   3   0  30          5.07          6.55         8.09 o                         
   4   0  30        408.21        401.58        76.25 o                         
   5   0  30        115.60        102.73        30.35 o                         
   6   0  30          0.39         29.16        19.96 o                         
   7   0  30        260.84        304.24        99.30 o                         
   1   1  30          0.03         30.82         6.23 o                         
   2   1  30        226.31        199.11        11.43 o                         
   3   1  30         74.41        103.48        12.37 o                         
   4   1  30         20.98         30.81         9.17 o                         
   5   1  30        147.22        133.89        25.00 o                         
   6   1  30         20.17         13.75        19.45 o                         
   7   1  30          0.23          9.99        12.61 o                         
   0   2  30        536.04        552.42        21.69 o                         
   1   2  30         34.64         34.25         4.84 o                         
   2   2  30          2.12          5.86         3.58 o                         
   3   2  30         15.92         26.82         6.00 o                         
   4   2  30          6.35          7.95        12.42 o                         
   5   2  30          8.37          4.64        11.55 o                         
   6   2  30        103.79        115.44        21.37 o                         
   7   2  30         66.61        128.69        50.23 o                         
   1   3  30        139.80        148.92         9.67 o                         
   2   3  30         44.27         39.07         4.71 o                         
   3   3  30         26.14         51.23         7.29 o                         
   4   3  30        437.67        511.03        43.51 o                         
   5   3  30          0.39        -11.57        11.57 o                         
   6   3  30        194.24        210.01        38.15 o                         
   7   3  30          0.30        -32.12        32.12 o                         
   0   4  30          0.02         16.59         8.51 o                         
   1   4  30          5.07          6.10         3.24 o                         
   2   4  30        119.23        123.61        11.28 o                         
   3   4  30        141.17        150.22        14.48 o                         
   4   4  30        312.67        309.90        37.54 o                         
   5   4  30        137.61        146.71        36.37 o                         
   6   4  30         25.08          8.82        15.36 o                         
   1   5  30         47.06         40.79        11.71 o                         
   2   5  30          0.67         -3.94         4.77 o                         
   3   5  30        145.25        126.16        22.08 o                         
   4   5  30          5.82         15.62        10.70 o                         
   5   5  30          1.30          1.44        15.28 o                         
   6   5  30        166.94        178.16        44.42 o                         
   0   6  30         11.62          8.15        17.53 o                         
   1   6  30         23.48          9.48        14.24 o                         
   2   6  30         10.65          1.46        15.71 o                         
   3   6  30         25.89         39.62         8.65 o                         
   4   6  30          0.74         14.00         9.15 o                         
   5   6  30          0.01          1.60        41.06 o                         
   6   6  30          7.65          0.70         5.82 o                         
   1   7  30         31.11         14.73        11.94 o                         
   2   7  30         45.24         44.76         9.99 o                         
   3   7  30        102.99        103.67        16.53 o                         
   4   7  30          6.18         31.48        71.85 o                         
   5   7  30         27.70         64.16        24.82 o                         
   0   8  30          0.05        -34.09        34.09 o                         
   1   8  30          0.73        -17.71        17.71 o                         
   2   8  30          3.05          5.26        13.52 o                         
   3   8  30          8.63        -16.89        21.52 o                         
   4   8  30         59.36         -3.60        25.29 o                         
   1   9  30        156.36        215.97        92.94 o                         
   2   9  30          1.85         -1.42         5.67 o                         
   3   9  30          2.27         16.29        29.67 o                         
   0  10  30         16.21         64.98        62.11 o                         
   1   1  31       1251.90       1297.28        32.93 o                         
   2   1  31        108.10        111.67         8.50 o                         
   3   1  31         20.32         24.85         6.74 o                         
   4   1  31          3.55         21.74        14.32 o                         
   5   1  31        185.24        212.65        31.10 o                         
   6   1  31          1.26         -4.71        13.58 o                         
   7   1  31         19.94         11.22        29.33 o                         
   0   2  31        200.10        257.14        22.22 o                         
   1   2  31          0.00         -1.87         4.31 o                         
   2   2  31          0.19          1.93         2.69 o                         
   3   2  31          1.67          7.57         8.11 o                         
   4   2  31          0.01        -11.70        11.70 o                         
   5   2  31          8.78         32.46        10.90 o                         
   6   2  31         11.02         14.86        10.27 o                         
   7   2  31         23.73         37.76        32.53 o                         
   1   3  31          3.84         13.42         3.38 o                         
   2   3  31         39.88         22.35         4.58 o                         
   3   3  31        297.65        311.61        21.41 o                         
   4   3  31         54.96         32.74        14.11 o                         
   5   3  31         65.64         69.61        19.07 o                         
   6   3  31          1.49         -0.99        15.24 o                         
   0   4  31          1.81          2.13         8.00 o                         
   1   4  31          6.30          2.82         5.73 o                         
   2   4  31          0.20         -0.10         5.69 o                         
   3   4  31         66.71         73.49        10.43 o                         
   4   4  31          6.46         -6.11        13.45 o                         
   5   4  31          2.11          1.75        27.90 o                         
   6   4  31          2.57         20.46        15.38 o                         
   1   5  31        484.73        592.08        30.52 o                         
   2   5  31        104.17        100.42        12.98 o                         
   3   5  31        272.48        314.05        24.11 o                         
   4   5  31         45.92         73.01        17.82 o                         
   5   5  31         82.50         84.74        26.76 o                         
   6   5  31        443.40        522.98        74.58 o                         
   0   6  31         58.05         35.16        28.40 o                         
   1   6  31         51.07         30.95        14.70 o                         
   2   6  31         25.41         20.16         8.80 o                         
   3   6  31         83.01        101.19        17.48 o                         
   4   6  31         43.35         64.69        17.19 o                         
   5   6  31         48.17         97.73        36.42 o                         
   1   7  31          0.14        -12.69        12.69 o                         
   2   7  31          6.74         10.08         7.07 o                         
   3   7  31          3.39         17.40        12.19 o                         
   4   7  31          1.54        -12.39        19.40 o                         
   5   7  31          5.30         -4.43        19.24 o                         
   0   8  31         20.95          6.26        20.67 o                         
   1   8  31         20.46         16.87        19.81 o                         
   2   8  31          6.28         35.88        14.93 o                         
   3   8  31          6.50          6.27         8.25 o                         
   4   8  31         11.16        -27.00        30.03 o                         
   1   9  31         96.71         66.67        67.10 o                         
   2   9  31          0.01         28.96        17.33 o                         
   3   9  31         23.82         46.33        21.96 o                         
   0   0  32        392.95        362.72        27.34 o                         
   1   0  32        120.52        101.23         9.09 o                         
   2   0  32        530.05        499.28        30.28 o                         
   3   0  32         53.88         62.47        33.17 o                         
   4   0  32         47.61         62.68        32.38 o                         
   5   0  32          6.19         48.13        18.29 o                         
   6   0  32          0.50         10.82        29.80 o                         
   1   1  32        949.90       1046.89        32.34 o                         
   2   1  32         15.49         12.83         4.69 o                         
   3   1  32          0.39         -0.51         4.50 o                         
   4   1  32          0.21         19.64        13.32 o                         
   5   1  32         41.47         23.10        17.52 o                         
   6   1  32          7.66         32.46        15.82 o                         
   7   1  32          7.70        -35.88        35.88 o                         
   0   2  32       1532.73       1638.39        62.77 o                         
   1   2  32         68.26         60.50         8.22 o                         
   2   2  32        155.92        156.33        10.51 o                         
   3   2  32         53.13         48.16        13.18 o                         
   4   2  32         24.87          9.39        10.04 o                         
   5   2  32        238.82        238.93        35.75 o                         
   6   2  32         84.46         96.50        19.38 o                         
   1   3  32          0.26         -0.26         4.69 o                         
   2   3  32          3.14         11.65         8.99 o                         
   3   3  32         14.62          1.81         7.51 o                         
   4   3  32         81.35         67.79        24.16 o                         
   5   3  32         69.42         56.80        23.69 o                         
   6   3  32         84.12         79.41        22.22 o                         
   0   4  32         25.35         15.67         7.47 o                         
   1   4  32         21.03         18.89         7.90 o                         
   2   4  32          0.03          8.62         4.45 o                         
   3   4  32         33.38         47.86        13.79 o                         
   4   4  32          7.66          0.54        15.48 o                         
   5   4  32          0.44         -5.69        25.84 o                         
   6   4  32         15.94         11.80        15.39 o                         
   1   5  32          4.25         28.76         8.23 o                         
   2   5  32         38.81         44.83         8.53 o                         
   3   5  32         11.90         18.09         8.32 o                         
   4   5  32          7.34          5.56         6.40 o                         
   5   5  32          0.30         -2.70         8.63 o                         
   0   6  32          0.44          0.15        12.78 o                         
   1   6  32         47.91         59.22        14.49 o                         
   2   6  32         26.02         31.03        11.21 o                         
   3   6  32         68.50         81.66        11.31 o                         
   4   6  32         13.55         30.49        19.17 o                         
   5   6  32         19.24         85.17        33.92 o                         
   1   7  32         83.33         55.60        15.03 o                         
   2   7  32         12.77          5.02        10.07 o                         
   3   7  32         82.74         85.04        19.76 o                         
   4   7  32         50.56         78.80        46.89 o                         
   0   8  32         57.85        143.59        36.11 o                         
   1   8  32          0.37        -15.18        15.18 o                         
   2   8  32        268.47        312.06        43.25 o                         
   3   8  32         15.02         -3.40         8.55 o                         
   4   8  32         81.08         50.19        38.91 o                         
   1   9  32         17.55         38.10        52.11 o                         
   2   9  32          1.47         45.51        23.02 o                         
   1   1  33        147.35        196.90        14.50 o                         
   2   1  33        201.19        180.35        16.54 o                         
   3   1  33          4.26         12.86         9.42 o                         
   4   1  33          9.12         22.34        13.60 o                         
   5   1  33        166.34        206.54        33.99 o                         
   6   1  33         15.92          5.07        35.65 o                         
   0   2  33         83.78        188.06        22.49 o                         
   1   2  33          0.24          4.59         6.11 o                         
   2   2  33         57.69         55.14         7.67 o                         
   3   2  33         13.95          9.26         8.22 o                         
   4   2  33         12.13         24.89        11.01 o                         
   5   2  33         14.88         18.02        21.32 o                         
   6   2  33          0.74         11.98        13.21 o                         
   1   3  33         59.57         45.02         7.44 o                         
   2   3  33        144.54        158.05        14.37 o                         
   3   3  33         24.98          2.58        11.00 o                         
   4   3  33         36.85         52.30        15.90 o                         
   5   3  33          0.82          8.29        17.18 o                         
   6   3  33        194.13        238.80        88.00 o                         
   0   4  33        213.35        282.33        27.08 o                         
   1   4  33         99.36        101.78        12.66 o                         
   2   4  33        228.41        222.15        24.59 o                         
   3   4  33         32.32         11.58        10.93 o                         
   4   4  33        131.62        185.74        30.84 o                         
   5   4  33         31.01         21.98        24.12 o                         
   6   4  33         17.30        138.50        65.53 o                         
   1   5  33         25.77         19.01        14.45 o                         
   2   5  33          3.11         10.01        11.60 o                         
   3   5  33          4.35         19.48        10.05 o                         
   4   5  33          2.42          4.90        22.57 o                         
   5   5  33          7.69        -11.59        23.24 o                         
   0   6  33        141.41        155.68        36.48 o                         
   1   6  33         48.56         23.47        10.31 o                         
   2   6  33          1.97          5.84        10.39 o                         
   3   6  33          2.34         23.38        10.16 o                         
   4   6  33        106.77         77.75        38.17 o                         
   1   7  33         81.02         83.09        19.35 o                         
   2   7  33         21.84         37.99        15.02 o                         
   3   7  33         37.26         71.54        47.31 o                         
   4   7  33         42.43         61.33        54.44 o                         
   0   8  33          0.51         11.73        27.33 o                         
   1   8  33          1.06         -9.25        19.99 o                         
   2   8  33        153.80        182.70        36.29 o                         
   3   8  33          1.22        -18.20        26.47 o                         
   1   9  33         23.15          3.01        63.55 o                         
   0   0  34          2.09         12.18        10.58 o                         
   1   0  34        358.25        376.78        26.48 o                         
   2   0  34        208.42        200.43        23.49 o                         
   3   0  34         20.19         36.15        23.66 o                         
   4   0  34        173.84        130.22        43.22 o                         
   5   0  34          1.32         10.50        19.08 o                         
   6   0  34          4.64         32.52        27.77 o                         
   1   1  34         99.04        104.95        11.01 o                         
   2   1  34         84.26        100.88        12.84 o                         
   3   1  34          0.79          3.51        10.99 o                         
   4   1  34          9.35          5.97         9.74 o                         
   5   1  34          2.87          1.22        10.36 o                         
   6   1  34          4.09         -0.81       125.05 o                         
   0   2  34        105.23        132.27        18.64 o                         
   1   2  34        104.81        123.79        13.20 o                         
   2   2  34        136.29        162.57        16.99 o                         
   3   2  34          0.06         -4.52         8.36 o                         
   4   2  34          2.28         13.69        15.22 o                         
   5   2  34        127.15        182.93        44.15 o                         
   6   2  34          3.08        -10.97        31.70 o                         
   1   3  34         19.43         25.80         5.89 o                         
   2   3  34         21.81         14.75        11.13 o                         
   3   3  34          1.15         12.54        16.58 o                         
   4   3  34         19.07          5.48        21.62 o                         
   5   3  34        140.48         96.39        30.58 o                         
   6   3  34        132.01        278.28        95.81 o                         
   0   4  34          0.35          1.22         8.83 o                         
   1   4  34         37.59         32.97         7.80 o                         
   2   4  34          0.41         -1.03         8.91 o                         
   3   4  34         67.86         44.17         9.65 o                         
   4   4  34          2.09        -11.52        13.06 o                         
   5   4  34          9.11         18.24        12.97 o                         
   1   5  34         36.88         26.31         8.25 o                         
   2   5  34         61.39         66.10        10.57 o                         
   3   5  34         71.09         94.57        19.32 o                         
   4   5  34         15.29         21.07        22.42 o                         
   0   6  34          6.32         -5.18        33.58 o                         
   1   6  34          4.98         11.59        16.26 o                         
   2   6  34          1.53          0.02         6.94 o                         
   3   6  34         12.83         17.04        14.12 o                         
   4   6  34         29.15         32.88        21.94 o                         
   1   7  34        206.82        165.14        43.25 o                         
   2   7  34         80.71         93.75        20.61 o                         
   3   7  34         35.29         44.65        37.98 o                         
   4   7  34         11.51         72.61        51.08 o                         
   0   8  34        287.53        414.73       134.70 o                         
   1   8  34         51.64         99.83        77.25 o                         
   2   8  34         36.57         39.64        19.62 o                         
   1   1  35        250.68        312.53        19.34 o                         
   2   1  35         39.23         35.68         7.05 o                         
   3   1  35        166.99        198.35        21.29 o                         
   4   1  35         49.37         42.15        14.07 o                         
   5   1  35         27.70         80.50        27.72 o                         
   6   1  35          2.00        116.14        45.30 o                         
   0   2  35         14.17         10.47         7.21 o                         
   1   2  35          1.22          7.52         6.35 o                         
   2   2  35          0.30          7.60         7.32 o                         
   3   2  35        117.16        120.06        17.96 o                         
   4   2  35         58.27        102.48        29.01 o                         
   5   2  35         34.04        -44.42        44.42 o                         
   6   2  35          0.17        -34.64        35.05 o                         
   1   3  35         34.01         33.14         7.89 o                         
   2   3  35         96.15         93.57        14.70 o                         
   3   3  35        318.52        362.38        29.28 o                         
   4   3  35          1.77         -9.09        20.59 o                         
   5   3  35        108.34        122.51        50.86 o                         
   0   4  35        120.37        120.95        23.89 o                         
   1   4  35         28.68         31.43         8.21 o                         
   2   4  35         25.96         42.31        15.81 o                         
   3   4  35         11.94         13.33        14.36 o                         
   4   4  35         39.73         57.37        21.65 o                         
   1   5  35        308.03        357.67        29.82 o                         
   2   5  35         47.86         24.25         9.09 o                         
   3   5  35        271.56        317.52        32.43 o                         
   4   5  35          0.53         11.18        43.29 o                         
   0   6  35         21.50         -2.11        12.13 o                         
   1   6  35          1.94         -3.93        11.01 o                         
   2   6  35         53.31         65.52        20.24 o                         
   3   6  35          2.92         11.46        12.52 o                         
   4   6  35         27.61         80.48        47.39 o                         
   1   7  35          0.04        -11.22        17.89 o                         
   2   7  35          3.75        169.84        76.23 o                         
   3   7  35         87.73        101.13        56.89 o                         
   4   7  35          0.15        150.22        65.94 o                         
   0   8  35         73.76         86.81        62.59 o                         
   1   8  35         27.49          9.37        28.67 o                         
   0   0  36        107.19        159.85        32.86 o                         
   1   0  36         45.38         73.95        12.32 o                         
   2   0  36        236.68        245.63        31.11 o                         
   3   0  36         21.88         13.90         8.25 o                         
   4   0  36        112.79         23.54        34.66 o                         
   5   0  36        182.17        177.19        76.47 o                         
   1   1  36        207.42        301.25        22.48 o                         
   2   1  36         45.31         33.90         9.51 o                         
   3   1  36         13.23          6.18         8.96 o                         
   4   1  36         10.21         -0.35        22.34 o                         
   5   1  36          3.07         25.75        24.06 o                         
   0   2  36        287.95        309.50        32.26 o                         
   1   2  36        169.49        178.55        17.59 o                         
   2   2  36         44.95         28.41        12.83 o                         
   3   2  36        164.70        175.11        20.54 o                         
   4   2  36          9.35        -12.74        12.74 o                         
   5   2  36          0.03         -0.13        34.23 o                         
   1   3  36          6.92          3.78        10.86 o                         
   2   3  36        172.32        159.06        20.75 o                         
   3   3  36          2.30         16.02         7.50 o                         
   4   3  36         46.25          7.67        12.33 o                         
   5   3  36         12.92         14.52        36.46 o                         
   0   4  36         53.26        113.02        16.48 o                         
   1   4  36          0.34         -1.21        10.33 o                         
   2   4  36         78.62        102.98        17.95 o                         
   3   4  36         23.87         38.19         9.74 o                         
   4   4  36        237.37        214.57        65.78 o                         
   1   5  36          1.63         18.61         8.78 o                         
   2   5  36         21.23         19.10        13.51 o                         
   3   5  36         12.11         40.90        14.69 o                         
   0   6  36          8.61         54.77        20.51 o                         
   1   6  36          3.15         15.08        11.63 o                         
   2   6  36         43.65         40.75        22.25 o                         
   3   6  36         10.87          0.16        67.08 o                         
   4   6  36         96.66         33.21        31.78 o                         
   1   7  36        108.91        117.82        46.77 o                         
   0   8  36         11.42         11.48        25.72 o                         
   1   1  37         12.80         15.83         7.75 o                         
   2   1  37          5.06          7.51         5.91 o                         
   3   1  37          2.95         19.00         9.98 o                         
   4   1  37         65.48         78.88        34.51 o                         
   5   1  37          2.21         21.15        31.83 o                         
   0   2  37          1.10         10.23         8.54 o                         
   1   2  37          1.64          6.76        13.43 o                         
   2   2  37         28.54         19.33         6.12 o                         
   3   2  37         72.17         82.23        14.55 o                         
   4   2  37          0.36         28.97        19.62 o                         
   5   2  37          0.03          1.56        76.11 o                         
   1   3  37         74.26         68.63        10.29 o                         
   2   3  37         15.15          6.77        13.07 o                         
   3   3  37          0.59          5.32         5.45 o                         
   4   3  37         38.20        -28.87        42.56 o                         
   0   4  37        362.68        430.80        36.33 o                         
   1   4  37         26.35         22.52         8.65 o                         
   2   4  37         15.09         27.93         8.46 o                         
   3   4  37          0.64         10.83        18.60 o                         
   4   4  37          1.79         59.72        48.39 o                         
   1   5  37         13.11         19.05        18.70 o                         
   2   5  37         17.66         22.41        19.58 o                         
   3   5  37          7.91         65.31        28.89 o                         
   0   6  37         15.19         58.70        27.15 o                         
   1   6  37          0.76         19.34        11.94 o                         
   2   6  37         45.86         42.79        30.28 o                         
   1   7  37        134.01        178.33        56.24 o                         
   0   0  38        483.95        566.50        90.64 o                         
   1   0  38        116.31        139.28        22.42 o                         
   2   0  38          7.40         26.24        12.49 o                         
   3   0  38        199.53        175.90        44.04 o                         
   1   1  38        222.92        248.03        19.98 o                         
   2   1  38          6.14          6.03         7.55 o                         
   3   1  38         46.37         37.20        14.58 o                         
   4   1  38         49.21          9.22        21.27 o                         
   5   1  38          2.69         22.12        28.99 o                         
   0   2  38          0.03          2.33         9.84 o                         
   1   2  38         10.35         19.06         6.95 o                         
   2   2  38         36.77         54.66        12.07 o                         
   3   2  38          3.40          2.74         9.34 o                         
   4   2  38         53.51          7.79        44.14 o                         
   5   2  38          8.41         96.12        55.93 o                         
   1   3  38          7.65         16.09         8.11 o                         
   2   3  38         31.67         31.66         7.73 o                         
   3   3  38         12.55         18.81        11.25 o                         
   4   3  38          1.43          5.10        33.42 o                         
   0   4  38         35.29         23.51        19.54 o                         
   1   4  38          0.81          9.22        10.63 o                         
   2   4  38          1.05          7.36        18.84 o                         
   3   4  38         73.65         70.08        26.42 o                         
   4   4  38         14.58         -4.56        19.78 o                         
   1   5  38          2.86          0.17        17.43 o                         
   2   5  38         41.06         38.89        22.19 o                         
   3   5  38        113.67        136.95        37.53 o                         
   0   6  38         17.49         14.52        18.53 o                         
   1   6  38         13.47         15.67        21.49 o                         
   1   1  39        250.15        332.17        24.03 o                         
   2   1  39          1.44          4.32        10.45 o                         
   3   1  39         40.07         33.79        14.53 o                         
   4   1  39         12.86        -40.76        40.76 o                         
   0   2  39          0.99          4.63         5.94 o                         
   1   2  39          0.72          5.73         6.52 o                         
   2   2  39          1.91         12.40        10.52 o                         
   3   2  39         24.61         49.29        14.29 o                         
   4   2  39          0.00          0.77        15.23 o                         
   1   3  39         23.14         19.06         9.60 o                         
   2   3  39         13.53         31.70        10.25 o                         
   3   3  39         37.34         31.65        21.44 o                         
   4   3  39         21.55         52.10        27.27 o                         
   0   4  39          0.13          5.06        19.03 o                         
   1   4  39         35.41         54.58        14.98 o                         
   2   4  39         84.95         73.24        28.50 o                         
   3   4  39          4.98          1.72        15.40 o                         
   4   4  39         95.64        147.38        50.26 o                         
   1   5  39         29.90          3.07        12.64 o                         
   2   5  39          1.77         -7.09        12.10 o                         
   3   5  39          1.76        -32.32        32.32 o                         
   0   6  39          1.34          1.29       117.90 o                         
   1   6  39         15.04         10.64        39.13 o                         
   0   0  40        400.51        494.79        61.30 o                         
   1   0  40         24.10         38.84        19.38 o                         
   2   0  40         81.81        104.55        23.29 o                         
   1   1  40         62.74        117.90        16.28 o                         
   2   1  40         36.39         34.63        10.31 o                         
   3   1  40          9.89         -9.71        27.64 o                         
   0   2  40         20.09         18.28        15.35 o                         
   1   2  40         15.72         16.25         9.02 o                         
   2   2  40         52.32         76.67        16.30 o                         
   3   2  40          0.50         11.91        21.34 o                         
   4   2  40          6.97         17.45        28.85 o                         
   1   3  40         57.16         33.65        12.22 o                         
   2   3  40          6.37          6.74        21.60 o                         
   3   3  40         33.46         33.68        15.42 o                         
   4   3  40          2.68         15.00        26.74 o                         
   0   4  40         75.33         20.98        45.20 o                         
   1   4  40          0.43         -3.37        43.29 o                         
   2   4  40          1.44         23.59        13.33 o                         
   3   4  40          0.00          2.14        34.33 o                         
   1   5  40          1.27         -6.26        30.37 o                         
   2   5  40         16.93        -23.31        23.31 o                         
   0   6  40         43.71         65.98        52.92 o                         
   1   6  40          3.68        -10.17        17.70 o                         
   1   1  41         32.83         37.30        11.80 o                         
   2   1  41         75.74         68.94        20.10 o                         
   3   1  41         50.82         52.00        22.80 o                         
   0   2  41         22.45         15.40         4.19 o                         
   1   2  41         11.50         26.42         8.15 o                         
   2   2  41         49.45         82.02        25.73 o                         
   3   2  41          0.04          0.06        10.06 o                         
   1   3  41         42.75         35.49        16.33 o                         
   2   3  41         35.17         11.25        19.27 o                         
   0   4  41         62.98         27.23        32.26 o                         
   1   4  41         12.69        -32.88        32.88 o                         
   2   4  41          0.96         45.49        22.43 o                         
   3   4  41          0.89          5.97        18.20 o                         
   1   5  41         88.69         -6.44        45.68 o                         
   2   5  41          0.81        -16.31        22.70 o                         
   0   0  42          3.71         62.03        23.53 o                         
   1   0  42         20.02         12.59        11.50 o                         
   2   0  42         13.15          5.64        26.27 o                         
   1   1  42          1.25         14.51        10.84 o                         
   2   1  42        103.86        133.34        21.14 o                         
   3   1  42         26.91         52.36        19.27 o                         
   0   2  42         12.20         -2.87        17.63 o                         
   1   2  42         45.68         24.66        11.41 o                         
   2   2  42          1.69         10.46         9.57 o                         
   3   2  42          3.05         -9.90        13.43 o                         
   1   3  42          3.66        -11.19        11.19 o                         
   2   3  42          1.12         40.31        23.28 o                         
   0   4  42          0.06        -29.38        29.38 o                         
   1   4  42          8.85         -3.33        38.10 o                         
   2   4  42         62.14         41.48        17.64 o                         
   1   5  42          3.27         26.48        18.21 o                         
   1   1  43          3.94         -2.95        11.68 o                         
   2   1  43         12.20         27.28        15.57 o                         
   0   2  43        144.58        174.15        36.38 o                         
   1   2  43          5.85          1.28        30.94 o                         
   2   2  43          0.42         -8.24        12.58 o                         
   1   3  43         54.27         50.43        17.61 o                         
   2   3  43         12.08        -15.74        15.74 o                         
   0   4  43          0.86        -38.47        38.47 o                         
   1   4  43          1.80        -22.07        22.56 o                         
   0   0  44        173.36        323.00        76.73 o                         
   1   0  44          2.88          8.53        13.15 o                         
   1   1  44        132.87        143.33        46.55 o                         
   1   2  44         48.55         44.39        26.01 o                         
   2   2  44         25.73         18.72         8.05 o                         
   1   1  45         12.04         53.93        29.13 o                         
                                                                                
